# Supplementary material for: Site-specific N-glycosylation of integrin α2 mediates collagen-dependent cell survival
Source: iScience. 2021 Sep 25;24(10):103168. doi: 10.1016/j.isci.2021.103168 (PMC8501769; doi:10.1016/j.isci.2021.103168)
Supplement: Table S1. Analysis of N-glycosylation sites [file mmc2.xlsx]

## Sheet: N343
Table S1_Analysis of N-glycosylation site, related to Figure 2.
The abundance of each glycan was quantified using Skyline software indicated by area and calculated to percentage. The most abundant structure is depicted. To generate the pie chart in Figure 2C, the glycan are classified into oligomannose-, hybrid-, and complex-type glycans.
Glycans Modification	Area	Percentage
NG	5463306	2.46688	Unoccupy
HexNAc(2)Hex(10)	6188641	2.7944	Glc:Man9
HexNAc(2)Hex(5)	808536	0.365083	M5
HexNAc(2)Hex(7)	870789	0.393193	M7
HexNAc(2)Hex(8)	15496131	6.99706	M8
HexNAc(2)Hex(9)	18038869	8.1452	M9
HexNAc(4)Hex(5)	9011663	4.06909	A2/A1B
HexNAc(4)Hex(5)Fuc(1)	3952831	1.78485	FA2/FA1B
HexNAc(4)Hex(5)Fuc(1)NeuAc(1)	5715137	2.58059	FA2/FA1B
HexNAc(4)Hex(5)Fuc(1)NeuAc(2)	5059960	2.28476	FA2/FA1B
HexNAc(4)Hex(5)Fuc(2)NeuAc(1)	5173353	2.33596	FA2/FA1B
HexNAc(4)Hex(5)NeuAc(1)	17633382	7.96211	A2/A1B
HexNAc(4)Hex(5)NeuAc(2)	11262781	5.08555	A2/A1B
HexNAc(5)Hex(4)	49580351	22.3873	A3/A2B
HexNAc(5)Hex(4)Fuc(1)	20147917	9.09751	FA3/FA2B
HexNAc(5)Hex(5)	34918374	15.7669	A3/A2B
HexNAc(5)Hex(5)Fuc(1)	10286406	4.64469	FA3/FA2B
HexNAc(5)Hex(5)NeuAc(1)	1857738	0.838836	A3/A2B
	221466165	100
Sialylation		21

## Sheet: N432
Glycans	Area	Percentage
NG	8079980	2.11499		NG
HexNAc(2)Hex(10)	9239510	2.4185		Glc:Man9
HexNAc(2)Hex(5)	4132828	1.08179		M5
HexNAc(2)Hex(6)	21120839	5.52851		M6
HexNAc(2)Hex(7)	105753156	27.6816		M7
HexNAc(2)Hex(8)	202970753	53.1289		M8
HexNAc(2)Hex(9)	30028009	7.86002		M9
HexNAc(4)Hex(5)Fuc(1)	709685	0.185765		FA2/FA1B
	382034760	100
Sialylation		0

## Sheet: N460
Glycans modification	Area	percentage
HexNAc(2)Hex(5)	24051148	11.04	M5
HexNAc(2)Hex(6)	109647475	50.34	M6
HexNAc(2)Hex(7)	19906542	9.14	M7
HexNAc(2)Hex(8)	12736742	5.85	M8
HexNAc(2)Hex(9)	10989880	5.05	M9
HexNAc(2)Hex(10)	2341471	1.07	Glc:Man9
HexNAc(3)Hex(5)	12239393	5.62	HYBRID
HexNAc(3)Hex(6)	9434128	4.33	HYBRID
HexNAc(4)Hex(5)	13004987	5.97	A2/A1B
HexNAc(5)Hex(4)	1800728	0.83	A3/A2B
HexNAc(4)Hex(5)NeuAc(1)	1676147	0.77	A2/A1B
	217828641	100

## Sheet: N475
Glycans modification	Area	percentage
HexNAc(2)Hex(10)	7705089	2.17
HexNAc(2)Hex(7)	2932397	0.83	M7
HexNAc(2)Hex(8)	16183975	4.57	M8
HexNAc(2)Hex(9)	22587583	6.37	M9
HexNAc(4)Hex(5)Fuc(1)	55192009	15.57	FA2/FA1B
HexNAc(4)Hex(5)Fuc(1)NeuAc(1)	178562979	50.38	FA2/FA1B
HexNAc(4)Hex(5)Fuc(1)NeuAc(2)	9868234	2.78	FA2/FA1B
HexNAc(4)Hex(5)NeuAc(1)	880315	0.25	A2/A1B
HexNAc(5)Hex(5)Fuc(1)	42586416	12.01	FA3/FA2B
HexNAc(5)Hex(5)Fuc(1)NeuAc(1)	6388997	1.8	FA3/FA2B
HexNAc(5)Hex(6)Fuc(1)	4264942	1.2	FA3/FA2B
HexNAc(5)Hex(6)Fuc(1)NeuAc(1)	4409991	1.24	FA3/FA2B
HexNAc(5)Hex(6)Fuc(1)NeuAc(2)	2103736	0.59	FA3/FA2B
HexNAc(6)Hex(6)Fuc(1)	800188	0.23	FA4/FA3B
	354466851	99.99
Sialylation		57

## Sheet: N699
Glycan modification	Area	Percentage
HexNAc(2)Hex(3)	5779229	1.51706	A1
HexNAc(2)Hex(4)	9243065	2.42632	HYBRID
HexNAc(2)Hex(5)	18042410	4.73616	M5
HexNAc(2)Hex(6)	23360699	6.13222	M6
HexNAc(2)Hex(7)	55207675	14.4921	M7
HexNAc(2)Hex(8)	142906048	37.5131	M8
HexNAc(2)Hex(9)	27778928	7.29201	M9
HexNAc(3)Hex(5)NeuAc(1)	5936077	1.55823	HYBRID
HexNAc(3)Hex(6)	13994933	3.67369	HYBRID
HexNAc(3)Hex(6)NeuAc(1)	39696472	10.4204	HYBRID
HexNAc(4)Hex(5)NeuAc(1)	14501791	3.80674	A2/A1B
HexNAc(4)Hex(5)NeuAc(2)	6818150	1.78977	A2/A1B
HexNAc(6)Hex(3)	9188875	2.41209	A4/A3B
HexNAc(7)Hex(4)Fuc(1)	2371869	0.622619	FA4/FA3B
HexNAc(6)Hex(5)	6123924	1.60754	FA4/FA3B
	380950145	100
Sialylation		17.6

## Sheet: N1057
Glycans	Area	Percentage
HexNAc(4)Hex(5)Fuc(1)NeuAc(2)	7994971	62.4558	FA2/FA1B
HexNAc(4)Hex(5)Fuc(1)NeuAc(1)	4806036	37.5442	FA2/FA1B
	12801007	100

## Sheet: N1074
Glycans	Area	percentage
HexNAc(2)Hex(5)	6689603	7.96213	M5
HexNAc(2)Hex(6)	11863262	14.12	M6
HexNAc(2)Hex(7)	40753004	48.5053	M7
HexNAc(2)Hex(8)	14004340	16.6683	M8
HexNAc(2)Hex(9)	4127053	4.91212	M9
HexNAc(3)Hex(6)	6580443	7.83221	HYBRID
	84017705	100
