# Supplementary material for: Site-specific N-glycosylation of integrin α2 mediates collagen-dependent cell survival
Source: iScience. 2021 Sep 25;24(10):103168. doi: 10.1016/j.isci.2021.103168 (PMC8501769; doi:10.1016/j.isci.2021.103168)
Supplement: Table S2. Analysis of O-glycosylation sites [file mmc3.xlsx]

## Sheet: Table S2_O-glycan analysis
Table S2_Analysis of O-glycosylation site, related to Figure 2.
Pos.	Peptide Sequence	Potential Glycan composition	Byonic Score	|Log Prob|	z	Obs._x000D_ m/z
171	SPATQPC[+57.02]PS[+203.07]LIDVVVVC[+57.02]DESNSIYP	HexNAc(1)	244.8	2.15	3	984.136
367	SIEGT[+406.15]VQGGDNFQ[+0.98]	HexNAc(2)	273.8	2.73	2	879.868
388	SADYS[+406.15875]SQNDILMLGA	HexNAc(2)	313.3	2.68	2	995.958
389	SADYSS[+406.15875]QNDILMLGAVGA	HexNAc(2)	317.1	2.84	2	1109.51
556, 562	GS[+656.22761]AIAALS[+656.22761]DINMDGFNDVIVG	HexNAc(1)Hex(1)NeuAc(1); HexNAc(1)Hex(1)NeuAc(1)	297.5	3.13	3	1131.17
562, 576	GSAIAALS[+406.15875]DINMDGFNDVIVGS[+203.07937]PLENQ	HexNAc(2); HexNAc(1)	346.1	4.4	3	1119.54
562, 576	GSAIAALS[+203.07937]DINMDGFNDVIVGS[+406.15875]PLE[-0.98402]NQ	HexNAc(1); HexNAc(2)	501.3	5.78	3	1119.21
562, 576	GSAIAALS[+406.15875]DINMD[-0.98402]GFNDVIVGS[+203.07937]PLENQ	HexNAc(2); HexNAc(1)	350.9	2.29	3	1119.2
562	GSAIAALS[+406.15875]DINMDGFNDVIVGSPLENQNS	HexNAc(2)	354.3	2.28	3	1118.87
873	LPVDGTE[-0.98402]VTC[+57.02146]QVAASQKS[+203.07937]VAC[+57.02146]DVGYPALKREQQVTF	HexNAc(1)	428.8	5.08	5	831.428
1116	VIEDNTVT[+203.07937]IPL	HexNAc(1)	407.5	5.85	2	708.878
