# Supplementary material for: Site-specific N-glycosylation of integrin α2 mediates collagen-dependent cell survival
Source: iScience. 2021 Sep 25;24(10):103168. doi: 10.1016/j.isci.2021.103168 (PMC8501769; doi:10.1016/j.isci.2021.103168)
Supplement: Table S3. Proteomic profiling of ITGA2-edited cells [file mmc4.xlsx]

## Sheet: Table S2_Proteomic Profiling
Table S3_Proteomic profiling of ITGA2-edited cells, related to Figure 5.
proteinName	ac	geneName	proteinDescription	idScore	idQValue	nbPeptides	allAccessions	007_KO	008_KO	009_10NQ	010_10NQ	011_KOR	012_KOR	medianInt_Condition1 (KO)	medianInt_Condition2 (10NQ)	medianInt_Condition3 (KOR)	cv_Condition1	cv_Condition2	cv_Condition3	log2ratio_Condition2/ condition 1	log2ratio_Condition3/condition1	log2ratio_Condition3/condition2	fracNAFeatures.Condition1	fracNAFeatures.Condition2	fracNAFeatures.Condition3	pValue_Condition2	pValue_Condition3	qValue_Condition2	qValue_Condition3	FTestPValue	FTestQValue
sp|P01876|IGHA1_HUMAN	P01876	IGHA1	Immunoglobulin heavy constant alpha 1 OS=Homo sapiens OX=9606 GN=IGHA1 PE=1 SV=2	33.43	0.0097493	1	sp|P01876|IGHA1_HUMAN	5375.65	4993.96	31190	27455.4	2237.75	1126.97	5184.81	29322.7	1682.36	0.0520555	0.0900584	0.46687	2.4977	-1.70607	-4.12346	0	0	0	2.04352e-05	0.00742594	0.00179589	0.0399077	0.000141101	0.00180175
sp|P61626|LYSC_HUMAN	P61626	LYZ	Lysozyme C OS=Homo sapiens OX=9606 GN=LYZ PE=1 SV=1	94.11	0	3	sp|P61626|LYSC_HUMAN	31688.9	24811.7	131133	125069	9712.6	6763.15	28250.3	128101	8237.88	0.172137	0.0334716	0.253169	2.1913	-1.79065	-3.95886	0	0	0	0.000123174	0.00117199	0.00408936	0.016148	2.16045e-05	0.000652976
sp|P31025|LCN1_HUMAN	P31025	LCN1	Lipocalin-1 OS=Homo sapiens OX=9606 GN=LCN1 PE=1 SV=1	71.54	0	2	sp|P31025|LCN1_HUMAN	27202.7	28065.1	93628.6	84958.1	12321.9	9685.4	27633.9	89293.3	11003.6	0.022068	0.0686605	0.169425	1.69059	-1.33871	-3.02057	0	0	0	5.39379e-05	0.000474936	0.0024843	0.0128512	9.12294e-06	0.000387354
sp|P02749|APOH_HUMAN	P02749	APOH	Beta-2-glycoprotein 1 OS=Homo sapiens OX=9606 GN=APOH PE=1 SV=3	33.74	0.00909727	1	sp|P02749|APOH_HUMAN	3955.25	2668.15	13703.5	10596.6	2632.44	2776.34	3311.7	12150	2704.39	0.274818	0.180816	0.0376244	1.89119	-0.265012	-2.16758	0	0	0	0.00168319	0.267539	0.0144067	0.375308	0.000394815	0.00312092
sp|P17936|IBP3_HUMAN	P17936	IGFBP3	Insulin-like growth factor-binding protein 3 OS=Homo sapiens OX=9606 GN=IGFBP3 PE=1 SV=2	76.69	0	3	sp|P17936|IBP3_HUMAN	55394.6	62646.5	147935	134738	32672.2	30787.4	59020.5	141337	31729.8	0.0868828	0.0660224	0.0420012	1.261	-0.893288	-2.15522	0	0	0	0.000333332	0.000475286	0.00691663	0.0128512	9.86313e-06	0.000387777
sp|Q86XZ4|SPAS2_HUMAN	Q86XZ4	SPATS2	Spermatogenesis-associated serine-rich protein 2 OS=Homo sapiens OX=9606 GN=SPATS2 PE=1 SV=1	54.72	0.000811688	2	sp|Q86XZ4|SPAS2_HUMAN	248888	146631	515824	467808	117381	112402	197759	491816	114892	0.36563	0.0690362	0.0306425	1.36256	-0.733904	-2.09784	0	0	0	0.00877016	0.0519769	0.0356451	0.122675	0.00113441	0.00588478
sp|P10515|ODP2_HUMAN	P10515	DLAT	Dihydrolipoyllysine-residue acetyltransferase component of pyruvate dehydrogenase complex, mitochondrial OS=Homo sapiens OX=9606 GN=DLAT PE=1 SV=3	37.58	0.00428266	2	sp|P10515|ODP2_HUMAN	444232	355559	857288	630129	199500	172934	399895	743708	186217	0.156795	0.21598	0.100879	0.887013	-1.09739	-1.99775	0	0	0	0.0131219	0.00138663	0.0450668	0.0174086	0.000450649	0.00333997
sp|Q14511|CASL_HUMAN	Q14511	NEDD9	Enhancer of filamentation 1 OS=Homo sapiens OX=9606 GN=NEDD9 PE=1 SV=1	59.69	0.000834725	2	sp|Q14511|CASL_HUMAN	7347.73	4388.39	5840.79	6260.91	2476.35	912.163	5868.06	6050.85	1694.26	0.356604	0.0490964	0.652822	0.0907731	-1.9177	-1.83648	0	0.25	0.25	0.758943	0.0258634	0.833108	0.0803325	0.0193406	0.0400761
sp|P00734|THRB_HUMAN	P00734	F2	Prothrombin OS=Homo sapiens OX=9606 GN=F2 PE=1 SV=2	163.88	0	4	sp|P00734|THRB_HUMAN	33569	33598	178276	185065	50902.4	52770.9	33583.5	181670	51836.6	0.00061059	0.026425	0.0254887	2.43525	0.625988	-1.80928	0	0	0	6.74466e-06	0.000422492	0.0016352	0.0128512	6.39525e-07	0.000119431
sp|P81605|DCD_HUMAN	P81605	DCD	Dermcidin OS=Homo sapiens OX=9606 GN=DCD PE=1 SV=2	33.33	0.00974252	1	sp|P81605|DCD_HUMAN	12314.3	11089	7405	5539.7	2109.71	1668.1	11701.7	6472.35	1888.9	0.074039	0.203784	0.165314	-0.867508	-2.63904	-1.77674	0	0	0	0.00775875	3.61993e-05	0.0331805	0.00898546	8.57029e-05	0.00143865
sp|P24593|IBP5_HUMAN	P24593	IGFBP5	Insulin-like growth factor-binding protein 5 OS=Homo sapiens OX=9606 GN=IGFBP5 PE=1 SV=1	37.84	0.00429492	2	sp|P24593|IBP5_HUMAN	43342.8	33262.5	62977.4	52882.1	18363	16763.7	38302.6	57929.8	17563.3	0.186093	0.123227	0.0643868	0.603964	-1.11377	-1.72174	0	0	0	0.0280352	0.00157718	0.0757408	0.0185109	0.000353295	0.00290012
sp|P08572|CO4A2_HUMAN	P08572	COL4A2	Collagen alpha-2(IV) chain OS=Homo sapiens OX=9606 GN=COL4A2 PE=1 SV=4	74.95	0	3	sp|P08572|CO4A2_HUMAN	62934.6	58317.9	80371.1	62928.6	23517.6	21014.2	60626.2	71649.9	22265.9	0.0538461	0.172138	0.0795001	0.231301	-1.44634	-1.68613	0	0	0	0.202147	6.6158e-05	0.314592	0.00898546	0.000147892	0.00181685
sp|O76021|RL1D1_HUMAN	O76021	RSL1D1	Ribosomal L1 domain-containing protein 1 OS=Homo sapiens OX=9606 GN=RSL1D1 PE=1 SV=3	717.66	0	21	sp|O76021|RL1D1_HUMAN	392511	399567	770627	725647	235476	245688	396039	748137	240582	0.0125987	0.0425124	0.030014	0.917064	-0.719383	-1.63677	0	0	0	0.000390511	0.000268305	0.00747979	0.0128512	7.75684e-06	0.000340845
sp|P02462|CO4A1_HUMAN	P02462	COL4A1	Collagen alpha-1(IV) chain OS=Homo sapiens OX=9606 GN=COL4A1 PE=1 SV=4	157.66	0	5	sp|P02462|CO4A1_HUMAN	109004	94601.5	125936	103170	41714.8	37667	101803	114553	39690.9	0.100038	0.140526	0.072112	0.166701	-1.35716	-1.52914	0	0	0	0.319234	0.000164374	0.438359	0.0122788	0.000179803	0.00196078
sp|Q5D862|FILA2_HUMAN	Q5D862	FLG2	Filaggrin-2 OS=Homo sapiens OX=9606 GN=FLG2 PE=1 SV=1	144.46	0	4	sp|Q5D862|FILA2_HUMAN	25550.9	24373.7	34913.7	27099.5	10585.1	11882.1	24962.3	31006.6	11233.6	0.0333459	0.178203	0.0816376	0.301681	-1.15393	-1.46475	0	0	0	0.11887	0.000137523	0.212431	0.0120859	0.000345612	0.00288275
sp|P01008|ANT3_HUMAN	P01008	SERPINC1	Antithrombin-III OS=Homo sapiens OX=9606 GN=SERPINC1 PE=1 SV=1	115.69	0	3	sp|P01008|ANT3_HUMAN	134496	121296	371901	322621	137474	123090	127896	347261	130282	0.0729829	0.100346	0.0780735	1.43934	0.0263895	-1.41438	0	0	0	0.00026121	0.795835	0.00629433	0.848058	7.88528e-05	0.00140487
sp|P46087|NOP2_HUMAN	P46087	NOP2	Probable 28S rRNA (cytosine(4447)-C(5))-methyltransferase OS=Homo sapiens OX=9606 GN=NOP2 PE=1 SV=2	291.78	0	9	sp|P46087|NOP2_HUMAN	93910.9	97849.5	152217	144807	60139	55961	95880.2	148512	58050	0.0290472	0.0352787	0.0508915	0.631129	-0.724568	-1.35521	0	0	0	0.00167063	0.000443154	0.0144067	0.0128512	2.82205e-05	0.000752882
sp|P01857|IGHG1_HUMAN	P01857	IGHG1	Immunoglobulin heavy constant gamma 1 OS=Homo sapiens OX=9606 GN=IGHG1 PE=1 SV=1	95.95	0	3	sp|P01857|IGHG1_HUMAN	5.43226e+06	4.4535e+06	1.19545e+07	8.97507e+06	4.26718e+06	3.96641e+06	4.94288e+06	1.04648e+07	4.11679e+06	0.140017	0.201321	0.0516606	1.07446	-0.257689	-1.34595	0	0	0	0.00518203	0.0976062	0.0264471	0.184587	0.00130435	0.00645263
sp|P48307|TFPI2_HUMAN	P48307	TFPI2	Tissue factor pathway inhibitor 2 OS=Homo sapiens OX=9606 GN=TFPI2 PE=1 SV=1	140.84	0	4	sp|P48307|TFPI2_HUMAN	24306.8	20742.3	43018.9	39805.7	13930.2	18699.3	22524.6	41412.3	16314.8	0.111898	0.0548642	0.206702	0.882005	-0.476368	-1.34388	0	0	0	0.00174327	0.0525897	0.0144327	0.123536	0.00125881	0.00631096
sp|Q9NR50|EI2BG_HUMAN	Q9NR50	EIF2B3	Translation initiation factor eIF-2B subunit gamma OS=Homo sapiens OX=9606 GN=EIF2B3 PE=1 SV=1	50.77	0.000784314	2	sp|Q9NR50|EI2BG_HUMAN	15768.3	14697.1	29875.6	25349.3	11325	11265.7	15232.7	27612.5	11295.3	0.0497264	0.115912	0.00371322	0.854176	-0.430559	-1.28959	0	0	0	0.00202002	0.00284363	0.0154765	0.0250876	0.000148364	0.00181685
sp|Q969M3|YIPF5_HUMAN	Q969M3	YIPF5	Protein YIPF5 OS=Homo sapiens OX=9606 GN=YIPF5 PE=1 SV=1	45.02	0.00151515	1	sp|Q969M3|YIPF5_HUMAN	13119	12623.3	26435.3	21978.5	11370.9	8500.95	12871.1	24206.9	9935.94	0.0272279	0.130185	0.204246	0.905406	-0.38835	-1.28469	0	0	0	0.00183042	0.0674831	0.0146237	0.14382	0.00155774	0.00712548
sp|Q15050|RRS1_HUMAN	Q15050	RRS1	Ribosome biogenesis regulatory protein homolog OS=Homo sapiens OX=9606 GN=RRS1 PE=1 SV=2	124.36	0	6	sp|Q15050|RRS1_HUMAN	36837.1	29510.9	57670.1	42353.6	23044.9	18663.6	33174	50011.9	20854.3	0.156158	0.216557	0.148556	0.583952	-0.668864	-1.26193	0	0	0.0833333	0.0488539	0.0139407	0.111944	0.0545582	0.00502968	0.015273
sp|P12036|NFH_HUMAN	P12036	NEFH	Neurofilament heavy polypeptide OS=Homo sapiens OX=9606 GN=NEFH PE=1 SV=4	39.79	0.00363636	3	sp|P12036|NFH_HUMAN	51379.8	32890	54621.8	47132.4	28839.9	14758.6	42134.9	50877.1	21799.2	0.310294	0.10409	0.456756	0.303672	-0.994615	-1.22274	0	0	0	0.294143	0.0684613	0.41147	0.145286	0.0412713	0.0708728
sp|Q03188|CENPC_HUMAN	Q03188	CENPC	Centromere protein C OS=Homo sapiens OX=9606 GN=CENPC PE=1 SV=2	33.58	0.00976971	1	sp|Q03188|CENPC_HUMAN	5324.55	4121.5	17002.3	11123.1	6746.9	5692.97	4723.02	14062.7	6219.93	0.180114	0.29562	0.119815	1.55365	0.403788	-1.1769	0	0	0	0.00418131	0.0677002	0.023017	0.143875	0.003553	0.0122308
sp|Q15149|PLEC_HUMAN	Q15149	PLEC	Plectin OS=Homo sapiens OX=9606 GN=PLEC PE=1 SV=3	13251.9	0	283	sp|Q15149|PLEC_HUMAN	1.50773e+07	1.44741e+07	2.09811e+07	1.93004e+07	9.23418e+06	9.03157e+06	1.47757e+07	2.01407e+07	9.13288e+06	0.0288655	0.0590071	0.0156865	0.445932	-0.693874	-1.14097	0.0015015	0.0015015	0.0105105	0.00789912	0.000312082	0.0334147	0.0128512	6.25733e-05	0.00121408
sp|Q9BRU9|UTP23_HUMAN	Q9BRU9	UTP23	rRNA-processing protein UTP23 homolog OS=Homo sapiens OX=9606 GN=UTP23 PE=1 SV=2	32.79	0.00966851	1	sp|Q9BRU9|UTP23_HUMAN	13030.1	8926.52	15172.7	15141.2	6873.71	7022.22	10978.3	15157	6947.97	0.264311	0.00146937	0.0151146	0.490969	-0.63443	-1.12532	0	0	0	0.0773893	0.0311882	0.153954	0.0884633	0.00463311	0.0146119
sp|Q14692|BMS1_HUMAN	Q14692	BMS1	Ribosome biogenesis protein BMS1 homolog OS=Homo sapiens OX=9606 GN=BMS1 PE=1 SV=1	37.81	0.00429185	2	sp|Q14692|BMS1_HUMAN	20864.4	18070.8	21573.2	19209.2	10319.4	8432.74	19467.6	20391.2	9376.06	0.10147	0.0819773	0.142284	0.0681659	-1.05764	-1.12089	0	0	0	0.605521	0.00129646	0.706756	0.0166697	0.000778873	0.0046176
sp|Q99715|COCA1_HUMAN	Q99715	COL12A1	Collagen alpha-1(XII) chain OS=Homo sapiens OX=9606 GN=COL12A1 PE=1 SV=2	407.43	0	11	sp|Q99715|COCA1_HUMAN	122506	140028	128305	117929	61479.9	51830.6	131267	123117	56655.2	0.0943857	0.0595937	0.120431	-0.0905379	-1.21425	-1.11974	0	0	0	0.462649	0.000490305	0.580379	0.0128512	0.000306397	0.00266138
sp|Q5SSJ5|HP1B3_HUMAN	Q5SSJ5	HP1BP3	Heterochromatin protein 1-binding protein 3 OS=Homo sapiens OX=9606 GN=HP1BP3 PE=1 SV=1	1117.75	0	23	sp|Q5SSJ5|HP1B3_HUMAN	1.83375e+06	1.69147e+06	2.71909e+06	2.42725e+06	1.20172e+06	1.17421e+06	1.76261e+06	2.57317e+06	1.18796e+06	0.0570799	0.0801968	0.016377	0.544691	-0.56814	-1.11506	0	0	0	0.00654458	0.00118894	0.0300804	0.016148	0.000166108	0.00192104
sp|Q6PCB5|RSBNL_HUMAN	Q6PCB5	RSBN1L	Lysine-specific demethylase RSBN1L OS=Homo sapiens OX=9606 GN=RSBN1L PE=1 SV=2	53.27	0.000803213	3	sp|Q6PCB5|RSBNL_HUMAN	14700.4	11304.7	25166.7	21281.6	11268.8	10786.9	13002.6	23224.2	11027.8	0.184667	0.118288	0.0309009	0.844172	-0.225588	-1.07448	0	0	0	0.00878181	0.193282	0.0356451	0.296471	0.00224932	0.00891375
sp|Q04637|IF4G1_HUMAN	Q04637	EIF4G1	Eukaryotic translation initiation factor 4 gamma 1 OS=Homo sapiens OX=9606 GN=EIF4G1 PE=1 SV=4	318.39	0	11	sp|Q04637|IF4G1_HUMAN	1.42573e+06	1.19208e+06	2.0378e+06	1.59236e+06	894729	840369	1.3089e+06	1.81508e+06	867549	0.126225	0.173528	0.0443063	0.466502	-0.588278	-1.06502	0	0	0	0.0547354	0.0055442	0.120434	0.0338083	0.00288948	0.0106066
sp|Q14766|LTBP1_HUMAN	Q14766	LTBP1	Latent-transforming growth factor beta-binding protein 1 OS=Homo sapiens OX=9606 GN=LTBP1 PE=1 SV=4	51.59	0.000789266	3	sp|Q14766|LTBP1_HUMAN	22350.2	18558.1	32767.1	28612.1	15318.2	14173.5	20454.2	30689.6	14745.8	0.131095	0.0957339	0.0548909	0.588265	-0.466953	-1.05744	0	0	0	0.0138194	0.0148615	0.0469232	0.0563529	0.00114966	0.00589533
sp|Q8WTW3|COG1_HUMAN	Q8WTW3	COG1	Conserved oligomeric Golgi complex subunit 1 OS=Homo sapiens OX=9606 GN=COG1 PE=1 SV=1	42.1	0.00295858	2	sp|Q8WTW3|COG1_HUMAN	245964	208470	332545	239125	149298	130501	227217	285835	139900	0.116683	0.231105	0.0950055	0.316515	-0.698011	-1.03079	0	0	0	0.194592	0.00405845	0.305699	0.029426	0.00766056	0.0205473
sp|Q13435|SF3B2_HUMAN	Q13435	SF3B2	Splicing factor 3B subunit 2 OS=Homo sapiens OX=9606 GN=SF3B2 PE=1 SV=2	89.82	0	3	sp|Q13435|SF3B2_HUMAN	12378.9	13078.5	15132.9	15414.8	7645.39	7351.18	12728.7	15273.9	7498.29	0.0388628	0.0130489	0.0277447	0.263459	-0.763189	-1.02643	0	0	0	0.0332533	0.00028253	0.0853615	0.0128512	5.93245e-05	0.00119771
sp|Q9NR30|DDX21_HUMAN	Q9NR30	DDX21	Nucleolar RNA helicase 2 OS=Homo sapiens OX=9606 GN=DDX21 PE=1 SV=5	1003.85	0	28	sp|Q9NR30|DDX21_HUMAN	630335	613083	1.38312e+06	1.26062e+06	671252	632895	621709	1.32187e+06	652073	0.0196211	0.0655306	0.0415941	1.08686	0.0683091	-1.01948	0	0	0	0.000288533	0.363269	0.00643232	0.474823	6.4508e-05	0.00123558
sp|Q86UE4|LYRIC_HUMAN	Q86UE4	MTDH	Protein LYRIC OS=Homo sapiens OX=9606 GN=MTDH PE=1 SV=2	192.86	0	4	sp|Q86UE4|LYRIC_HUMAN	63192.8	51370.7	121026	108702	56428	57863.6	57281.8	114864	57145.8	0.145935	0.0758688	0.0177644	1.00942	0.00418017	-1.0072	0	0	0	0.00205746	0.973746	0.0156084	0.979589	0.000649599	0.00423799
sp|Q02878|RL6_HUMAN	Q02878	RPL6	60S ribosomal protein L6 OS=Homo sapiens OX=9606 GN=RPL6 PE=1 SV=3	1581.81	0	27	sp|Q02878|RL6_HUMAN	1.26258e+07	1.18668e+07	1.99608e+07	1.76226e+07	9.73537e+06	9.17086e+06	1.22463e+07	1.87917e+07	9.45311e+06	0.0438244	0.0879845	0.0422264	0.615643	-0.373439	-0.991235	0	0	0	0.00419703	0.00611307	0.023017	0.0350251	0.000335965	0.00284165
sp|Q6UXI9|NPNT_HUMAN	Q6UXI9	NPNT	Nephronectin OS=Homo sapiens OX=9606 GN=NPNT PE=2 SV=3	240.58	0	7	sp|Q6UXI9|NPNT_HUMAN	81633.5	89436.4	125312	128217	62877	65634.5	85534.9	126764	64255.7	0.0645057	0.0162059	0.0303449	0.568972	-0.411519	-0.980254	0	0	0	0.00331635	0.00536068	0.0208178	0.0331461	0.000152252	0.00183787
sp|Q6PCE3|PGM2L_HUMAN	Q6PCE3	PGM2L1	Glucose 1,6-bisphosphate synthase OS=Homo sapiens OX=9606 GN=PGM2L1 PE=1 SV=3	88.83	0	3	sp|Q6PCE3|PGM2L_HUMAN	20255.4	18805.1	19806.5	12987.9	9765.95	6885.33	19530.2	16397.2	8325.64	0.0525113	0.29404	0.244654	-0.283142	-1.251	-0.977817	0	0	0	0.288866	0.00230993	0.405988	0.0219366	0.0108296	0.0261156
sp|Q9UNZ5|L10K_HUMAN	Q9UNZ5	C19orf53	Leydig cell tumor 10 kDa protein homolog OS=Homo sapiens OX=9606 GN=C19orf53 PE=1 SV=1	144.02	0	4	sp|Q9UNZ5|L10K_HUMAN	75821.3	69104.6	108129	89424.1	51527.5	48911.6	72463	98776.6	50219.6	0.0655421	0.133903	0.0368331	0.441981	-0.527933	-0.97592	0	0	0	0.0289892	0.00227897	0.0772013	0.0219366	0.001168	0.00595558
sp|O95255|MRP6_HUMAN	O95255	ABCC6	Multidrug resistance-associated protein 6 OS=Homo sapiens OX=9606 GN=ABCC6 PE=1 SV=2	33.43	0.0097493	1	sp|O95255|MRP6_HUMAN	38916.2	33489	44725.5	32181.2	20426.3	18974.3	36202.6	38453.4	19700.3	0.106005	0.230672	0.0521188	0.0716299	-0.874793	-0.964893	0	0	0	0.738339	0.000857272	0.822464	0.0150678	0.00565983	0.016419
sp|Q13428|TCOF_HUMAN	Q13428	TCOF1	Treacle protein OS=Homo sapiens OX=9606 GN=TCOF1 PE=1 SV=3	177.43	0	4	sp|Q13428|TCOF_HUMAN	89240.2	78031.1	145998	129815	72402.3	69819.9	83635.7	137906	71111.1	0.0947685	0.0829739	0.0256786	0.722259	-0.231035	-0.955544	0	0	0	0.00375238	0.0615482	0.0216277	0.136632	0.000584368	0.003915
sp|Q86XR2|NIBA3_HUMAN	Q86XR2	NIBAN3	Protein Niban 3 OS=Homo sapiens OX=9606 GN=NIBAN3 PE=1 SV=2	32.98	0.00970874	1	sp|Q86XR2|NIBA3_HUMAN	91264.9	88257.1	113430	78416.8	52816.7	46767.6	89761	95923.3	49792.2	0.0236948	0.258102	0.085905	0.0715595	-0.852634	-0.945963	0	0	0	0.743663	0.000479518	0.823019	0.0128512	0.00777825	0.0207884
sp|P07996|TSP1_HUMAN	P07996	THBS1	Thrombospondin-1 OS=Homo sapiens OX=9606 GN=THBS1 PE=1 SV=2	2783.84	0	50	sp|P07996|TSP1_HUMAN	7.47208e+06	7.13364e+06	9.03747e+06	8.05768e+06	4.55751e+06	4.33065e+06	7.30286e+06	8.54758e+06	4.44408e+06	0.0327701	0.0810538	0.0360959	0.225068	-0.716661	-0.943632	0	0.00724638	0	0.086875	0.00037213	0.167947	0.0128512	0.000264104	0.0025132
sp|P55769|NH2L1_HUMAN	P55769	SNU13	NHP2-like protein 1 OS=Homo sapiens OX=9606 GN=SNU13 PE=1 SV=3	77.18	0	2	sp|P55769|NH2L1_HUMAN	21818.4	23013.8	50805.9	33835.7	20509.7	23782.7	22416.1	42320.8	22146.2	0.0377069	0.283543	0.104505	0.887751	-0.0209132	-0.93431	0	0	0	0.0163516	0.841223	0.0528274	0.882576	0.0114573	0.0270843
sp|Q9Y2L1|RRP44_HUMAN	Q9Y2L1	DIS3	Exosome complex exonuclease RRP44 OS=Homo sapiens OX=9606 GN=DIS3 PE=1 SV=2	122.42	0	3	sp|Q9Y2L1|RRP44_HUMAN	19228.9	16192.1	31085.8	13706.8	10131.4	13488.6	17710.5	22396.3	11810	0.121247	0.548697	0.201006	0.226292	-0.593991	-0.923247	0	0	0	0.629347	0.0267668	0.725497	0.0814451	0.21122	0.263628
sp|P67809|YBOX1_HUMAN	P67809	YBX1	Y-box-binding protein 1 OS=Homo sapiens OX=9606 GN=YBX1 PE=1 SV=3	1842.36	0	23	sp|P67809|YBOX1_HUMAN	5.86262e+06	5.8488e+06	1.1226e+07	1.02805e+07	5.75455e+06	5.59579e+06	5.85571e+06	1.07533e+07	5.67517e+06	0.00166884	0.0621739	0.0197812	0.875466	-0.045321	-0.922041	0	0	0	0.000605194	0.491769	0.0088333	0.595396	9.71613e-05	0.00154424
sp|Q99848|EBP2_HUMAN	Q99848	EBNA1BP2	Probable rRNA-processing protein EBP2 OS=Homo sapiens OX=9606 GN=EBNA1BP2 PE=1 SV=2	722.22	0	16	sp|Q99848|EBP2_HUMAN	1.80459e+06	1.67992e+06	2.1499e+06	1.98912e+06	1.10638e+06	1.08542e+06	1.74225e+06	2.06951e+06	1.0959e+06	0.0506016	0.0549356	0.0135246	0.248166	-0.667987	-0.917176	0	0	0	0.0577568	0.000534181	0.125238	0.0135265	0.00019652	0.00206761
sp|Q9H7N4|SFR19_HUMAN	Q9H7N4	SCAF1	Splicing factor, arginine/serine-rich 19 OS=Homo sapiens OX=9606 GN=SCAF1 PE=1 SV=3	369.48	0	10	sp|Q9H7N4|SFR19_HUMAN	139827	130718	187970	177053	93071.7	100851	135273	182512	96961.6	0.0476144	0.0422979	0.0567351	0.432289	-0.480731	-0.912503	0	0	0	0.00855679	0.00318018	0.0352172	0.0263396	0.000297299	0.00262425
Biognosys|iRT	NA	NA	Kit Fusion	588.93	0	11	Biognosys|iRT	3.70102e+06	3.22682e+06	5.31295e+06	4.69468e+06	2.8345e+06	2.48681e+06	3.46392e+06	5.00381e+06	2.66066e+06	0.0967991	0.0873695	0.092404	0.531252	-0.380322	-0.911245	0	0	0	0.012025	0.025356	0.0424712	0.0795836	0.00175115	0.00769477
sp|Q9UQ35|SRRM2_HUMAN	Q9UQ35	SRRM2	Serine/arginine repetitive matrix protein 2 OS=Homo sapiens OX=9606 GN=SRRM2 PE=1 SV=2	364.26	0	12	sp|Q9UQ35|SRRM2_HUMAN	318754	299344	401819	358790	198994	207936	309049	380305	203465	0.0444099	0.0800046	0.0310735	0.29772	-0.602691	-0.902375	0	0	0	0.0427515	0.000838196	0.101382	0.0150678	0.000388508	0.0030874
sp|O95084|PRS23_HUMAN	O95084	PRSS23	Serine protease 23 OS=Homo sapiens OX=9606 GN=PRSS23 PE=1 SV=1	379.96	0	10	sp|O95084|PRS23_HUMAN	311827	298916	345650	325068	178690	184454	305371	335359	181572	0.0298955	0.0433967	0.0224468	0.134783	-0.74988	-0.885161	0	0	0	0.192159	0.000246848	0.302832	0.0128512	0.000121844	0.0016627
sp|O15230|LAMA5_HUMAN	O15230	LAMA5	Laminin subunit alpha-5 OS=Homo sapiens OX=9606 GN=LAMA5 PE=1 SV=8	728.66	0	19	sp|O15230|LAMA5_HUMAN	156953	163201	166410	152325	87593.5	85005.9	160077	159368	86299.7	0.0275985	0.0624963	0.0212011	-0.00754288	-0.891226	-0.884931	0	0.0263158	0	0.938301	0.000116638	0.956955	0.0108911	0.000120611	0.0016627
sp|P53680|AP2S1_HUMAN	P53680	AP2S1	AP-2 complex subunit sigma OS=Homo sapiens OX=9606 GN=AP2S1 PE=1 SV=2	54.12	0.000807103	2	sp|P53680|AP2S1_HUMAN	66703.3	64553.4	87922	61395.4	42484.1	38885.5	65628.4	74658.7	40684.8	0.0231639	0.251238	0.0625454	0.163052	-0.691048	-0.875821	0	0	0	0.459512	0.000647427	0.577871	0.0140182	0.0109914	0.0263583
sp|P98160|PGBM_HUMAN	P98160	HSPG2	Basement membrane-specific heparan sulfate proteoglycan core protein OS=Homo sapiens OX=9606 GN=HSPG2 PE=1 SV=4	657.75	0	22	sp|P98160|PGBM_HUMAN	302675	284314	268431	215339	137562	126154	293494	241885	131858	0.0442352	0.155203	0.0611817	-0.287047	-1.15499	-0.875336	0	0.0454545	0	0.109662	0.000100065	0.199313	0.00996647	0.000647121	0.00423799
sp|P12259|FA5_HUMAN	P12259	F5	Coagulation factor V OS=Homo sapiens OX=9606 GN=F5 PE=1 SV=4	74.44	0	2	sp|P12259|FA5_HUMAN	18191.2	18260.3	72407.6	63987.5	38441.6	36006.6	18225.7	68197.5	37224.1	0.00267933	0.0873034	0.046256	1.90099	1.02949	-0.873484	0	0	0	4.44303e-05	8.09747e-05	0.00233106	0.00930586	1.1665e-05	0.00044686
sp|Q9Y2X3|NOP58_HUMAN	Q9Y2X3	NOP58	Nucleolar protein 58 OS=Homo sapiens OX=9606 GN=NOP58 PE=1 SV=1	544.58	0	13	sp|Q9Y2X3|NOP58_HUMAN	191521	200795	304623	296292	167742	162904	196158	300457	165323	0.0334338	0.0196055	0.0206935	0.615408	-0.246484	-0.861876	0	0.0333333	0	0.00169013	0.017723	0.0144067	0.0628935	0.000129444	0.0017033
sp|Q9NQ55|SSF1_HUMAN	Q9NQ55	PPAN	Suppressor of SWI4 1 homolog OS=Homo sapiens OX=9606 GN=PPAN PE=2 SV=1	266.75	0	10	sp|Q9NQ55|SSF1_HUMAN	249032	241917	358332	314980	189656	181679	245474	336656	185667	0.0204948	0.0910551	0.0303791	0.452859	-0.403033	-0.858556	0	0	0	0.0115036	0.00284986	0.0412143	0.0250876	0.00056119	0.0038284
sp|P36578|RL4_HUMAN	P36578	RPL4	60S ribosomal protein L4 OS=Homo sapiens OX=9606 GN=RPL4 PE=1 SV=5	2509.21	0	42	sp|P36578|RL4_HUMAN	1.41352e+07	1.3765e+07	2.46109e+07	2.26216e+07	1.32097e+07	1.28462e+07	1.39501e+07	2.36163e+07	1.3028e+07	0.0187671	0.0595633	0.0197274	0.758353	-0.0986758	-0.858169	0	0	0.00757576	0.00105564	0.181762	0.0114285	0.282115	0.000160024	0.00188248
sp|Q8NDF8|PAPD5_HUMAN	Q8NDF8	TENT4B	Terminal nucleotidyltransferase 4B OS=Homo sapiens OX=9606 GN=TENT4B PE=1 SV=2	81.75	0	1	sp|Q8NDF8|PAPD5_HUMAN	2209.68	3074.39	5300.13	2707.17	2523.79	1895.3	2642.04	4003.65	2209.54	0.231428	0.457957	0.201133	0.539336	-0.253062	-0.857567	0	0	0	0.238386	0.324018	0.353673	0.433378	0.187471	0.238165
sp|P49207|RL34_HUMAN	P49207	RPL34	60S ribosomal protein L34 OS=Homo sapiens OX=9606 GN=RPL34 PE=1 SV=3	248.66	0	7	sp|P49207|RL34_HUMAN	1.54012e+06	1.28013e+06	2.39972e+06	1.85663e+06	1.22217e+06	1.13354e+06	1.41013e+06	2.12817e+06	1.17786e+06	0.130371	0.180445	0.0532096	0.588108	-0.254527	-0.853453	0	0	0	0.0302305	0.0901871	0.0796551	0.175442	0.00825701	0.0214166
sp|Q8N122|RPTOR_HUMAN	Q8N122	RPTOR	Regulatory-associated protein of mTOR OS=Homo sapiens OX=9606 GN=RPTOR PE=1 SV=1	59.66	0.000834028	2	sp|Q8N122|RPTOR_HUMAN	5442.95	4387.98	5958.06	7091.32	3538.09	3704.16	4915.46	6524.69	3621.12	0.151761	0.122816	0.0324288	0.411477	-0.432915	-0.849474	0	0	0	0.0628843	0.024046	0.133073	0.0766609	0.00537489	0.0159644
sp|Q9GZR2|REXO4_HUMAN	Q9GZR2	REXO4	RNA exonuclease 4 OS=Homo sapiens OX=9606 GN=REXO4 PE=1 SV=2	75.6	0	4	sp|Q9GZR2|REXO4_HUMAN	43233.5	41440	74199	70886.6	42910.2	37838.6	42336.7	72542.8	40374.4	0.0299555	0.0322874	0.0888235	0.77687	-0.0709966	-0.845391	0	0	0	0.000739818	0.465787	0.00926067	0.571335	0.000367496	0.00295182
sp|Q9UI30|TR112_HUMAN	Q9UI30	TRMT112	Multifunctional methyltransferase subunit TRM112-like protein OS=Homo sapiens OX=9606 GN=TRMT112 PE=1 SV=1	71.92	0	2	sp|Q9UI30|TR112_HUMAN	278415	221954	364393	257322	179490	166954	250185	310857	173222	0.159578	0.243556	0.0511722	0.300783	-0.522074	-0.84363	0	0	0	0.252917	0.015786	0.369363	0.0582329	0.0245048	0.0474225
sp|Q8TDN6|BRX1_HUMAN	Q8TDN6	BRIX1	Ribosome biogenesis protein BRX1 homolog OS=Homo sapiens OX=9606 GN=BRIX1 PE=1 SV=2	965.35	0	21	sp|Q8TDN6|BRX1_HUMAN	1.30561e+06	1.39181e+06	1.61657e+06	1.78208e+06	928203	970986	1.34871e+06	1.69932e+06	949595	0.0451889	0.0688696	0.0318582	0.332404	-0.505826	-0.839577	0	0	0	0.0269509	0.00171128	0.0740159	0.0192229	0.000468225	0.0034189
sp|P18583|SON_HUMAN	P18583	SON	Protein SON OS=Homo sapiens OX=9606 GN=SON PE=1 SV=4	87.3	0	2	sp|P18583|SON_HUMAN	26030.8	18678.7	39713.4	28097	20092.5	18094.8	22354.8	33905.2	19093.6	0.232556	0.242264	0.0739835	0.599214	-0.209693	-0.828416	0	0	0	0.0796385	0.315059	0.157589	0.425202	0.0401516	0.0692685
sp|Q9NWB6|ARGL1_HUMAN	Q9NWB6	ARGLU1	Arginine and glutamate-rich protein 1 OS=Homo sapiens OX=9606 GN=ARGLU1 PE=1 SV=1	142.61	0	7	sp|Q9NWB6|ARGL1_HUMAN	201464	173103	243799	174309	122175	114644	187284	209054	118409	0.107081	0.235044	0.0449742	0.142595	-0.658023	-0.820095	0	0	0	0.521185	0.00250006	0.630997	0.0229147	0.0144098	0.0321796
sp|Q9UI12|VATH_HUMAN	Q9UI12	ATP6V1H	V-type proton ATPase subunit H OS=Homo sapiens OX=9606 GN=ATP6V1H PE=1 SV=1	44.31	0.00150489	1	sp|Q9UI12|VATH_HUMAN	9461.86	7404.84	9727.31	9162.51	5388.32	5398.73	8433.35	9444.91	5393.52	0.172473	0.0422846	0.0013644	0.173595	-0.634069	-0.808309	0	0	0	0.31167	0.00869036	0.430346	0.0425296	0.00357269	0.0122422
sp|O00479|HMGN4_HUMAN	O00479	HMGN4	High mobility group nucleosome-binding domain-containing protein 4 OS=Homo sapiens OX=9606 GN=HMGN4 PE=1 SV=3	151.92	0	2	sp|O00479|HMGN4_HUMAN	90243	78671.8	104982	72117.8	47861.5	53420.8	84457.4	88549.7	50641.2	0.0968786	0.262432	0.0776247	0.0463795	-0.736696	-0.806177	0	0	0	0.841923	0.00192266	0.890816	0.0199475	0.0187174	0.039275
sp|Q5VZE5|NAA35_HUMAN	Q5VZE5	NAA35	N-alpha-acetyltransferase 35, NatC auxiliary subunit OS=Homo sapiens OX=9606 GN=NAA35 PE=1 SV=1	60.55	0.000838926	2	sp|Q5VZE5|NAA35_HUMAN	5696.2	4893.79	8090.87	6538.94	4288.82	4094.87	5295	7314.9	4191.84	0.107156	0.15002	0.0327161	0.462199	-0.333277	-0.803253	0	0	0	0.0399554	0.0262011	0.0969049	0.0808583	0.00562921	0.016419
sp|Q5VWQ0|RSBN1_HUMAN	Q5VWQ0	RSBN1	Lysine-specific demethylase 9 OS=Homo sapiens OX=9606 GN=RSBN1 PE=1 SV=2	398.72	0	10	sp|Q5VWQ0|RSBN1_HUMAN	187270	181491	286534	237885	160236	140435	184380	262209	150336	0.0221653	0.131194	0.0931377	0.501977	-0.297458	-0.802533	0	0	0	0.0152207	0.0277012	0.0506876	0.0821059	0.00327729	0.0115478
sp|P19447|ERCC3_HUMAN	P19447	ERCC3	General transcription and DNA repair factor IIH helicase subunit XPB OS=Homo sapiens OX=9606 GN=ERCC3 PE=1 SV=1	38.9	0.00361533	1	sp|P19447|ERCC3_HUMAN	2923.2	3328.18	5057.25	4182.04	3066.23	2265.45	3125.69	4619.65	2665.84	0.0916162	0.133964	0.212403	0.560141	-0.243007	-0.793192	0	0	0	0.0162799	0.23433	0.0527597	0.343224	0.0177517	0.0378873
sp|P17096|HMGA1_HUMAN	P17096	HMGA1	High mobility group protein HMG-I/HMG-Y OS=Homo sapiens OX=9606 GN=HMGA1 PE=1 SV=3	281.03	0	5	sp|P17096|HMGA1_HUMAN	964023	931214	1.05591e+06	971204	595500	579279	947619	1.01356e+06	587389	0.0244821	0.0590921	0.0195278	0.0960016	-0.689911	-0.787035	0	0	0	0.34576	0.000311401	0.465669	0.0128512	0.000255129	0.00247509
sp|Q9Y3B9|RRP15_HUMAN	Q9Y3B9	RRP15	RRP15-like protein OS=Homo sapiens OX=9606 GN=RRP15 PE=1 SV=2	237.18	0	9	sp|Q9Y3B9|RRP15_HUMAN	117616	113095	221032	190971	122986	116136	115355	206002	119561	0.0277107	0.103184	0.0405114	0.832997	0.0513503	-0.784905	0	0	0	0.0015811	0.490959	0.0143913	0.595367	0.000557275	0.00381912
sp|Q96B23|CR025_HUMAN	Q96B23	C18orf25	Uncharacterized protein C18orf25 OS=Homo sapiens OX=9606 GN=C18orf25 PE=1 SV=3	32.74	0.00966184	1	sp|Q96B23|CR025_HUMAN	11987.2	11580.3	8501.61	6922.89	4258.18	4701	11783.8	7712.25	4479.59	0.0244192	0.144747	0.0698987	-0.618957	-1.39691	-0.783785	0	0	0	0.009207	4.4258e-05	0.0365831	0.00898546	0.000251725	0.00246814
sp|Q14247|SRC8_HUMAN	Q14247	CTTN	Src substrate cortactin OS=Homo sapiens OX=9606 GN=CTTN PE=1 SV=2	66.21	0	2	sp|Q14247|SRC8_HUMAN	17131.5	16695.4	28859.8	22448.2	14349.3	15520.6	16913.5	25654	14934.9	0.0182339	0.176723	0.0554579	0.58978	-0.180469	-0.780493	0	0	0	0.0171249	0.0630613	0.0542047	0.138143	0.00534529	0.0159398
sp|Q9NUQ6|SPS2L_HUMAN	Q9NUQ6	SPATS2L	SPATS2-like protein OS=Homo sapiens OX=9606 GN=SPATS2L PE=1 SV=2	275.71	0	10	sp|Q9NUQ6|SPS2L_HUMAN	220458	192612	345403	285722	188403	179082	206535	315563	183742	0.0953376	0.133733	0.0358672	0.608346	-0.16588	-0.780242	0	0	0	0.012683	0.146004	0.0437607	0.24144	0.00354003	0.0122308
sp|P68431|H31_HUMAN	P68431	H3C1	Histone H3.1 OS=Homo sapiens OX=9606 GN=H3C1 PE=1 SV=2	231.68	0	5	sp|P68431|H31_HUMAN	508937	421041	823648	640710	430372	422762	464989	732179	426567	0.133664	0.176673	0.0126148	0.650127	-0.11801	-0.779426	0	0	0	0.0217488	0.348619	0.0630678	0.460103	0.00889454	0.0227539
sp|P49711|CTCF_HUMAN	P49711	CTCF	Transcriptional repressor CTCF OS=Homo sapiens OX=9606 GN=CTCF PE=1 SV=1	561.43	0	13	sp|P49711|CTCF_HUMAN	173031	148705	354128	303720	194831	188454	160868	328924	191642	0.106929	0.108366	0.0235265	1.03176	0.256474	-0.779337	0.0294118	0.0588235	0.0294118	0.00154585	0.055408	0.0143913	0.12834	0.000733604	0.00452272
sp|O14647|CHD2_HUMAN	O14647	CHD2	Chromodomain-helicase-DNA-binding protein 2 OS=Homo sapiens OX=9606 GN=CHD2 PE=1 SV=2	86.54	0	4	sp|O14647|CHD2_HUMAN	143820	118338	192723	109838	90015.6	86377.2	131079	151280	88196.4	0.137464	0.387415	0.0291708	0.157363	-0.565105	-0.778433	0	0	0	0.641721	0.00734991	0.734097	0.0398456	0.102758	0.14647
sp|P42677|RS27_HUMAN	P42677	RPS27	40S ribosomal protein S27 OS=Homo sapiens OX=9606 GN=RPS27 PE=1 SV=3	200.12	0	6	sp|P42677|RS27_HUMAN	345231	298879	516684	367973	263059	253222	322055	442328	258141	0.101771	0.237729	0.0269444	0.440881	-0.315664	-0.77696	0	0	0	0.0959324	0.0274703	0.18084	0.0819175	0.0223458	0.0443354
sp|Q8IVT2|MISP_HUMAN	Q8IVT2	MISP	Mitotic interactor and substrate of PLK1 OS=Homo sapiens OX=9606 GN=MISP PE=1 SV=1	63.82	0	2	sp|Q8IVT2|MISP_HUMAN	15329	12590.6	19844.9	17842.1	11835.3	10185	13959.8	18843.5	11010.2	0.138709	0.0751533	0.105986	0.437724	-0.33953	-0.775231	0.25	0	0	0.0335879	0.0659185	0.0859251	0.142315	0.00659331	0.01848
sp|P05114|HMGN1_HUMAN	P05114	HMGN1	Non-histone chromosomal protein HMG-14 OS=Homo sapiens OX=9606 GN=HMGN1 PE=1 SV=3	45.28	0.00151745	1	sp|P05114|HMGN1_HUMAN	10984.3	5830.31	29148.3	13523.6	11941.2	13064.7	8407.28	21335.9	12503	0.43348	0.517829	0.0635385	1.3109	0.642273	-0.771015	0	0	0	0.0631112	0.116916	0.133364	0.208316	0.0896462	0.131952
sp|Q8TAQ2|SMRC2_HUMAN	Q8TAQ2	SMARCC2	SWI/SNF complex subunit SMARCC2 OS=Homo sapiens OX=9606 GN=SMARCC2 PE=1 SV=1	767.99	0	16	sp|Q8TAQ2|SMRC2_HUMAN	372918	350014	499114	499206	299831	293144	361466	499160	296487	0.0448057	0.000130885	0.0159465	0.466366	-0.285257	-0.751531	0	0	0	0.00507031	0.0123525	0.0263022	0.0512055	0.000297376	0.00262425
sp|P18077|RL35A_HUMAN	P18077	RPL35A	60S ribosomal protein L35a OS=Homo sapiens OX=9606 GN=RPL35A PE=1 SV=2	325.37	0	12	sp|P18077|RL35A_HUMAN	1.0484e+06	871990	1.36993e+06	963578	747734	639074	960197	1.16676e+06	693404	0.129914	0.24627	0.110807	0.265001	-0.467962	-0.750734	0	0	0	0.288605	0.0238314	0.405988	0.0765912	0.0394532	0.0683794
sp|Q15382|RHEB_HUMAN	Q15382	RHEB	GTP-binding protein Rheb OS=Homo sapiens OX=9606 GN=RHEB PE=1 SV=1	94.19	0	4	sp|Q15382|RHEB_HUMAN	18999.1	15592.7	27499.7	21271.3	14066.7	15027	17295.9	24385.5	14546.8	0.139263	0.180606	0.046682	0.49076	-0.243482	-0.745317	0	0	0	0.0546007	0.108647	0.120315	0.200147	0.0160103	0.0348171
sp|Q96T37|RBM15_HUMAN	Q96T37	RBM15	RNA-binding protein 15 OS=Homo sapiens OX=9606 GN=RBM15 PE=1 SV=2	134.53	0	5	sp|Q96T37|RBM15_HUMAN	39558.1	35290.5	56304.1	45543	32189.8	28612	37424.3	50923.6	30400.9	0.0806327	0.149424	0.0832184	0.438607	-0.300015	-0.744219	0	0	0	0.0390208	0.0389346	0.0949464	0.101976	0.00796622	0.0211771
sp|Q6Y1H2|HACD2_HUMAN	Q6Y1H2	HACD2	Very-long-chain (3R)-3-hydroxyacyl-CoA dehydratase 2 OS=Homo sapiens OX=9606 GN=HACD2 PE=1 SV=1	56.74	0.000821693	2	sp|Q6Y1H2|HACD2_HUMAN	12257.7	12209.3	18053.6	14190.3	9744.71	9568.35	12233.5	16121.9	9656.53	0.00279856	0.169442	0.0129139	0.387757	-0.341321	-0.739448	0	0	0	0.0555975	0.00399825	0.121793	0.0293362	0.00604759	0.0173086
sp|P47914|RL29_HUMAN	P47914	RPL29	60S ribosomal protein L29 OS=Homo sapiens OX=9606 GN=RPL29 PE=1 SV=2	883.57	0	16	sp|P47914|RL29_HUMAN	1.86085e+07	1.60717e+07	2.34661e+07	1.7908e+07	1.28221e+07	1.2076e+07	1.73401e+07	2.06871e+07	1.2449e+07	0.103445	0.18998	0.0423799	0.245351	-0.474856	-0.732695	0	0.0217391	0	0.233027	0.00772077	0.347447	0.0409251	0.0144663	0.0322577
sp|Q9H6F5|CCD86_HUMAN	Q9H6F5	CCDC86	Coiled-coil domain-containing protein 86 OS=Homo sapiens OX=9606 GN=CCDC86 PE=1 SV=1	170.53	0	6	sp|Q9H6F5|CCD86_HUMAN	180069	165655	378359	310097	217177	197893	172862	344228	207535	0.0589617	0.140222	0.0657047	0.987871	0.26343	-0.730008	0	0	0	0.00182245	0.0351826	0.0146237	0.0955717	0.00119207	0.00605769
sp|Q03164|KMT2A_HUMAN	Q03164	KMT2A	Histone-lysine N-methyltransferase 2A OS=Homo sapiens OX=9606 GN=KMT2A PE=1 SV=5	238.77	0	6	sp|Q03164|KMT2A_HUMAN	41762.5	44743	63316.9	51469.1	37406.7	31904.4	43252.7	57393	34655.6	0.0487268	0.145969	0.112268	0.401214	-0.323407	-0.727787	0	0	0	0.0414783	0.0346976	0.0991363	0.0950288	0.00901497	0.0229054
sp|P62424|RL7A_HUMAN	P62424	RPL7A	60S ribosomal protein L7a OS=Homo sapiens OX=9606 GN=RPL7A PE=1 SV=2	1921.14	0	31	sp|P62424|RL7A_HUMAN	1.63086e+07	1.51275e+07	2.72541e+07	2.35296e+07	1.57393e+07	1.49369e+07	1.57181e+07	2.53918e+07	1.53381e+07	0.0531344	0.103717	0.0369894	0.689067	-0.0347824	-0.727247	0	0.0212766	0	0.00379939	0.663264	0.0216652	0.74505	0.00127158	0.00635366
sp|Q14202|ZMYM3_HUMAN	Q14202	ZMYM3	Zinc finger MYM-type protein 3 OS=Homo sapiens OX=9606 GN=ZMYM3 PE=1 SV=2	45.82	0.000761035	1	sp|Q14202|ZMYM3_HUMAN	1984.86	3015.64	6103.35	7916.22	5053.55	3416.32	2500.25	7009.78	4234.93	0.291521	0.182872	0.273368	1.50646	0.764119	-0.72703	0	0	0	0.00458234	0.0570257	0.0246547	0.130003	0.0101523	0.0249467
sp|Q9BQ39|DDX50_HUMAN	Q9BQ39	DDX50	ATP-dependent RNA helicase DDX50 OS=Homo sapiens OX=9606 GN=DDX50 PE=1 SV=1	1168.09	0	27	sp|Q9BQ39|DDX50_HUMAN	885052	850992	1.40734e+06	1.3001e+06	829113	810569	868022	1.35372e+06	819841	0.0277461	0.0560148	0.0159942	0.640268	-0.0822015	-0.72351	0	0	0	0.00200791	0.257878	0.0154765	0.364838	0.000355235	0.00290012
sp|Q9NQZ2|SAS10_HUMAN	Q9NQZ2	UTP3	Something about silencing protein 10 OS=Homo sapiens OX=9606 GN=UTP3 PE=1 SV=1	439.98	0	10	sp|Q9NQZ2|SAS10_HUMAN	134217	141521	254322	249588	146988	158317	137869	251955	152652	0.0374578	0.0132872	0.0524802	0.870312	0.146466	-0.722915	0.125	0.0416667	0.0416667	0.000452168	0.116954	0.00776482	0.208316	0.000166296	0.00192104
sp|O14641|DVL2_HUMAN	O14641	DVL2	Segment polarity protein dishevelled homolog DVL-2 OS=Homo sapiens OX=9606 GN=DVL2 PE=1 SV=1	56.14	0.000818331	1	sp|O14641|DVL2_HUMAN	6975.13	5939.83	8817.36	6728.6	4917.33	4525.54	6457.48	7772.98	4721.44	0.113368	0.190014	0.0586772	0.259005	-0.448338	-0.719241	0	0	0	0.219303	0.0130376	0.331955	0.0523607	0.0180549	0.0383699
sp|P38159|RBMX_HUMAN	P38159	RBMX	RNA-binding motif protein, X chromosome OS=Homo sapiens OX=9606 GN=RBMX PE=1 SV=3	324.73	0	12	sp|P38159|RBMX_HUMAN	171250	159266	331410	292717	196871	183254	165258	312063	190062	0.0512747	0.0876747	0.0506608	0.915289	0.201775	-0.715366	0	0	0	0.00100429	0.0578301	0.0111141	0.131304	0.000474001	0.00342105
sp|Q8NCX0|CC150_HUMAN	Q8NCX0	CCDC150	Coiled-coil domain-containing protein 150 OS=Homo sapiens OX=9606 GN=CCDC150 PE=1 SV=2	32.94	0.00970201	1	sp|Q8NCX0|CC150_HUMAN	195449	156653	283814	224380	160888	148749	176051	254097	154819	0.155822	0.165395	0.0554403	0.528266	-0.177712	-0.714803	0	0	0	0.0438504	0.244542	0.103169	0.352992	0.0175007	0.0374586
sp|P69905|HBA_HUMAN	P69905	HBA1	Hemoglobin subunit alpha OS=Homo sapiens OX=9606 GN=HBA1 PE=1 SV=2	135.45	0	4	sp|P69905|HBA_HUMAN	222548	199235	576423	514183	343228	322194	210891	545303	332711	0.078166	0.0807082	0.0447025	1.37041	0.659256	-0.712788	0	0	0	0.000255452	0.00136198	0.00625649	0.0172441	0.000103253	0.0015903
sp|O00567|NOP56_HUMAN	O00567	NOP56	Nucleolar protein 56 OS=Homo sapiens OX=9606 GN=NOP56 PE=1 SV=4	358.39	0	10	sp|O00567|NOP56_HUMAN	125487	118327	164012	175119	106437	100552	121907	169566	103495	0.0415308	0.0463177	0.0402029	0.475911	-0.236187	-0.712289	0	0	0	0.00595471	0.0280335	0.0286979	0.0821059	0.000674925	0.00432763
sp|Q9BU76|MMTA2_HUMAN	Q9BU76	MMTAG2	Multiple myeloma tumor-associated protein 2 OS=Homo sapiens OX=9606 GN=MMTAG2 PE=1 SV=1	123.91	0	4	sp|Q9BU76|MMTA2_HUMAN	64344.2	50920.1	94077.1	79896.3	53852.4	52395.3	57632.1	86986.7	53123.8	0.164705	0.115274	0.019395	0.598964	-0.107799	-0.711437	0.125	0.25	0.125	0.0220367	0.457021	0.0634352	0.562893	0.00903569	0.0229191
sp|P46781|RS9_HUMAN	P46781	RPS9	40S ribosomal protein S9 OS=Homo sapiens OX=9606 GN=RPS9 PE=1 SV=3	633.91	0	16	sp|P46781|RS9_HUMAN	3.23133e+06	2.86436e+06	5.09914e+06	4.00269e+06	2.93963e+06	2.62023e+06	3.04785e+06	4.55092e+06	2.77993e+06	0.0851378	0.170363	0.0812428	0.570442	-0.132506	-0.711108	0	0	0	0.0225631	0.260648	0.0645772	0.368409	0.0106796	0.025986
sp|P49736|MCM2_HUMAN	P49736	MCM2	DNA replication licensing factor MCM2 OS=Homo sapiens OX=9606 GN=MCM2 PE=1 SV=4	698.61	0	16	sp|P49736|MCM2_HUMAN	176199	182133	367660	372879	232399	221697	179166	370270	227048	0.0234205	0.00996644	0.0333307	1.04744	0.341497	-0.70558	0	0	0	0.000189636	0.00571139	0.0051996	0.0340064	5.04099e-05	0.00105019
sp|A6NHR9|SMHD1_HUMAN	A6NHR9	SMCHD1	Structural maintenance of chromosomes flexible hinge domain-containing protein 1 OS=Homo sapiens OX=9606 GN=SMCHD1 PE=1 SV=2	191.43	0	7	sp|A6NHR9|SMHD1_HUMAN	157147	132566	227301	177335	131707	116699	144856	202318	124203	0.119988	0.17463	0.0854436	0.476127	-0.219348	-0.703921	0	0	0	0.0502262	0.138097	0.113522	0.232601	0.0183468	0.0387697
sp|O96028|NSD2_HUMAN	O96028	NSD2	Histone-lysine N-methyltransferase NSD2 OS=Homo sapiens OX=9606 GN=NSD2 PE=1 SV=1	896.94	0	26	sp|O96028|NSD2_HUMAN	469926	460656	734222	694521	455570	421626	465291	714371	438598	0.0140876	0.0392978	0.0547249	0.618056	-0.0862437	-0.703776	0	0	0	0.00172189	0.288209	0.0144067	0.399799	0.000452582	0.00333997
sp|Q9BY77|PDIP3_HUMAN	Q9BY77	POLDIP3	Polymerase delta-interacting protein 3 OS=Homo sapiens OX=9606 GN=POLDIP3 PE=1 SV=2	33.5	0.0097629	1	sp|Q9BY77|PDIP3_HUMAN	9126.23	5884.24	11200	6839.51	5409.9	5677.86	7505.23	9019.75	5543.88	0.305445	0.341841	0.0341771	0.256222	-0.402961	-0.702191	0	0	0	0.499427	0.149868	0.616648	0.245029	0.19306	0.244133
sp|Q92743|HTRA1_HUMAN	Q92743	HTRA1	Serine protease HTRA1 OS=Homo sapiens OX=9606 GN=HTRA1 PE=1 SV=1	139.8	0	4	sp|Q92743|HTRA1_HUMAN	42802.3	41576	37519.4	25982.8	20005.1	19114.9	42189.1	31751.1	19560	0.0205534	0.256925	0.0321803	-0.434123	-1.10918	-0.698898	0	0	0	0.0994671	5.06159e-05	0.184372	0.00898546	0.00446671	0.0142651
sp|P49750|YLPM1_HUMAN	P49750	YLPM1	YLP motif-containing protein 1 OS=Homo sapiens OX=9606 GN=YLPM1 PE=1 SV=4	32.54	0.00964187	1	sp|P49750|YLPM1_HUMAN	6501.68	7295.44	10153.5	8303.43	4602.57	6773.46	6898.56	9228.49	5688.02	0.0813605	0.14176	0.269874	0.414906	-0.302737	-0.698169	0	0	0	0.0424186	0.220306	0.100753	0.326525	0.0521588	0.0847936
sp|Q86U86|PB1_HUMAN	Q86U86	PBRM1	Protein polybromo-1 OS=Homo sapiens OX=9606 GN=PBRM1 PE=1 SV=1	1015.37	0	33	sp|Q86U86|PB1_HUMAN	486495	461687	638152	575486	378618	369567	474091	606819	374093	0.0370009	0.0730232	0.0171073	0.35467	-0.341382	-0.697872	0	0	0	0.0217718	0.00572154	0.0630678	0.0340064	0.00103689	0.00562197
sp|O60814|H2B1K_HUMAN	O60814	H2BC12	Histone H2B type 1-K OS=Homo sapiens OX=9606 GN=H2BC12 PE=1 SV=3	568.54	0	6	sp|O60814|H2B1K_HUMAN	1.99078e+06	1.71612e+06	2.2739e+06	1.90295e+06	1.26753e+06	1.3161e+06	1.85345e+06	2.08843e+06	1.29181e+06	0.104784	0.125597	0.026587	0.170464	-0.517097	-0.693018	0	0	0	0.293806	0.00522081	0.411383	0.0330504	0.00598173	0.017153
sp|Q969G3|SMCE1_HUMAN	Q969G3	SMARCE1	SWI/SNF-related matrix-associated actin-dependent regulator of chromatin subfamily E member 1 OS=Homo sapiens OX=9606 GN=SMARCE1 PE=1 SV=2	180.8	0	6	sp|Q969G3|SMCE1_HUMAN	48073.4	52377.4	72704.7	58005	42829.7	38052.3	50225.4	65354.9	40441	0.0605943	0.159043	0.0835322	0.372021	-0.313797	-0.692478	0	0	0	0.0626984	0.0268847	0.132867	0.0815392	0.0112325	0.0268073
sp|O76094|SRP72_HUMAN	O76094	SRP72	Signal recognition particle subunit SRP72 OS=Homo sapiens OX=9606 GN=SRP72 PE=1 SV=3	2366.87	0	46	sp|O76094|SRP72_HUMAN	3.06389e+06	3.01853e+06	4.91419e+06	4.8021e+06	3.06773e+06	2.94822e+06	3.04121e+06	4.85815e+06	3.00797e+06	0.0105481	0.0163155	0.0280955	0.675705	-0.016098	-0.691614	0.00819672	0.00819672	0.0163934	0.000996102	0.808236	0.0111058	0.858212	0.000191369	0.00203886
sp|P35658|NU214_HUMAN	P35658	NUP214	Nuclear pore complex protein Nup214 OS=Homo sapiens OX=9606 GN=NUP214 PE=1 SV=2	52.89	0.000798085	2	sp|P35658|NU214_HUMAN	5453.12	5324.71	8009.84	5421.79	4487.88	3846.41	5388.92	6715.81	4167.14	0.0168495	0.272496	0.108849	0.290378	-0.37512	-0.688503	0	0	0	0.245966	0.0171023	0.362042	0.0614203	0.0545886	0.0882634
sp|Q9Y3T9|NOC2L_HUMAN	Q9Y3T9	NOC2L	Nucleolar complex protein 2 homolog OS=Homo sapiens OX=9606 GN=NOC2L PE=1 SV=4	130.77	0	3	sp|Q9Y3T9|NOC2L_HUMAN	20742	18469	29901.7	23074.3	16954.5	15975.9	19605.5	26488	16465.2	0.0819786	0.182258	0.0420272	0.424423	-0.250051	-0.685918	0	0	0	0.0609131	0.0441874	0.129451	0.111355	0.0148941	0.0328682
sp|Q9Y3Y2|CHTOP_HUMAN	Q9Y3Y2	CHTOP	Chromatin target of PRMT1 protein OS=Homo sapiens OX=9606 GN=CHTOP PE=1 SV=2	181.34	0	2	sp|Q9Y3Y2|CHTOP_HUMAN	157865	143119	253067	215805	151816	139933	150492	234436	145874	0.0692842	0.112389	0.0576018	0.636674	-0.044425	-0.684472	0	0	0	0.00656063	0.633874	0.0300804	0.719611	0.00287686	0.0106066
sp|Q14938|NFIX_HUMAN	Q14938	NFIX	Nuclear factor 1 X-type OS=Homo sapiens OX=9606 GN=NFIX PE=1 SV=2	33.29	0.00972222	2	sp|Q14938|NFIX_HUMAN	49719	44117.4	59051.3	50056.1	36382.1	31509.6	46918.2	54553.7	33945.9	0.0844223	0.116594	0.101498	0.215186	-0.468062	-0.684442	0	0	0	0.171933	0.0121873	0.281329	0.0510023	0.00812739	0.0212638
sp|O75683|SURF6_HUMAN	O75683	SURF6	Surfeit locus protein 6 OS=Homo sapiens OX=9606 GN=SURF6 PE=1 SV=3	521.04	0	13	sp|O75683|SURF6_HUMAN	425251	382126	569517	512912	345268	329655	403689	541214	337462	0.0755384	0.0739556	0.0327152	0.423043	-0.256844	-0.681476	0	0	0	0.0175617	0.0340455	0.05512	0.0940481	0.00213932	0.00868518
sp|P40429|RL13A_HUMAN	P40429	RPL13A	60S ribosomal protein L13a OS=Homo sapiens OX=9606 GN=RPL13A PE=1 SV=2	557.67	0	18	sp|P40429|RL13A_HUMAN	3.34331e+06	3.01115e+06	4.87077e+06	4.07358e+06	2.92713e+06	2.65089e+06	3.17723e+06	4.47217e+06	2.78901e+06	0.0739241	0.126046	0.0700362	0.489428	-0.187812	-0.681222	0	0	0.025	0.0200846	0.110506	0.059655	0.202324	0.00615885	0.0174809
sp|P62241|RS8_HUMAN	P62241	RPS8	40S ribosomal protein S8 OS=Homo sapiens OX=9606 GN=RPS8 PE=1 SV=2	1134.94	0	19	sp|P62241|RS8_HUMAN	1.48018e+07	1.44501e+07	2.27433e+07	2.18744e+07	1.42369e+07	1.37407e+07	1.4626e+07	2.23089e+07	1.39888e+07	0.017006	0.0275384	0.0250819	0.608916	-0.0643776	-0.67334	0	0	0	0.00164426	0.357883	0.0144067	0.469427	0.000289054	0.00262425
sp|Q96RL1|UIMC1_HUMAN	Q96RL1	UIMC1	BRCA1-A complex subunit RAP80 OS=Homo sapiens OX=9606 GN=UIMC1 PE=1 SV=2	37.16	0.00427655	1	sp|Q96RL1|UIMC1_HUMAN	9796.92	9699.48	13718.1	12082.5	7736.97	8450.29	9748.2	12900.3	8093.63	0.00706776	0.0896571	0.062319	0.40131	-0.269733	-0.672545	0	0	0	0.0164069	0.0199505	0.0528274	0.0682413	0.00224151	0.00891375
sp|Q86SQ0|PHLB2_HUMAN	Q86SQ0	PHLDB2	Pleckstrin homology-like domain family B member 2 OS=Homo sapiens OX=9606 GN=PHLDB2 PE=1 SV=2	48.82	0.00077821	2	sp|Q86SQ0|PHLB2_HUMAN	6433.64	6166.17	8254.51	6446.29	4480.41	4751.31	6299.9	7350.4	4615.86	0.0300206	0.173951	0.0415001	0.211821	-0.449027	-0.671224	0	0	0	0.229238	0.00248866	0.34455	0.0229147	0.0104614	0.0255381
sp|Q9NVP1|DDX18_HUMAN	Q9NVP1	DDX18	ATP-dependent RNA helicase DDX18 OS=Homo sapiens OX=9606 GN=DDX18 PE=1 SV=2	1682.31	0	35	sp|Q9NVP1|DDX18_HUMAN	2.13882e+06	2.195e+06	3.47569e+06	3.58943e+06	2.22287e+06	2.21473e+06	2.16691e+06	3.53256e+06	2.2188e+06	0.0183346	0.0227678	0.00259302	0.705009	0.0342575	-0.670936	0	0.0111111	0.0111111	0.000913204	0.597256	0.0102581	0.689567	0.000171932	0.00192584
sp|Q68CP9|ARID2_HUMAN	Q68CP9	ARID2	AT-rich interactive domain-containing protein 2 OS=Homo sapiens OX=9606 GN=ARID2 PE=1 SV=2	480.69	0	15	sp|Q68CP9|ARID2_HUMAN	307119	284002	358277	335969	229920	206242	295560	347123	218081	0.0553066	0.045442	0.0767741	0.232353	-0.439617	-0.670586	0	0	0	0.0665724	0.00705831	0.138293	0.039056	0.00191645	0.00808807
sp|Q86YZ3|HORN_HUMAN	Q86YZ3	HRNR	Hornerin OS=Homo sapiens OX=9606 GN=HRNR PE=1 SV=2	528.38	0	15	sp|Q86YZ3|HORN_HUMAN	215024	212100	176897	117230	93175.8	91866.5	213562	147064	92521.2	0.00968006	0.286888	0.0100065	-0.568493	-1.2068	-0.668585	0	0	0.03125	0.0638625	2.54489e-05	0.134192	0.00898546	0.00478622	0.0148353
sp|Q9H8G2|CAAP1_HUMAN	Q9H8G2	CAAP1	Caspase activity and apoptosis inhibitor 1 OS=Homo sapiens OX=9606 GN=CAAP1 PE=1 SV=2	99.18	0	3	sp|Q9H8G2|CAAP1_HUMAN	45297.7	46875.6	57558.8	44250.7	34154.5	30053.8	46086.6	50904.8	32104.2	0.0242089	0.184861	0.0903188	0.131232	-0.524324	-0.665039	0	0	0	0.446739	0.00357699	0.567541	0.0276893	0.0145865	0.032429
sp|P61927|RL37_HUMAN	P61927	RPL37	60S ribosomal protein L37 OS=Homo sapiens OX=9606 GN=RPL37 PE=1 SV=2	165.84	0	7	sp|P61927|RL37_HUMAN	3.16973e+06	2.65191e+06	3.83568e+06	2.70338e+06	2.28128e+06	1.85483e+06	2.91082e+06	3.26953e+06	2.06806e+06	0.125791	0.244885	0.145813	0.151427	-0.49513	-0.660808	0	0	0	0.519386	0.0274454	0.630352	0.0819175	0.0617743	0.0978694
sp|P21333|FLNA_HUMAN	P21333	FLNA	Filamin-A OS=Homo sapiens OX=9606 GN=FLNA PE=1 SV=4	8309.09	0	148	sp|P21333|FLNA_HUMAN	3.09381e+07	3.0312e+07	3.13783e+07	2.97562e+07	1.9489e+07	1.94317e+07	3.06251e+07	3.05672e+07	1.94604e+07	0.0144552	0.0375222	0.00208017	-0.00315971	-0.654102	-0.651448	0.00243902	0.00487805	0.00243902	0.971258	0.000313485	0.981288	0.0128512	0.000266992	0.00252459
sp|O00622|CCN1_HUMAN	O00622	CCN1	CCN family member 1 OS=Homo sapiens OX=9606 GN=CCN1 PE=1 SV=1	1336.94	0	27	sp|O00622|CCN1_HUMAN	5.25729e+06	4.93932e+06	8.90425e+06	7.76086e+06	5.41322e+06	5.2024e+06	5.09831e+06	8.33255e+06	5.30781e+06	0.0441002	0.0970287	0.0280844	0.706038	0.0585157	-0.650642	0	0.0142857	0	0.00292419	0.443883	0.0190935	0.549707	0.00115026	0.00589533
sp|Q6P158|DHX57_HUMAN	Q6P158	DHX57	Putative ATP-dependent RNA helicase DHX57 OS=Homo sapiens OX=9606 GN=DHX57 PE=1 SV=2	291.34	0	10	sp|Q6P158|DHX57_HUMAN	90570.6	76553.8	128160	115802	78850.6	76554.1	83562.2	121981	77702.3	0.118611	0.0716381	0.0208982	0.548975	-0.0999579	-0.650629	0	0	0	0.0122215	0.387016	0.042761	0.497592	0.00390087	0.0130417
sp|Q92609|TBCD5_HUMAN	Q92609	TBC1D5	TBC1 domain family member 5 OS=Homo sapiens OX=9606 GN=TBC1D5 PE=1 SV=1	80.38	0	3	sp|Q92609|TBCD5_HUMAN	32538.8	36226.3	45644	44571	28214	29402.8	34382.5	45107.5	28808.4	0.0758371	0.0168203	0.029179	0.393668	-0.253415	-0.646878	0	0	0	0.0145193	0.034793	0.0488555	0.0950288	0.00138338	0.00668858
sp|P04004|VTNC_HUMAN	P04004	VTN	Vitronectin OS=Homo sapiens OX=9606 GN=VTN PE=1 SV=1	109.99	0	3	sp|P04004|VTNC_HUMAN	276622	280631	626093	588475	366496	411091	278626	607284	388793	0.0101734	0.0438015	0.0811069	1.12339	0.478334	-0.643368	0	0	0	0.000177999	0.00386772	0.00509427	0.029037	0.000130094	0.0017033
sp|Q7L2J0|MEPCE_HUMAN	Q7L2J0	MEPCE	7SK snRNA methylphosphate capping enzyme OS=Homo sapiens OX=9606 GN=MEPCE PE=1 SV=1	47.48	0.000772201	2	sp|Q7L2J0|MEPCE_HUMAN	21659.9	21312.7	20143.6	21962.3	15760.6	11206.2	21486.3	21052.9	13483.4	0.0114271	0.0610853	0.238843	-0.0306943	-0.693058	-0.642837	0	0	0	0.748204	0.0171933	0.825693	0.0615991	0.0165821	0.0358519
sp|P46779|RL28_HUMAN	P46779	RPL28	60S ribosomal protein L28 OS=Homo sapiens OX=9606 GN=RPL28 PE=1 SV=3	444.11	0	11	sp|P46779|RL28_HUMAN	1.81753e+06	1.62336e+06	2.80158e+06	2.37577e+06	1.71591e+06	1.60175e+06	1.72044e+06	2.58868e+06	1.65883e+06	0.0798034	0.116312	0.0486646	0.58684	-0.0511668	-0.642048	0	0	0	0.0100982	0.592408	0.038585	0.68556	0.00444545	0.0142651
sp|Q8WXI9|P66B_HUMAN	Q8WXI9	GATAD2B	Transcriptional repressor p66-beta OS=Homo sapiens OX=9606 GN=GATAD2B PE=1 SV=1	175.19	0	5	sp|Q8WXI9|P66B_HUMAN	111487	109616	136027	105839	79148.4	75864.7	110552	120933	77506.6	0.0119644	0.176514	0.0299572	0.118214	-0.512602	-0.641819	0	0	0	0.473853	0.00103816	0.591213	0.0155857	0.0103877	0.0253997
sp|P11047|LAMC1_HUMAN	P11047	LAMC1	Laminin subunit gamma-1 OS=Homo sapiens OX=9606 GN=LAMC1 PE=1 SV=3	238.25	0	7	sp|P11047|LAMC1_HUMAN	85810.4	84962.6	80881.4	80381.1	56896.7	46471	85386.5	80631.3	51683.9	0.00702091	0.00438779	0.142638	-0.082657	-0.731651	-0.641625	0	0	0	0.34562	0.00293227	0.465669	0.0251771	0.00224434	0.00891375
sp|Q9BTE3|MCMBP_HUMAN	Q9BTE3	MCMBP	Mini-chromosome maintenance complex-binding protein OS=Homo sapiens OX=9606 GN=MCMBP PE=1 SV=2	41.73	0.00369004	1	sp|Q9BTE3|MCMBP_HUMAN	6104.9	4371.64	9220.08	5616.59	4751.59	4770.75	5238.27	7418.34	4761.17	0.23397	0.34348	0.00284501	0.478167	-0.117756	-0.639779	0	0	0	0.202952	0.541025	0.315188	0.643025	0.172263	0.222631
sp|P78362|SRPK2_HUMAN	P78362	SRPK2	SRSF protein kinase 2 OS=Homo sapiens OX=9606 GN=SRPK2 PE=1 SV=3	453.67	0	12	sp|P78362|SRPK2_HUMAN	251699	247779	353275	302577	215641	205503	249739	327926	210572	0.0110999	0.109321	0.0340416	0.388673	-0.246479	-0.639057	0	0	0	0.0246543	0.0167908	0.0691059	0.060593	0.00326175	0.0115307
sp|Q9UGP8|SEC63_HUMAN	Q9UGP8	SEC63	Translocation protein SEC63 homolog OS=Homo sapiens OX=9606 GN=SEC63 PE=1 SV=2	49.03	0.000778816	3	sp|Q9UGP8|SEC63_HUMAN	89005	96650.2	181629	165714	112786	110768	92827.6	173672	111777	0.0582369	0.0647976	0.0127694	0.903446	0.269165	-0.635738	0	0	0.166667	0.000815837	0.0189223	0.00982952	0.0655914	0.000296092	0.00262425
sp|P50914|RL14_HUMAN	P50914	RPL14	60S ribosomal protein L14 OS=Homo sapiens OX=9606 GN=RPL14 PE=1 SV=4	671.87	0	14	sp|P50914|RL14_HUMAN	2.90171e+06	2.72463e+06	3.97444e+06	3.54139e+06	2.44927e+06	2.40023e+06	2.81317e+06	3.75791e+06	2.42475e+06	0.0445119	0.0814844	0.0142988	0.416052	-0.213719	-0.632096	0	0	0	0.0152071	0.0317799	0.0506876	0.0892467	0.00196406	0.00819639
sp|Q14739|LBR_HUMAN	Q14739	LBR	Delta(14)-sterol reductase LBR OS=Homo sapiens OX=9606 GN=LBR PE=1 SV=2	291.6	0	7	sp|Q14739|LBR_HUMAN	161135	161270	202712	196242	123941	133612	161203	199477	128776	0.000589501	0.022934	0.0530992	0.307157	-0.325024	-0.631353	0	0	0	0.0176445	0.00864241	0.0552361	0.0424729	0.000883083	0.00504295
sp|Q8WTT2|NOC3L_HUMAN	Q8WTT2	NOC3L	Nucleolar complex protein 3 homolog OS=Homo sapiens OX=9606 GN=NOC3L PE=1 SV=1	861.17	0	22	sp|Q8WTT2|NOC3L_HUMAN	491652	500629	677405	595224	422773	400010	496140	636314	411392	0.0127948	0.0913231	0.039124	0.356037	-0.270729	-0.629228	0	0	0	0.0250428	0.0132465	0.0700635	0.0529151	0.00248768	0.00950536
sp|Q12873|CHD3_HUMAN	Q12873	CHD3	Chromodomain-helicase-DNA-binding protein 3 OS=Homo sapiens OX=9606 GN=CHD3 PE=1 SV=3	984.18	0	28	sp|Q12873|CHD3_HUMAN	378039	381997	402779	386310	266983	244107	380018	394545	255545	0.00736564	0.0295152	0.0633001	0.0538271	-0.573916	-0.626611	0	0	0	0.538939	0.0012618	0.648289	0.0163924	0.000749124	0.00454427
sp|P26038|MOES_HUMAN	P26038	MSN	Moesin OS=Homo sapiens OX=9606 GN=MSN PE=1 SV=3	5067.3	0	76	sp|P26038|MOES_HUMAN	2.08636e+07	1.94215e+07	2.17908e+07	1.97924e+07	1.36791e+07	1.33695e+07	2.01426e+07	2.07916e+07	1.35243e+07	0.0506234	0.0679662	0.0161866	0.045012	-0.573858	-0.620443	0.00390625	0.00390625	0.00390625	0.671269	0.000994964	0.760331	0.0155857	0.00115223	0.00589533
sp|P16989|YBOX3_HUMAN	P16989	YBX3	Y-box-binding protein 3 OS=Homo sapiens OX=9606 GN=YBX3 PE=1 SV=4	193.47	0	5	sp|P16989|YBOX3_HUMAN	111317	110822	218850	209594	142920	136020	111069	214222	139470	0.00315137	0.0305514	0.0349843	0.947312	0.328054	-0.619154	0	0	0	0.000294716	0.00602485	0.00643232	0.0347534	9.22508e-05	0.00149807
sp|Q6UN15|FIP1_HUMAN	Q6UN15	FIP1L1	Pre-mRNA 3'-end-processing factor FIP1 OS=Homo sapiens OX=9606 GN=FIP1L1 PE=1 SV=1	527.96	0	13	sp|Q6UN15|FIP1_HUMAN	428686	422683	640929	556622	390597	391927	425685	598775	391262	0.00997058	0.0995605	0.00240362	0.488682	-0.121616	-0.613879	0	0	0.0714286	0.00986048	0.105476	0.0380532	0.19551	0.00219537	0.00879513
sp|P30085|KCY_HUMAN	P30085	CMPK1	UMP-CMP kinase OS=Homo sapiens OX=9606 GN=CMPK1 PE=1 SV=3	172.28	0	4	sp|P30085|KCY_HUMAN	57194.7	46354.6	81769.4	46537	42447.7	41744.5	51774.7	64153.2	42096.1	0.148047	0.388337	0.0118125	0.260671	-0.290661	-0.607833	0	0	0	0.456235	0.071124	0.575505	0.148407	0.240107	0.294032
sp|Q9UMR2|DD19B_HUMAN	Q9UMR2	DDX19B	ATP-dependent RNA helicase DDX19B OS=Homo sapiens OX=9606 GN=DDX19B PE=1 SV=1	35.22	0.0077574	1	sp|Q9UMR2|DD19B_HUMAN	9729.27	4181.17	10032	9036.76	7282.94	5258.94	6955.22	9534.4	6270.94	0.564051	0.0738127	0.228225	0.578055	-0.043474	-0.604461	0	0	0	0.259946	0.928557	0.375952	0.945003	0.336677	0.387516
sp|Q86UY6|NAA40_HUMAN	Q86UY6	NAA40	N-alpha-acetyltransferase 40 OS=Homo sapiens OX=9606 GN=NAA40 PE=1 SV=1	35.85	0.00708215	1	sp|Q86UY6|NAA40_HUMAN	5780.19	3234.31	7880.51	6843.72	5006.1	4693.98	4507.25	7362.11	4850.04	0.399402	0.0995802	0.0455062	0.764248	0.164962	-0.602124	0	0	0	0.0718777	0.608359	0.145904	0.698607	0.0882799	0.130455
sp|P35241|RADI_HUMAN	P35241	RDX	Radixin OS=Homo sapiens OX=9606 GN=RDX PE=1 SV=1	1217.84	0	34	sp|P35241|RADI_HUMAN	1.03112e+06	995985	1.36993e+06	1.30086e+06	866250	893953	1.01355e+06	1.3354e+06	880101	0.0245133	0.0365753	0.022258	0.397581	-0.203643	-0.601527	0	0	0	0.00886725	0.0302149	0.035708	0.0863119	0.00086092	0.00498398
sp|Q12797|ASPH_HUMAN	Q12797	ASPH	Aspartyl/asparaginyl beta-hydroxylase OS=Homo sapiens OX=9606 GN=ASPH PE=1 SV=3	146.54	0	1	sp|Q12797|ASPH_HUMAN	28369.3	25152.1	30059.3	19481.4	18954.9	13696.1	26760.7	24770.3	16325.5	0.0850078	0.301963	0.227777	-0.142554	-0.729338	-0.601485	0	0	0	0.587736	0.0151201	0.691945	0.0569004	0.0788969	0.118703
sp|Q9GZR7|DDX24_HUMAN	Q9GZR7	DDX24	ATP-dependent RNA helicase DDX24 OS=Homo sapiens OX=9606 GN=DDX24 PE=1 SV=1	520.3	0	17	sp|Q9GZR7|DDX24_HUMAN	240128	212039	326175	307355	216909	201332	226083	316765	209121	0.0878541	0.0420119	0.0526736	0.488711	-0.110732	-0.599078	0	0	0	0.00943152	0.298217	0.0370808	0.408693	0.00299265	0.0107996
sp|Q5T3I0|GPTC4_HUMAN	Q5T3I0	GPATCH4	G patch domain-containing protein 4 OS=Homo sapiens OX=9606 GN=GPATCH4 PE=1 SV=2	414.97	0	9	sp|Q5T3I0|GPTC4_HUMAN	85160.6	79730.1	212092	171717	126301	127126	82445.4	191905	126714	0.0465752	0.148766	0.004605	1.21164	0.620839	-0.598815	0	0.0555556	0.111111	0.000893481	0.000635652	0.0101714	0.0140182	0.000434605	0.00327929
sp|Q9Y6A4|CFA20_HUMAN	Q9Y6A4	CFAP20	Cilia- and flagella-associated protein 20 OS=Homo sapiens OX=9606 GN=CFAP20 PE=1 SV=1	52.8	0.000796813	2	sp|Q9Y6A4|CFA20_HUMAN	20542.2	19129.3	22966.1	23964.2	16402.9	14683.1	19835.8	23465.2	15543	0.0503669	0.0300789	0.0782366	0.243006	-0.353135	-0.594255	0	0	0	0.0507659	0.0148451	0.114568	0.0563529	0.00291107	0.0106077
sp|Q12768|WASC5_HUMAN	Q12768	WASHC5	WASH complex subunit 5 OS=Homo sapiens OX=9606 GN=WASHC5 PE=1 SV=1	99.72	0	4	sp|Q12768|WASC5_HUMAN	14407.4	17120.5	18780.9	21537.6	13505.2	13250.2	15763.9	20159.3	13377.7	0.121701	0.0966945	0.0134798	0.356797	-0.231498	-0.591609	0	0	0	0.0589173	0.0889794	0.126833	0.173772	0.0110648	0.0264917
sp|Q12923|PTN13_HUMAN	Q12923	PTPN13	Tyrosine-protein phosphatase non-receptor type 13 OS=Homo sapiens OX=9606 GN=PTPN13 PE=1 SV=2	53.16	0.000801282	1	sp|Q12923|PTN13_HUMAN	4461.54	4072.47	3353.25	1464.68	2152.64	1046.47	4267	2408.97	1599.56	0.0644754	0.554353	0.488997	-0.943648	-1.5059	-0.590743	0	0	0	0.0942392	0.0138635	0.178899	0.0545362	0.0758239	0.115593
sp|Q9BTM1|H2AJ_HUMAN	Q9BTM1	H2AFJ	Histone H2A.J OS=Homo sapiens OX=9606 GN=H2AFJ PE=1 SV=1	454.71	0	7	sp|Q9BTM1|H2AJ_HUMAN	1.69514e+06	1.48891e+06	1.78514e+06	1.58497e+06	1.1139e+06	1.12614e+06	1.59203e+06	1.68506e+06	1.12002e+06	0.0915963	0.0839999	0.00772705	0.0824137	-0.504335	-0.589276	0	0	0	0.524574	0.00399727	0.634073	0.0293362	0.00420021	0.0136713
sp|Q53EL6|PDCD4_HUMAN	Q53EL6	PDCD4	Programmed cell death protein 4 OS=Homo sapiens OX=9606 GN=PDCD4 PE=1 SV=2	1123.52	0	25	sp|Q53EL6|PDCD4_HUMAN	2.59989e+06	2.63721e+06	1.79871e+06	1.79965e+06	1.16962e+06	1.22491e+06	2.61855e+06	1.79918e+06	1.19726e+06	0.010079	0.000369082	0.0326559	-0.541391	-1.12937	-0.587597	0	0.0357143	0	0.00220678	4.36833e-05	0.0160851	0.00898546	3.33227e-05	0.000820686
sp|P62917|RL8_HUMAN	P62917	RPL8	60S ribosomal protein L8 OS=Homo sapiens OX=9606 GN=RPL8 PE=1 SV=2	1472.91	0	22	sp|P62917|RL8_HUMAN	2.06824e+07	2.01769e+07	2.92867e+07	2.73037e+07	1.85837e+07	1.92115e+07	2.04297e+07	2.82952e+07	1.88976e+07	0.017494	0.0495552	0.0234917	0.469115	-0.112549	-0.582351	0.0135135	0	0.0135135	0.00547819	0.141299	0.0271908	0.235866	0.000984064	0.00546539
sp|Q9BQ70|TCF25_HUMAN	Q9BQ70	TCF25	Transcription factor 25 OS=Homo sapiens OX=9606 GN=TCF25 PE=1 SV=1	77.17	0	3	sp|Q9BQ70|TCF25_HUMAN	27983	26011.2	37820.9	34183	24890.8	23231.5	26997.1	36002	24061.2	0.0516455	0.0714503	0.0487657	0.414389	-0.165996	-0.58137	0	0	0	0.0143294	0.0951846	0.0483254	0.181617	0.00316289	0.0112722
sp|P62136|PP1A_HUMAN	P62136	PPP1CA	Serine/threonine-protein phosphatase PP1-alpha catalytic subunit OS=Homo sapiens OX=9606 GN=PPP1CA PE=1 SV=1	52.77	0.000796178	2	sp|P62136|PP1A_HUMAN	86059.8	89596.1	109646	89365.9	66731	66311.2	87828	99505.7	66521.1	0.0284705	0.144111	0.00446163	0.172862	-0.400583	-0.580968	0	0	0	0.258512	0.00257706	0.374241	0.0233341	0.00956194	0.0239289
sp|P62861|RS30_HUMAN	P62861	FAU	40S ribosomal protein S30 OS=Homo sapiens OX=9606 GN=FAU PE=1 SV=1	283.22	0	5	sp|P62861|RS30_HUMAN	4.66783e+06	4.1748e+06	7.69458e+06	6.43688e+06	4.91953e+06	4.54265e+06	4.42131e+06	7.06573e+06	4.73109e+06	0.0788515	0.125865	0.0563275	0.672873	0.0987984	-0.578666	0	0	0	0.0070302	0.332627	0.0311665	0.442909	0.00487921	0.0150226
sp|Q96KR1|ZFR_HUMAN	Q96KR1	ZFR	Zinc finger RNA-binding protein OS=Homo sapiens OX=9606 GN=ZFR PE=1 SV=2	43.47	0.00149477	1	sp|Q96KR1|ZFR_HUMAN	13062.4	15937.5	12421.8	15663	8663.64	10192.5	14499.9	14042.4	9428.09	0.140211	0.163211	0.114667	-0.0488034	-0.618642	-0.574753	0	0	0	0.792862	0.0108814	0.858469	0.0479553	0.0260036	0.0493959
sp|O60763|USO1_HUMAN	O60763	USO1	General vesicular transport factor p115 OS=Homo sapiens OX=9606 GN=USO1 PE=1 SV=2	95.87	0	4	sp|O60763|USO1_HUMAN	97795.3	79785.4	101061	72229.1	61304.7	55279.9	88790.4	86645.2	58292.3	0.143426	0.235298	0.073084	-0.0480759	-0.601569	-0.571814	0	0	0	0.83375	0.00855025	0.886564	0.0424531	0.048679	0.0808071
sp|P62979|RS27A_HUMAN	P62979	RPS27A	Ubiquitin-40S ribosomal protein S27a OS=Homo sapiens OX=9606 GN=RPS27A PE=1 SV=2	835.41	0	15	sp|P62979|RS27A_HUMAN	1.39171e+07	1.32315e+07	1.74373e+07	1.67489e+07	1.17723e+07	1.12421e+07	1.35743e+07	1.70931e+07	1.15072e+07	0.0357143	0.0284816	0.0325777	0.332707	-0.238262	-0.570879	0	0	0	0.0165914	0.0230429	0.0529649	0.0750024	0.00134005	0.00653671
sp|Q53H96|P5CR3_HUMAN	Q53H96	PYCR3	Pyrroline-5-carboxylate reductase 3 OS=Homo sapiens OX=9606 GN=PYCR3 PE=1 SV=3	117.25	0	4	sp|Q53H96|P5CR3_HUMAN	47064.1	44505.2	72230.5	64480	47378.6	44983.2	45784.6	68355.3	46180.9	0.0395198	0.0801756	0.0366785	0.57643	0.0125099	-0.565757	0	0	0	0.00458768	0.866262	0.0246547	0.900623	0.00184543	0.00787734
sp|Q9UHB9|SRP68_HUMAN	Q9UHB9	SRP68	Signal recognition particle subunit SRP68 OS=Homo sapiens OX=9606 GN=SRP68 PE=1 SV=2	1114.41	0	24	sp|Q9UHB9|SRP68_HUMAN	823193	785575	1.14115e+06	1.08396e+06	763594	741172	804384	1.11255e+06	752383	0.0330687	0.0363484	0.0210723	0.467833	-0.0961828	-0.564332	0	0	0	0.00529046	0.209021	0.0267025	0.313847	0.000999138	0.00552856
sp|Q15014|MO4L2_HUMAN	Q15014	MORF4L2	Mortality factor 4-like protein 2 OS=Homo sapiens OX=9606 GN=MORF4L2 PE=1 SV=1	40.19	0.00364964	2	sp|Q15014|MO4L2_HUMAN	18822.2	16758.2	26059	19626.6	16121.1	14780.2	17790.2	22842.8	15450.7	0.0820395	0.199118	0.0613658	0.348646	-0.202338	-0.564068	0	0	0	0.116	0.0931243	0.208378	0.179474	0.0435029	0.0741087
sp|Q14669|TRIPC_HUMAN	Q14669	TRIP12	E3 ubiquitin-protein ligase TRIP12 OS=Homo sapiens OX=9606 GN=TRIP12 PE=1 SV=1	369.24	0	12	sp|Q14669|TRIPC_HUMAN	72782.2	67492.2	105991	91045.6	64784.4	69092	70137.2	98518.3	66938.2	0.0533328	0.10727	0.0455034	0.487076	-0.0670718	-0.557563	0	0	0	0.0136794	0.429586	0.04666	0.536665	0.0056577	0.016419
sp|Q9H4G4|GAPR1_HUMAN	Q9H4G4	GLIPR2	Golgi-associated plant pathogenesis-related protein 1 OS=Homo sapiens OX=9606 GN=GLIPR2 PE=1 SV=3	43.76	0.00149813	1	sp|Q9H4G4|GAPR1_HUMAN	22717.8	19070.6	17385.1	14203.3	10187.6	11289.9	20894.2	15794.2	10738.7	0.12343	0.142446	0.072588	-0.405547	-0.956663	-0.556569	0	0	0	0.0607693	0.00103677	0.129451	0.0155857	0.00326472	0.0115307
sp|O94992|HEXI1_HUMAN	O94992	HEXIM1	Protein HEXIM1 OS=Homo sapiens OX=9606 GN=HEXIM1 PE=1 SV=1	748.69	0	18	sp|O94992|HEXI1_HUMAN	1.39172e+06	1.30389e+06	2.1216e+06	1.94886e+06	1.37791e+06	1.39097e+06	1.34781e+06	2.03523e+06	1.38444e+06	0.0460782	0.0600155	0.00666876	0.594043	0.0394394	-0.555888	0.02	0	0	0.00327119	0.58742	0.0206209	0.681107	0.00106904	0.00566361
sp|Q9BVP2|GNL3_HUMAN	Q9BVP2	GNL3	Guanine nucleotide-binding protein-like 3 OS=Homo sapiens OX=9606 GN=GNL3 PE=1 SV=2	1306.36	0	29	sp|Q9BVP2|GNL3_HUMAN	971952	932798	1.34565e+06	1.31458e+06	911252	898867	952375	1.33012e+06	905060	0.029071	0.0165148	0.0096765	0.482158	-0.0732455	-0.555468	0	0	0	0.00396468	0.303299	0.0222324	0.412309	0.000700557	0.0044153
sp|P20908|CO5A1_HUMAN	P20908	COL5A1	Collagen alpha-1(V) chain OS=Homo sapiens OX=9606 GN=COL5A1 PE=1 SV=3	594.17	0	14	sp|P20908|CO5A1_HUMAN	546404	594547	303058	316278	200595	221669	570476	309668	211132	0.0596733	0.0301872	0.0705819	-0.880486	-1.43453	-0.552577	0	0.03125	0	0.000637862	6.26099e-05	0.00895497	0.00898546	4.31717e-05	0.000992286
sp|Q9H0S4|DDX47_HUMAN	Q9H0S4	DDX47	Probable ATP-dependent RNA helicase DDX47 OS=Homo sapiens OX=9606 GN=DDX47 PE=1 SV=1	199.69	0	5	sp|Q9H0S4|DDX47_HUMAN	29043.6	26966.6	56148.5	51568.4	38925.3	34530.9	28005.1	53858.5	36728.1	0.0524403	0.0601327	0.0846036	0.94317	0.389602	-0.552288	0	0	0	0.000607763	0.0120817	0.0088333	0.0509503	0.000544187	0.00376396
sp|P62899|RL31_HUMAN	P62899	RPL31	60S ribosomal protein L31 OS=Homo sapiens OX=9606 GN=RPL31 PE=1 SV=1	210.94	0	8	sp|P62899|RL31_HUMAN	928808	870772	1.38633e+06	1.24077e+06	904585	887521	899790	1.31355e+06	896053	0.0456085	0.0783569	0.0134658	0.544344	-0.00531863	-0.551815	0	0	0	0.00576418	0.940846	0.0283279	0.951894	0.00198029	0.00824109
sp|Q9P275|UBP36_HUMAN	Q9P275	USP36	Ubiquitin carboxyl-terminal hydrolase 36 OS=Homo sapiens OX=9606 GN=USP36 PE=1 SV=4	69.8	0	1	sp|Q9P275|UBP36_HUMAN	6141.27	1253.87	10819.4	10296.9	8400.63	6042.29	3697.57	10558.1	7221.46	0.934645	0.0349943	0.230923	1.92738	1.36033	-0.547992	0	0	0	0.0770832	0.167229	0.15355	0.263822	0.109604	0.154043
sp|Q9BW27|NUP85_HUMAN	Q9BW27	NUP85	Nuclear pore complex protein Nup85 OS=Homo sapiens OX=9606 GN=NUP85 PE=1 SV=1	60.26	0.000837521	2	sp|Q9BW27|NUP85_HUMAN	26755.1	27546.1	45473.7	45772.8	30730.5	31945.8	27150.6	45623.2	31338.1	0.0206008	0.00463557	0.0274222	0.748933	0.206819	-0.541851	0	0	0	0.000678103	0.0292331	0.0091269	0.0844763	0.000213045	0.00219509
sp|P18124|RL7_HUMAN	P18124	RPL7	60S ribosomal protein L7 OS=Homo sapiens OX=9606 GN=RPL7 PE=1 SV=1	1049.56	0	21	sp|P18124|RL7_HUMAN	4.70747e+06	4.40404e+06	6.65467e+06	5.9964e+06	4.42891e+06	4.29725e+06	4.55576e+06	6.32554e+06	4.36308e+06	0.0470969	0.0735859	0.0213376	0.472343	-0.0617055	-0.53584	0	0	0	0.00903146	0.420005	0.0360775	0.527884	0.00270874	0.010168
sp|P36542|ATPG_HUMAN	P36542	ATP5F1C	ATP synthase subunit gamma, mitochondrial OS=Homo sapiens OX=9606 GN=ATP5F1C PE=1 SV=1	409.36	0	10	sp|P36542|ATPG_HUMAN	553702	499134	675773	511099	419705	399140	526418	593436	409422	0.0732973	0.196218	0.0355171	0.160801	-0.361134	-0.535502	0	0	0	0.398812	0.0107539	0.522196	0.047787	0.0431246	0.0736323
sp|Q6NUK1|SCMC1_HUMAN	Q6NUK1	SLC25A24	Calcium-binding mitochondrial carrier protein SCaMC-1 OS=Homo sapiens OX=9606 GN=SLC25A24 PE=1 SV=2	73.07	0	4	sp|Q6NUK1|SCMC1_HUMAN	36154.3	39921.1	43111.4	29340.4	26007.8	24042.6	38037.7	36225.9	25025.2	0.0700237	0.268802	0.0555289	-0.0951796	-0.603392	-0.533642	0	0	0	0.683396	0.00189359	0.771726	0.0199475	0.0536024	0.0868568
sp|Q9NX58|LYAR_HUMAN	Q9NX58	LYAR	Cell growth-regulating nucleolar protein OS=Homo sapiens OX=9606 GN=LYAR PE=1 SV=2	541.85	0	14	sp|Q9NX58|LYAR_HUMAN	177039	159831	288938	260316	185585	194186	168435	274627	189885	0.0722398	0.0736963	0.0320286	0.705203	0.174448	-0.532346	0	0	0	0.00276706	0.0948494	0.018522	0.181617	0.00147204	0.00686868
sp|Q63ZY3|KANK2_HUMAN	Q63ZY3	KANK2	KN motif and ankyrin repeat domain-containing protein 2 OS=Homo sapiens OX=9606 GN=KANK2 PE=1 SV=1	222.74	0	5	sp|Q63ZY3|KANK2_HUMAN	21818	22191.6	19928.7	24585.8	15720.9	15181.9	22004.8	22257.2	15451.4	0.0120042	0.147955	0.0246687	0.00856799	-0.510248	-0.526536	0	0	0	0.951465	0.000982167	0.965763	0.0155857	0.00985179	0.0244495
sp|P39023|RL3_HUMAN	P39023	RPL3	60S ribosomal protein L3 OS=Homo sapiens OX=9606 GN=RPL3 PE=1 SV=2	2372.28	0	39	sp|P39023|RL3_HUMAN	9.92167e+06	9.22255e+06	1.58048e+07	1.40474e+07	1.04375e+07	1.03264e+07	9.57211e+06	1.49261e+07	1.0382e+07	0.0516452	0.0832553	0.00757154	0.639385	0.118112	-0.523757	0	0	0	0.00363267	0.160327	0.0215365	0.25536	0.00165246	0.00736946
sp|Q9P1Y6|PHRF1_HUMAN	Q9P1Y6	PHRF1	PHD and RING finger domain-containing protein 1 OS=Homo sapiens OX=9606 GN=PHRF1 PE=1 SV=3	251.17	0	10	sp|Q9P1Y6|PHRF1_HUMAN	102831	105114	158344	142123	100371	109382	103973	150234	104876	0.0155261	0.0763519	0.0607571	0.528983	0.0112372	-0.518519	0.05	0.05	0	0.00518675	0.885541	0.0264471	0.914259	0.00287489	0.0106066
sp|P62750|RL23A_HUMAN	P62750	RPL23A	60S ribosomal protein L23a OS=Homo sapiens OX=9606 GN=RPL23A PE=1 SV=1	1327.22	0	19	sp|P62750|RL23A_HUMAN	3.48835e+07	3.22901e+07	4.31189e+07	3.78519e+07	2.89973e+07	2.75452e+07	3.35868e+07	4.04854e+07	2.82712e+07	0.0545985	0.091993	0.0363208	0.267525	-0.247958	-0.518066	0	0	0	0.0704062	0.0277177	0.143502	0.0821059	0.00804324	0.0212638
sp|Q14004|CDK13_HUMAN	Q14004	CDK13	Cyclin-dependent kinase 13 OS=Homo sapiens OX=9606 GN=CDK13 PE=1 SV=2	228.93	0	6	sp|Q14004|CDK13_HUMAN	45645.4	44390.3	63648.3	62121.7	47901	39998.7	45017.8	62885	43949.9	0.0197137	0.0171666	0.127139	0.482254	-0.0403509	-0.516857	0.0833333	0.0833333	0	0.00371396	0.727944	0.0216277	0.796739	0.00698062	0.0192774
sp|P62805|H4_HUMAN	P62805	H4C1	Histone H4 OS=Homo sapiens OX=9606 GN=H4C1 PE=1 SV=2	836.16	0	11	sp|P62805|H4_HUMAN	3.93251e+06	3.57341e+06	4.45273e+06	3.95347e+06	2.99058e+06	2.88452e+06	3.75296e+06	4.2031e+06	2.93755e+06	0.0676599	0.0839934	0.0255292	0.162528	-0.351996	-0.516838	0	0	0	0.212295	0.00968469	0.324303	0.0450745	0.00703404	0.019368
sp|Q02543|RL18A_HUMAN	Q02543	RPL18A	60S ribosomal protein L18a OS=Homo sapiens OX=9606 GN=RPL18A PE=1 SV=2	642.48	0	15	sp|Q02543|RL18A_HUMAN	1.82122e+06	1.7218e+06	2.63966e+06	2.43001e+06	1.83e+06	1.7141e+06	1.77151e+06	2.53483e+06	1.77205e+06	0.0396855	0.0584813	0.0462499	0.516245	0.000236771	-0.516471	0	0	0	0.00504792	0.997551	0.0262773	0.997551	0.00216954	0.00876025
sp|O94907|DKK1_HUMAN	O94907	DKK1	Dickkopf-related protein 1 OS=Homo sapiens OX=9606 GN=DKK1 PE=1 SV=1	74.12	0	2	sp|O94907|DKK1_HUMAN	7862.88	8374.03	22587.6	15895.7	14241	12670.3	8118.45	19241.7	13455.6	0.044521	0.245919	0.0825424	1.22352	0.727187	-0.516024	0	0	0	0.0034641	0.00101141	0.0214745	0.0155857	0.00303925	0.0109413
sp|P62847|RS24_HUMAN	P62847	RPS24	40S ribosomal protein S24 OS=Homo sapiens OX=9606 GN=RPS24 PE=1 SV=1	591.31	0	8	sp|P62847|RS24_HUMAN	2.99443e+06	3.24669e+06	3.9291e+06	4.09529e+06	2.73582e+06	2.88179e+06	3.12056e+06	4.0122e+06	2.80881e+06	0.0571602	0.0292889	0.0367474	0.363459	-0.151153	-0.514434	0	0	0	0.0156196	0.114024	0.0512873	0.205637	0.00290995	0.0106077
sp|Q96PK6|RBM14_HUMAN	Q96PK6	RBM14	RNA-binding protein 14 OS=Homo sapiens OX=9606 GN=RBM14 PE=1 SV=2	523.4	0	14	sp|Q96PK6|RBM14_HUMAN	406330	369617	577512	530317	404893	371171	387974	553914	388032	0.0669115	0.0602468	0.0614527	0.514011	0.000470332	-0.513487	0	0	0	0.00700059	0.995934	0.0311665	0.997269	0.00397798	0.0131512
sp|Q9NV56|MRGBP_HUMAN	Q9NV56	MRGBP	MRG/MORF4L-binding protein OS=Homo sapiens OX=9606 GN=MRGBP PE=1 SV=1	99.86	0	3	sp|Q9NV56|MRGBP_HUMAN	33563.1	33527.7	57638.6	52118.6	37490.8	39567.1	33545.4	54878.6	38528.9	0.00074674	0.0711247	0.0381057	0.708301	0.199303	-0.510301	0	0	0	0.00157324	0.0346105	0.0143913	0.0950288	0.000768705	0.00459378
sp|Q07020|RL18_HUMAN	Q07020	RPL18	60S ribosomal protein L18 OS=Homo sapiens OX=9606 GN=RPL18 PE=1 SV=2	938.3	0	14	sp|Q07020|RL18_HUMAN	1.37916e+07	1.27e+07	1.89879e+07	1.64601e+07	1.28032e+07	1.21333e+07	1.32458e+07	1.7724e+07	1.24683e+07	0.0582698	0.100849	0.0379889	0.417716	-0.0865702	-0.507443	0.0227273	0.0227273	0	0.0215844	0.318646	0.0629825	0.428385	0.00820016	0.0213433
sp|P17612|KAPCA_HUMAN	P17612	PRKACA	cAMP-dependent protein kinase catalytic subunit alpha OS=Homo sapiens OX=9606 GN=PRKACA PE=1 SV=2	135.9	0	6	sp|P17612|KAPCA_HUMAN	82629.7	74588.3	87698.1	80322.5	59731.5	58488.1	78609	84010.3	59109.8	0.0723339	0.06208	0.0148737	0.0963694	-0.409487	-0.507168	0	0	0.0833333	0.403988	0.00578154	0.528048	0.0340064	0.00460885	0.0146119
sp|Q9C0C2|TB182_HUMAN	Q9C0C2	TNKS1BP1	182 kDa tankyrase-1-binding protein OS=Homo sapiens OX=9606 GN=TNKS1BP1 PE=1 SV=4	37.49	0.0042796	2	sp|Q9C0C2|TB182_HUMAN	9875.99	9256.13	11251	10347.8	7237.95	7966.21	9566.06	10799.4	7602.08	0.0458192	0.0591402	0.067739	0.174447	-0.332429	-0.506482	0	0	0	0.137567	0.0144569	0.238429	0.0555625	0.00614506	0.0174809
sp|P33993|MCM7_HUMAN	P33993	MCM7	DNA replication licensing factor MCM7 OS=Homo sapiens OX=9606 GN=MCM7 PE=1 SV=4	483.77	0	15	sp|P33993|MCM7_HUMAN	152923	152911	319139	319211	235912	213750	152917	319175	224831	5.3065e-05	0.0001599	0.0697	1.0616	0.554339	-0.505503	0	0	0	0.000161445	0.0016604	0.00484731	0.0187927	9.69471e-05	0.00154424
sp|Q9UKM9|RALY_HUMAN	Q9UKM9	RALY	RNA-binding protein Raly OS=Homo sapiens OX=9606 GN=RALY PE=1 SV=1	64.51	0	2	sp|Q9UKM9|RALY_HUMAN	16537.1	12745.4	21006.1	20734.1	15633	13794.2	14641.3	20870.1	14713.6	0.183121	0.00921564	0.0883681	0.523565	0.0164834	-0.50429	0	0	0	0.0271364	0.920723	0.0741165	0.939591	0.0252654	0.0483649
sp|P51532|SMCA4_HUMAN	P51532	SMARCA4	Transcription activator BRG1 OS=Homo sapiens OX=9606 GN=SMARCA4 PE=1 SV=2	682.86	0	21	sp|P51532|SMCA4_HUMAN	270271	260143	339943	308469	237277	220685	265207	324206	228981	0.0270026	0.0686456	0.0512345	0.288355	-0.212573	-0.501683	0	0.0227273	0	0.0370621	0.0389746	0.0918254	0.101976	0.00527661	0.0157665
sp|P02545|LMNA_HUMAN	P02545	LMNA	Prelamin-A/C OS=Homo sapiens OX=9606 GN=LMNA PE=1 SV=1	1217.74	0	26	sp|P02545|LMNA_HUMAN	707034	639933	912447	771624	610116	579621	673484	842036	594868	0.070451	0.118258	0.0362488	0.318969	-0.177754	-0.501311	0	0	0	0.0643985	0.0908027	0.134939	0.176283	0.0165234	0.0357767
sp|Q8NEJ9|NGDN_HUMAN	Q8NEJ9	NGDN	Neuroguidin OS=Homo sapiens OX=9606 GN=NGDN PE=1 SV=1	157.92	0	3	sp|Q8NEJ9|NGDN_HUMAN	37095.1	30459.8	58802.1	56995.8	43625.5	38368.9	33777.4	57899	40997.2	0.138906	0.0220601	0.090664	0.784295	0.283488	-0.498012	0	0	0	0.00356176	0.0945919	0.0215365	0.181412	0.00391951	0.0130417
sp|Q99661|KIF2C_HUMAN	Q99661	KIF2C	Kinesin-like protein KIF2C OS=Homo sapiens OX=9606 GN=KIF2C PE=1 SV=2	32.19	0.00960879	1	sp|Q99661|KIF2C_HUMAN	2892.39	3225.61	4959.59	3016.03	2851.66	2818.97	3059	3987.81	2835.31	0.0770269	0.344628	0.00815169	0.340517	-0.107434	-0.492089	0	0	0	0.277164	0.24894	0.393801	0.355901	0.243953	0.298117
sp|Q6DD87|ZN787_HUMAN	Q6DD87	ZNF787	Zinc finger protein 787 OS=Homo sapiens OX=9606 GN=ZNF787 PE=1 SV=4	70.64	0	2	sp|Q6DD87|ZN787_HUMAN	4737.05	8580.35	12589.2	8389.1	8398.52	6517.58	6658.7	10489.2	7458.05	0.40813	0.283142	0.178334	0.688802	0.214722	-0.492028	0	0	0	0.140082	0.547599	0.241945	0.647753	0.231319	0.284906
sp|Q86X55|CARM1_HUMAN	Q86X55	CARM1	Histone-arginine methyltransferase CARM1 OS=Homo sapiens OX=9606 GN=CARM1 PE=1 SV=3	198.93	0	7	sp|Q86X55|CARM1_HUMAN	88242.4	89694.2	98605.2	90038.2	70745.7	63404.6	88968.3	94321.7	67075.2	0.0115388	0.0642252	0.0773895	0.0828573	-0.409628	-0.491811	0	0	0	0.411184	0.00636813	0.534181	0.0360378	0.00558329	0.0163557
sp|Q9Y4W2|LAS1L_HUMAN	Q9Y4W2	LAS1L	Ribosomal biogenesis protein LAS1L OS=Homo sapiens OX=9606 GN=LAS1L PE=1 SV=2	664.64	0	16	sp|Q9Y4W2|LAS1L_HUMAN	309033	314605	420956	439437	309929	302941	311819	430196	306435	0.0126354	0.0303765	0.0161242	0.464012	-0.0251644	-0.489415	0	0	0	0.00453722	0.697013	0.0245602	0.774805	0.00110834	0.00583051
sp|P10646|TFPI1_HUMAN	P10646	TFPI	Tissue factor pathway inhibitor OS=Homo sapiens OX=9606 GN=TFPI PE=1 SV=1	71.42	0	1	sp|P10646|TFPI1_HUMAN	1899.22	2947.83	4030.45	4174.29	3008.4	2838.73	2423.52	4102.37	2923.56	0.305952	0.0247923	0.0410372	0.793708	0.304592	-0.48873	0	0	0	0.0288858	0.25251	0.0770632	0.359629	0.0342288	0.0610965
sp|O94776|MTA2_HUMAN	O94776	MTA2	Metastasis-associated protein MTA2 OS=Homo sapiens OX=9606 GN=MTA2 PE=1 SV=1	141.17	0	6	sp|O94776|MTA2_HUMAN	51358.8	48811.3	70670.2	58011.7	45084.2	46721.7	50085.1	64340.9	45903	0.035966	0.139117	0.0252242	0.354809	-0.125555	-0.487149	0	0	0	0.0518563	0.128286	0.115978	0.222568	0.0185015	0.0389586
sp|P16144|ITB4_HUMAN	P16144	ITGB4	Integrin beta-4 OS=Homo sapiens OX=9606 GN=ITGB4 PE=1 SV=5	100.81	0	3	sp|P16144|ITB4_HUMAN	9843.55	12236.6	13196	16060.4	10344.8	10564.3	11040.1	14628.2	10454.6	0.153274	0.138462	0.0148437	0.407579	-0.070174	-0.484621	0	0	0	0.0725596	0.600719	0.146492	0.69303	0.0450938	0.0758954
sp|Q8TDD1|DDX54_HUMAN	Q8TDD1	DDX54	ATP-dependent RNA helicase DDX54 OS=Homo sapiens OX=9606 GN=DDX54 PE=1 SV=2	722.24	0	22	sp|Q8TDD1|DDX54_HUMAN	612677	623615	899678	889108	623914	655056	618146	894393	639485	0.0125121	0.00835699	0.0344352	0.532994	0.048593	-0.483998	0	0	0	0.00238724	0.488466	0.0170648	0.593308	0.000820331	0.00480618
sp|Q8TEK3|DOT1L_HUMAN	Q8TEK3	DOT1L	Histone-lysine N-methyltransferase, H3 lysine-79 specific OS=Homo sapiens OX=9606 GN=DOT1L PE=1 SV=3	32.93	0.00969529	1	sp|Q8TEK3|DOT1L_HUMAN	848.178	2900.22	4652.21	1240.21	2126.43	2088.84	1874.2	2946.21	2107.63	0.774204	0.818897	0.0126121	0.61495	0.426266	-0.483236	0	0	0	0.542118	0.526863	0.649498	0.63021	0.759385	0.790608
sp|O14640|DVL1_HUMAN	O14640	DVL1	Segment polarity protein dishevelled homolog DVL-1 OS=Homo sapiens OX=9606 GN=DVL1 PE=1 SV=2	32.31	0.00961538	1	sp|O14640|DVL1_HUMAN	2507.87	2382.11	3032.59	3193.32	2188.65	2285.37	2444.99	3112.95	2237.01	0.0363705	0.0365106	0.0305722	0.348454	-0.128116	-0.476714	0	0	0	0.0152334	0.127762	0.0506876	0.222466	0.00290602	0.0106077
sp|Q7L775|EPMIP_HUMAN	Q7L775	EPM2AIP1	EPM2A-interacting protein 1 OS=Homo sapiens OX=9606 GN=EPM2AIP1 PE=1 SV=1	108.66	0	4	sp|Q7L775|EPMIP_HUMAN	53294.9	51194.1	70768.4	59524.1	51014.4	42665.2	52244.5	65146.2	46839.8	0.0284339	0.122047	0.126042	0.313301	-0.163006	-0.475947	0	0	0	0.0580055	0.205568	0.125413	0.31022	0.0362555	0.0635749
sp|O00541|PESC_HUMAN	O00541	PES1	Pescadillo homolog OS=Homo sapiens OX=9606 GN=PES1 PE=1 SV=1	149.09	0	5	sp|O00541|PESC_HUMAN	25754.2	17261.7	42846.2	35553.6	31413	24971.4	21508	39199.9	28192.2	0.279202	0.131548	0.161564	0.888388	0.409627	-0.475553	0	0	0	0.0202437	0.157684	0.0599325	0.253852	0.0340863	0.0609879
sp|Q9H2D6|TARA_HUMAN	Q9H2D6	TRIOBP	TRIO and F-actin-binding protein OS=Homo sapiens OX=9606 GN=TRIOBP PE=1 SV=3	79	0	2	sp|Q9H2D6|TARA_HUMAN	13359.2	10273.4	10199.3	8196.08	7302.2	5928.8	11816.3	9197.7	6615.5	0.18466	0.154006	0.146797	-0.357628	-0.832261	-0.475424	0	0	0.5	0.133855	0.00856439	0.232804	0.0424531	0.0201978	0.041167
sp|Q9BQB6|VKOR1_HUMAN	Q9BQB6	VKORC1	Vitamin K epoxide reductase complex subunit 1 OS=Homo sapiens OX=9606 GN=VKORC1 PE=1 SV=1	54.4	0.000809061	1	sp|Q9BQB6|VKOR1_HUMAN	40444.2	33515	41605.7	44273.6	34456.9	27316.8	36979.6	42939.6	30886.9	0.132497	0.0439338	0.163462	0.221242	-0.26308	-0.475317	0	0	0	0.156595	0.173803	0.262573	0.272183	0.0622225	0.0983708
sp|Q13823|NOG2_HUMAN	Q13823	GNL2	Nucleolar GTP-binding protein 2 OS=Homo sapiens OX=9606 GN=GNL2 PE=1 SV=1	679.71	0	17	sp|Q13823|NOG2_HUMAN	514751	491373	668734	593898	466277	442978	503062	631316	454628	0.0328594	0.0838209	0.0362384	0.325477	-0.146135	-0.473676	0	0	0	0.0320831	0.0954301	0.0833602	0.181853	0.00743789	0.020022
sp|P61254|RL26_HUMAN	P61254	RPL26	60S ribosomal protein L26 OS=Homo sapiens OX=9606 GN=RPL26 PE=1 SV=1	962.73	0	19	sp|P61254|RL26_HUMAN	5.76077e+06	5.11851e+06	9.08234e+06	7.42382e+06	6.14427e+06	5.75601e+06	5.43964e+06	8.25308e+06	5.95014e+06	0.0834877	0.142098	0.0461401	0.59662	0.131162	-0.472009	0	0	0	0.0136716	0.213492	0.04666	0.318321	0.0117054	0.0275399
sp|Q7RTS9|DYM_HUMAN	Q7RTS9	DYM	Dymeclin OS=Homo sapiens OX=9606 GN=DYM PE=1 SV=1	42.63	0.00223048	1	sp|Q7RTS9|DYM_HUMAN	1524.52	2012.36	2210.7	2850.88	1788.89	1872.71	1768.44	2530.79	1830.8	0.195061	0.17887	0.0323749	0.519331	0.0634737	-0.467112	0	0	0	0.0660781	0.697736	0.137686	0.775031	0.0693529	0.107706
sp|Q9NTI5|PDS5B_HUMAN	Q9NTI5	PDS5B	Sister chromatid cohesion protein PDS5 homolog B OS=Homo sapiens OX=9606 GN=PDS5B PE=1 SV=1	699.3	0	24	sp|Q9NTI5|PDS5B_HUMAN	336111	367658	415375	459004	320360	314598	351885	437190	317479	0.0633922	0.0705656	0.0128347	0.312809	-0.147049	-0.461597	0	0	0.0576923	0.0386773	0.11623	0.0944109	0.207961	0.00811869	0.0212638
sp|P05121|PAI1_HUMAN	P05121	SERPINE1	Plasminogen activator inhibitor 1 OS=Homo sapiens OX=9606 GN=SERPINE1 PE=1 SV=1	243.91	0	9	sp|P05121|PAI1_HUMAN	165173	174055	179724	165205	129607	121030	169614	172464	125318	0.0370295	0.0595298	0.0483963	0.0232575	-0.437012	-0.460703	0	0.0555556	0	0.813396	0.00340061	0.87162	0.0269395	0.00413351	0.013584
sp|P52294|IMA5_HUMAN	P52294	KPNA1	Importin subunit alpha-5 OS=Homo sapiens OX=9606 GN=KPNA1 PE=1 SV=3	59.88	0.00083612	2	sp|P52294|IMA5_HUMAN	22083.6	23777.1	26966.4	25766	17714.4	20632.9	22930.4	26366.2	19173.6	0.0522221	0.0321935	0.107634	0.202043	-0.261341	-0.459567	0	0	0	0.0855777	0.0618595	0.166259	0.137023	0.0157137	0.0342719
sp|Q14160|SCRIB_HUMAN	Q14160	SCRIB	Protein scribble homolog OS=Homo sapiens OX=9606 GN=SCRIB PE=1 SV=4	41.36	0.00367918	2	sp|Q14160|SCRIB_HUMAN	33946.9	27266.6	32919.1	33921.5	23509.5	25108.9	30606.8	33420.3	24309.2	0.154334	0.0212104	0.0465244	0.135355	-0.324485	-0.459221	0	0	0	0.378027	0.062734	0.500685	0.13783	0.0308738	0.0566651
sp|P38919|IF4A3_HUMAN	P38919	EIF4A3	Eukaryotic initiation factor 4A-III OS=Homo sapiens OX=9606 GN=EIF4A3 PE=1 SV=4	662.4	0	15	sp|P38919|IF4A3_HUMAN	593884	565113	876637	741284	603360	574693	579499	808961	589026	0.0351062	0.118311	0.0344133	0.476642	0.0235438	-0.457737	0	0	0	0.0155801	0.746245	0.0512702	0.809651	0.00942427	0.0236239
sp|P56945|BCAR1_HUMAN	P56945	BCAR1	Breast cancer anti-estrogen resistance protein 1 OS=Homo sapiens OX=9606 GN=BCAR1 PE=1 SV=2	1360.07	0	30	sp|P56945|BCAR1_HUMAN	1.61191e+06	1.58318e+06	2.32084e+06	2.31959e+06	1.69572e+06	1.68491e+06	1.59754e+06	2.32022e+06	1.69031e+06	0.0127181	0.000379617	0.00452213	0.538462	0.0814839	-0.45697	0	0	0	0.00227412	0.238754	0.0164132	0.346309	0.000653613	0.00424564
sp|P50416|CPT1A_HUMAN	P50416	CPT1A	Carnitine O-palmitoyltransferase 1, liver isoform OS=Homo sapiens OX=9606 GN=CPT1A PE=1 SV=2	95.76	0	3	sp|P50416|CPT1A_HUMAN	14169.2	13919.2	19673.8	19407.9	14832.1	13686.1	14044.2	19540.9	14259.1	0.0125897	0.00962284	0.0568304	0.476544	0.0207993	-0.454612	0	0	0	0.00362977	0.785254	0.0215365	0.839177	0.00190792	0.0080749
sp|P83881|RL36A_HUMAN	P83881	RPL36A	60S ribosomal protein L36a OS=Homo sapiens OX=9606 GN=RPL36A PE=1 SV=2	612.05	0	14	sp|P83881|RL36A_HUMAN	4.03978e+06	3.40362e+06	5.64389e+06	4.44217e+06	3.80392e+06	3.55622e+06	3.7217e+06	5.04303e+06	3.68007e+06	0.120867	0.168499	0.047593	0.433305	-0.0117578	-0.454559	0.05	0.05	0	0.0621888	0.919192	0.131975	0.939311	0.0518261	0.0844363
sp|P04626|ERBB2_HUMAN	P04626	ERBB2	Receptor tyrosine-protein kinase erbB-2 OS=Homo sapiens OX=9606 GN=ERBB2 PE=1 SV=1	348.33	0	11	sp|P04626|ERBB2_HUMAN	142114	113471	164823	151428	117615	113575	127793	158126	115595	0.158486	0.0598981	0.0247166	0.31509	-0.135828	-0.451993	0	0	0	0.0953273	0.34665	0.180506	0.457909	0.0386385	0.0672797
sp|Q9NXF1|TEX10_HUMAN	Q9NXF1	TEX10	Testis-expressed protein 10 OS=Homo sapiens OX=9606 GN=TEX10 PE=1 SV=2	1149.42	0	30	sp|Q9NXF1|TEX10_HUMAN	553952	604260	787462	820116	589627	587207	579106	803789	588417	0.0614282	0.0287268	0.00290892	0.474054	0.0243715	-0.449977	0	0	0	0.00656372	0.754437	0.0300804	0.813811	0.00242467	0.00936388
sp|Q5SY16|NOL9_HUMAN	Q5SY16	NOL9	Polynucleotide 5'-hydroxyl-kinase NOL9 OS=Homo sapiens OX=9606 GN=NOL9 PE=1 SV=1	419.94	0	10	sp|Q5SY16|NOL9_HUMAN	172290	190697	242768	281606	179346	204532	181493	262187	191939	0.0717134	0.104744	0.0927869	0.528567	0.0794767	-0.449946	0	0.0416667	0	0.0115894	0.476258	0.0414223	0.582743	0.013295	0.0301728
sp|Q9BQG0|MBB1A_HUMAN	Q9BQG0	MYBBP1A	Myb-binding protein 1A OS=Homo sapiens OX=9606 GN=MYBBP1A PE=1 SV=2	476.43	0	16	sp|Q9BQG0|MBB1A_HUMAN	129729	122097	227696	229960	164338	170908	125913	228828	167623	0.0428606	0.00699491	0.0277174	0.862481	0.413178	-0.449044	0	0.03125	0	0.000489979	0.003408	0.00781957	0.0269395	0.000174022	0.00192584
sp|Q8TAD8|SNIP1_HUMAN	Q8TAD8	SNIP1	Smad nuclear-interacting protein 1 OS=Homo sapiens OX=9606 GN=SNIP1 PE=1 SV=1	57.07	0.000823045	4	sp|Q8TAD8|SNIP1_HUMAN	47588.3	49124.4	53757.9	54988.8	38569.7	41203.5	48356.3	54373.3	39886.6	0.0224627	0.0160069	0.046692	0.169284	-0.278404	-0.446994	0	0	0	0.100801	0.0145415	0.186614	0.0555625	0.00381257	0.0128868
sp|Q02040|AK17A_HUMAN	Q02040	AKAP17A	A-kinase anchor protein 17A OS=Homo sapiens OX=9606 GN=AKAP17A PE=1 SV=2	441.65	0	15	sp|Q02040|AK17A_HUMAN	170979	172643	223529	220627	160293	165612	171811	222078	162953	0.00684903	0.00924029	0.0230815	0.370234	-0.0765418	-0.446614	0	0	0	0.00882776	0.275075	0.0356451	0.38336	0.00182909	0.00784554
sp|Q969Q0|RL36L_HUMAN	Q969Q0	RPL36AL	60S ribosomal protein L36a-like OS=Homo sapiens OX=9606 GN=RPL36AL PE=1 SV=3	97.15	0	2	sp|Q969Q0|RL36L_HUMAN	211041	172389	272366	208965	179507	174117	191715	240666	176812	0.142562	0.186279	0.0215584	0.322811	-0.109546	-0.444815	0	0	0	0.158869	0.40352	0.264901	0.513669	0.10171	0.145691
sp|Q14671|PUM1_HUMAN	Q14671	PUM1	Pumilio homolog 1 OS=Homo sapiens OX=9606 GN=PUM1 PE=1 SV=3	106.46	0	3	sp|Q14671|PUM1_HUMAN	11509.3	11890.4	22064.8	16875.5	15969.7	12664.6	11699.8	19470.1	14317.1	0.0230273	0.188463	0.163236	0.722036	0.281769	-0.443518	0	0	0	0.0102315	0.0951742	0.0386874	0.181617	0.0230071	0.0454063
sp|Q6PK04|CC137_HUMAN	Q6PK04	CCDC137	Coiled-coil domain-containing protein 137 OS=Homo sapiens OX=9606 GN=CCDC137 PE=1 SV=1	138.64	0	4	sp|Q6PK04|CC137_HUMAN	51389.5	52651.9	99431.7	88126.9	71117.6	66923.5	52020.7	93779.3	69020.6	0.017159	0.0852392	0.0429688	0.847665	0.40738	-0.442244	0	0	0	0.00103949	0.00326734	0.0113357	0.0263424	0.000571109	0.00387835
sp|P52272|HNRPM_HUMAN	P52272	HNRNPM	Heterogeneous nuclear ribonucleoprotein M OS=Homo sapiens OX=9606 GN=HNRNPM PE=1 SV=3	1697.77	0	40	sp|P52272|HNRPM_HUMAN	1.89776e+06	1.75814e+06	2.48404e+06	2.15787e+06	1.75537e+06	1.66112e+06	1.82795e+06	2.32095e+06	1.70824e+06	0.0540091	0.0993712	0.0390119	0.341974	-0.0972085	-0.442204	0.0111111	0	0	0.0382625	0.263013	0.0937117	0.37012	0.0147912	0.0327378
sp|Q5JTZ9|SYAM_HUMAN	Q5JTZ9	AARS2	Alanine--tRNA ligase, mitochondrial OS=Homo sapiens OX=9606 GN=AARS2 PE=1 SV=1	42.21	0.00296296	1	sp|Q5JTZ9|SYAM_HUMAN	4435.85	5319.16	3399.72	3364.17	2796.36	2184.86	4877.51	3381.94	2490.61	0.128056	0.00743247	0.173612	-0.522372	-0.97466	-0.441354	0	0	0	0.0123517	0.00355816	0.0431156	0.0276893	0.00391891	0.0130417
sp|Q5JTV8|TOIP1_HUMAN	Q5JTV8	TOR1AIP1	Torsin-1A-interacting protein 1 OS=Homo sapiens OX=9606 GN=TOR1AIP1 PE=1 SV=2	113.66	0	3	sp|Q5JTV8|TOIP1_HUMAN	38377.9	39260.2	43866.7	38669.4	29899.3	30896.6	38819	41268	30398	0.0160708	0.0890517	0.0232002	0.0854882	-0.352891	-0.441051	0	0	0	0.445439	0.00413834	0.566854	0.029426	0.00806997	0.0212638
sp|P29279|CCN2_HUMAN	P29279	CCN2	CCN family member 2 OS=Homo sapiens OX=9606 GN=CCN2 PE=1 SV=2	240.8	0	6	sp|P29279|CCN2_HUMAN	64735.4	59733.1	122482	123086	88988.1	92055.4	62234.3	122784	90521.7	0.0568364	0.00347952	0.0239597	0.981504	0.541514	-0.439788	0	0	0	0.000357929	0.00151206	0.00724273	0.018109	0.000116401	0.0016627
sp|Q9UNF1|MAGD2_HUMAN	Q9UNF1	MAGED2	Melanoma-associated antigen D2 OS=Homo sapiens OX=9606 GN=MAGED2 PE=1 SV=2	786.77	0	16	sp|Q9UNF1|MAGD2_HUMAN	436841	438146	516880	470948	368167	360985	437494	493914	364576	0.00210991	0.0657575	0.01393	0.173439	-0.263111	-0.438041	0	0	0	0.128077	0.0104395	0.224323	0.0470773	0.00569214	0.0164807
sp|P46778|RL21_HUMAN	P46778	RPL21	60S ribosomal protein L21 OS=Homo sapiens OX=9606 GN=RPL21 PE=1 SV=2	415.34	0	10	sp|P46778|RL21_HUMAN	1.36682e+06	1.42333e+06	1.97722e+06	1.82324e+06	1.4426e+06	1.36375e+06	1.39508e+06	1.90023e+06	1.40318e+06	0.0286405	0.0572978	0.0397388	0.444942	0.00807593	-0.437481	0	0	0	0.00777321	0.910995	0.0331805	0.933488	0.00356819	0.0122422
sp|Q8TER5|ARH40_HUMAN	Q8TER5	ARHGEF40	Rho guanine nucleotide exchange factor 40 OS=Homo sapiens OX=9606 GN=ARHGEF40 PE=1 SV=3	39.83	0.00363901	2	sp|Q8TER5|ARH40_HUMAN	8945.25	10617.6	8314.82	7683.87	7247.14	4569.27	9781.44	7999.35	5908.2	0.120898	0.0557736	0.320494	-0.285996	-0.760069	-0.437163	0	0.5	0	0.0812393	0.0378656	0.15991	0.0995971	0.0577874	0.0922353
sp|P09038|FGF2_HUMAN	P09038	FGF2	Fibroblast growth factor 2 OS=Homo sapiens OX=9606 GN=FGF2 PE=1 SV=3	151.8	0	4	sp|P09038|FGF2_HUMAN	62995.7	57412.2	76658.5	59574.1	48372.8	52254.8	60203.9	68116.3	50313.8	0.0655795	0.177351	0.0545569	0.168261	-0.258425	-0.437046	0	0	0	0.34489	0.0353116	0.465669	0.0955717	0.0729401	0.112227
sp|Q9NPI1|BRD7_HUMAN	Q9NPI1	BRD7	Bromodomain-containing protein 7 OS=Homo sapiens OX=9606 GN=BRD7 PE=1 SV=1	110.56	0	4	sp|Q9NPI1|BRD7_HUMAN	71288.2	70828.2	78423.3	69612.1	55835.4	53644.1	71058.2	74017.7	54739.7	0.00457731	0.0841753	0.0283063	0.056316	-0.376695	-0.435282	0	0	0	0.59729	0.00325332	0.699883	0.0263424	0.00688757	0.0190556
sp|Q14684|RRP1B_HUMAN	Q14684	RRP1B	Ribosomal RNA processing protein 1 homolog B OS=Homo sapiens OX=9606 GN=RRP1B PE=1 SV=3	1016.71	0	29	sp|Q14684|RRP1B_HUMAN	1.05028e+06	958595	1.51139e+06	1.40587e+06	1.10931e+06	1.04884e+06	1.00444e+06	1.45863e+06	1.07908e+06	0.0645476	0.0511559	0.0396253	0.538783	0.104342	-0.434818	0	0	0.0142857	0.00521465	0.256426	0.0264989	0.363468	0.00309939	0.0111043
sp|P61313|RL15_HUMAN	P61313	RPL15	60S ribosomal protein L15 OS=Homo sapiens OX=9606 GN=RPL15 PE=1 SV=2	645.83	0	15	sp|P61313|RL15_HUMAN	2.4087e+06	2.20042e+06	3.60113e+06	3.08428e+06	2.53744e+06	2.41037e+06	2.30456e+06	3.34271e+06	2.47391e+06	0.0639086	0.109333	0.0363186	0.533676	0.103299	-0.434225	0.0263158	0	0	0.0111628	0.255062	0.0403807	0.361882	0.0081489	0.0212638
sp|Q5T6F2|UBAP2_HUMAN	Q5T6F2	UBAP2	Ubiquitin-associated protein 2 OS=Homo sapiens OX=9606 GN=UBAP2 PE=1 SV=1	137.54	0	5	sp|Q5T6F2|UBAP2_HUMAN	36356.3	41516.6	65706.4	52364.8	46664.7	40737.6	38936.5	59035.6	43701.1	0.0937131	0.159801	0.0959044	0.594368	0.166398	-0.433914	0	0	0	0.0184222	0.20752	0.0567454	0.311906	0.0242348	0.0469609
sp|O43795|MYO1B_HUMAN	O43795	MYO1B	Unconventional myosin-Ib OS=Homo sapiens OX=9606 GN=MYO1B PE=1 SV=3	926.78	0	24	sp|O43795|MYO1B_HUMAN	386902	374386	521879	493158	381948	369436	380644	507519	375692	0.0232502	0.0400162	0.0235487	0.414637	-0.0188967	-0.433911	0	0.0192308	0	0.00785632	0.778702	0.0333447	0.833475	0.00253011	0.00959385
sp|P61247|RS3A_HUMAN	P61247	RPS3A	40S ribosomal protein S3a OS=Homo sapiens OX=9606 GN=RPS3A PE=1 SV=2	1413.32	0	27	sp|P61247|RS3A_HUMAN	5.86315e+06	5.44179e+06	8.69394e+06	7.77258e+06	6.248e+06	5.95389e+06	5.65247e+06	8.23326e+06	6.10095e+06	0.0527115	0.0791308	0.0340871	0.541323	0.110735	-0.432431	0.0135135	0	0.0135135	0.00632776	0.203581	0.0296353	0.307844	0.00388124	0.0130417
sp|Q6R327|RICTR_HUMAN	Q6R327	RICTOR	Rapamycin-insensitive companion of mTOR OS=Homo sapiens OX=9606 GN=RICTOR PE=1 SV=1	52	0.000791766	2	sp|Q6R327|RICTR_HUMAN	7536.14	8080.21	7598.35	4843.1	4731.52	4492.57	7808.18	6220.73	4612.04	0.0492716	0.313188	0.0366357	-0.3633	-0.759187	-0.431677	0	0	0	0.212098	0.000391836	0.324303	0.0128512	0.0459521	0.0769647
sp|Q9NX02|NALP2_HUMAN	Q9NX02	NLRP2	NACHT, LRR and PYD domains-containing protein 2 OS=Homo sapiens OX=9606 GN=NLRP2 PE=1 SV=1	305.86	0	8	sp|Q9NX02|NALP2_HUMAN	63181.8	57872.1	80834	64327.9	55261.5	52502	60527	72580.9	53881.8	0.0620309	0.160807	0.036214	0.254013	-0.166865	-0.429793	0	0	0	0.158431	0.0950898	0.26476	0.181617	0.0568235	0.0910955
sp|P62910|RL32_HUMAN	P62910	RPL32	60S ribosomal protein L32 OS=Homo sapiens OX=9606 GN=RPL32 PE=1 SV=2	833.83	0	14	sp|P62910|RL32_HUMAN	1.30449e+07	1.21612e+07	1.63564e+07	1.42268e+07	1.17448e+07	1.10034e+07	1.2603e+07	1.52916e+07	1.13741e+07	0.0495836	0.0984783	0.0460912	0.276346	-0.147904	-0.42699	0	0	0	0.0673046	0.11946	0.139078	0.211461	0.0194475	0.0401861
sp|Q5C9Z4|NOM1_HUMAN	Q5C9Z4	NOM1	Nucleolar MIF4G domain-containing protein 1 OS=Homo sapiens OX=9606 GN=NOM1 PE=1 SV=1	355.76	0	10	sp|Q5C9Z4|NOM1_HUMAN	95655.5	87321.3	122365	101263	88192.6	78186.5	91488.4	111814	83189.5	0.0644141	0.133449	0.0850515	0.284491	-0.138303	-0.426632	0	0	0	0.0974622	0.218793	0.182467	0.324927	0.0492165	0.0811584
sp|Q5F1R6|DJC21_HUMAN	Q5F1R6	DNAJC21	DnaJ homolog subfamily C member 21 OS=Homo sapiens OX=9606 GN=DNAJC21 PE=1 SV=2	52.69	0.000795545	1	sp|Q5F1R6|DJC21_HUMAN	4911.65	4543.93	8021.24	5974.03	5208.16	5217.12	4727.79	6997.64	5212.64	0.0549975	0.206869	0.00121569	0.551189	0.141937	-0.424854	0	0	0	0.0336454	0.110898	0.0859253	0.202792	0.0345335	0.0614197
sp|Q9Y4C2|TCAF1_HUMAN	Q9Y4C2	TCAF1	TRPM8 channel-associated factor 1 OS=Homo sapiens OX=9606 GN=TCAF1 PE=1 SV=3	49.76	0.00078125	1	sp|Q9Y4C2|TCAF1_HUMAN	2636.88	2661.94	4697.94	3841.38	3496.31	2870.06	2649.41	4269.66	3183.19	0.00668645	0.141857	0.139115	0.68117	0.257802	-0.423649	0	0	0	0.00608198	0.0856616	0.0290967	0.168837	0.0130764	0.0298718
sp|Q05519|SRS11_HUMAN	Q05519	SRSF11	Serine/arginine-rich splicing factor 11 OS=Homo sapiens OX=9606 GN=SRSF11 PE=1 SV=1	61.96	0.00084674	2	sp|Q05519|SRS11_HUMAN	9867.69	10614.5	11698.1	11581.6	8507.56	8850.62	10241.1	11639.8	8679.09	0.0515638	0.00708021	0.0279497	0.185643	-0.238076	-0.423455	0	0	0	0.0965005	0.0277583	0.181348	0.0821059	0.00554928	0.0162881
sp|P62249|RS16_HUMAN	P62249	RPS16	40S ribosomal protein S16 OS=Homo sapiens OX=9606 GN=RPS16 PE=1 SV=2	533.11	0	13	sp|P62249|RS16_HUMAN	1.83293e+06	1.62536e+06	2.40047e+06	1.98923e+06	1.68943e+06	1.58396e+06	1.72915e+06	2.19485e+06	1.6367e+06	0.0848826	0.132485	0.0455653	0.340308	-0.0774201	-0.423337	0	0	0	0.0685135	0.435893	0.140603	0.542624	0.0394089	0.0683794
sp|Q9H1I8|ASCC2_HUMAN	Q9H1I8	ASCC2	Activating signal cointegrator 1 complex subunit 2 OS=Homo sapiens OX=9606 GN=ASCC2 PE=1 SV=3	40.49	0.0036523	2	sp|Q9H1I8|ASCC2_HUMAN	3960.69	4870.91	5415.27	7848.39	4948.36	4955.87	4415.8	6631.83	4952.12	0.145756	0.259427	0.0010725	0.569743	0.173074	-0.421361	0	0	0	0.0684128	0.216546	0.140603	0.322231	0.0871921	0.129103
sp|Q96CW1|AP2M1_HUMAN	Q96CW1	AP2M1	AP-2 complex subunit mu OS=Homo sapiens OX=9606 GN=AP2M1 PE=1 SV=2	892.49	0	20	sp|Q96CW1|AP2M1_HUMAN	1.01957e+06	1.00886e+06	1.06677e+06	1.04433e+06	780206	797400	1.01421e+06	1.05555e+06	788803	0.00746858	0.0150316	0.0154133	0.0575715	-0.362691	-0.420259	0	0	0	0.501908	0.00327958	0.618178	0.0263424	0.00219574	0.00879513
sp|P46777|RL5_HUMAN	P46777	RPL5	60S ribosomal protein L5 OS=Homo sapiens OX=9606 GN=RPL5 PE=1 SV=3	1698.53	0	26	sp|P46777|RL5_HUMAN	6.85406e+06	6.61716e+06	1.1395e+07	1.11497e+07	8.60572e+06	8.24714e+06	6.73561e+06	1.12723e+07	8.42643e+06	0.0248695	0.0153911	0.0300902	0.743044	0.32301	-0.419793	0.0116279	0.0116279	0.0116279	0.000746243	0.00680416	0.00926067	0.0377896	0.000290683	0.00262425
sp|Q96JP5|ZFP91_HUMAN	Q96JP5	ZFP91	E3 ubiquitin-protein ligase ZFP91 OS=Homo sapiens OX=9606 GN=ZFP91 PE=1 SV=1	240.5	0	8	sp|Q96JP5|ZFP91_HUMAN	109690	85766	139345	120238	96132.9	97924.9	97728.1	129792	97028.9	0.173102	0.104094	0.0130589	0.416326	0.000469472	-0.419713	0	0	0	0.0655441	0.997416	0.136764	0.997551	0.0542512	0.0878128
sp|P07910|HNRPC_HUMAN	P07910	HNRNPC	Heterogeneous nuclear ribonucleoproteins C1/C2 OS=Homo sapiens OX=9606 GN=HNRNPC PE=1 SV=4	410.91	0	10	sp|P07910|HNRPC_HUMAN	250689	236784	337325	332858	253414	247801	243736	335092	250608	0.0403415	0.00942422	0.0158377	0.459789	0.0406078	-0.419123	0	0	0	0.00513005	0.570821	0.0264471	0.669263	0.00183273	0.00784554
sp|Q02297|NRG1_HUMAN	Q02297	NRG1	Pro-neuregulin-1, membrane-bound isoform OS=Homo sapiens OX=9606 GN=NRG1 PE=1 SV=3	54.74	0.000812348	1	sp|Q02297|NRG1_HUMAN	9294.4	11334.9	20604.6	18368.2	14706.7	14445.6	10314.6	19486.4	14576.1	0.139881	0.0811525	0.0126671	0.922491	0.505949	-0.418863	0	0	0	0.00275378	0.0109188	0.018522	0.0479785	0.00177639	0.00773199
sp|P27707|DCK_HUMAN	P27707	DCK	Deoxycytidine kinase OS=Homo sapiens OX=9606 GN=DCK PE=1 SV=1	68.51	0	4	sp|P27707|DCK_HUMAN	40270.9	36319.5	50125.3	46748	37635.3	34917.4	38295.2	48436.7	36276.4	0.0729606	0.049303	0.0529778	0.339981	-0.0772229	-0.417069	0	0	0	0.0272409	0.421139	0.0742662	0.528581	0.0120433	0.0281137
sp|Q14980|NUMA1_HUMAN	Q14980	NUMA1	Nuclear mitotic apparatus protein 1 OS=Homo sapiens OX=9606 GN=NUMA1 PE=1 SV=2	4366.74	0	88	sp|Q14980|NUMA1_HUMAN	2.44876e+06	2.31852e+06	3.12231e+06	2.82304e+06	2.26684e+06	2.18981e+06	2.38364e+06	2.97267e+06	2.22832e+06	0.0386347	0.0711849	0.0244462	0.317305	-0.096883	-0.415802	0	0	0.00480769	0.03055	0.218314	0.0801034	0.324539	0.00890966	0.0227539
sp|Q14232|EI2BA_HUMAN	Q14232	EIF2B1	Translation initiation factor eIF-2B subunit alpha OS=Homo sapiens OX=9606 GN=EIF2B1 PE=1 SV=1	128.23	0	4	sp|Q14232|EI2BA_HUMAN	52971.1	51085.5	63539.1	55311	47949	41172.4	52028.3	59425	44560.7	0.0256272	0.0979064	0.107535	0.188547	-0.22747	-0.415299	0	0	0	0.150733	0.0781076	0.254793	0.157932	0.0377802	0.0659387
sp|P22087|FBRL_HUMAN	P22087	FBL	rRNA 2'-O-methyltransferase fibrillarin OS=Homo sapiens OX=9606 GN=FBL PE=1 SV=2	158.87	0	6	sp|P22087|FBRL_HUMAN	114295	109589	160921	142487	115853	111803	111942	151704	113828	0.0297242	0.085922	0.0251593	0.436154	0.0241918	-0.414401	0	0	0	0.0125861	0.726673	0.0435963	0.796514	0.00654724	0.0184166
sp|Q96I99|SUCB2_HUMAN	Q96I99	SUCLG2	Succinate--CoA ligase [GDP-forming] subunit beta, mitochondrial OS=Homo sapiens OX=9606 GN=SUCLG2 PE=1 SV=2	46.64	0.000766284	1	sp|Q96I99|SUCB2_HUMAN	7218.5	6796.1	6871.17	4180.18	4273	4019.82	7007.3	5525.67	4146.41	0.0426245	0.344359	0.0431746	-0.386144	-0.757013	-0.414287	0	0	0	0.22125	0.000389701	0.334224	0.0128512	0.0629163	0.0991824
sp|Q7L576|CYFP1_HUMAN	Q7L576	CYFIP1	Cytoplasmic FMR1-interacting protein 1 OS=Homo sapiens OX=9606 GN=CYFIP1 PE=1 SV=1	1135.77	0	33	sp|Q7L576|CYFP1_HUMAN	525652	499550	603919	565620	438331	439345	512601	584769	438838	0.036007	0.0463124	0.00163266	0.189726	-0.223681	-0.41418	0.0142857	0.0142857	0	0.0973123	0.0232805	0.182415	0.0752838	0.00616629	0.0174809
sp|Q8WX93|PALLD_HUMAN	Q8WX93	PALLD	Palladin OS=Homo sapiens OX=9606 GN=PALLD PE=1 SV=3	282.93	0	11	sp|Q8WX93|PALLD_HUMAN	138616	121544	216647	198298	155051	157029	130080	207472	156040	0.0927992	0.0625339	0.00896286	0.675222	0.265604	-0.411001	0	0	0	0.00377834	0.0376373	0.0216277	0.0993466	0.00232013	0.00912007
sp|O14617|AP3D1_HUMAN	O14617	AP3D1	AP-3 complex subunit delta-1 OS=Homo sapiens OX=9606 GN=AP3D1 PE=1 SV=1	1233.47	0	28	sp|O14617|AP3D1_HUMAN	532006	517508	879709	812176	636731	638601	524757	845943	637666	0.0195354	0.0564497	0.00207272	0.687898	0.281287	-0.407759	0	0	0	0.00146799	0.00861876	0.0141495	0.0424729	0.00060342	0.0040246
sp|O95819|M4K4_HUMAN	O95819	MAP4K4	Mitogen-activated protein kinase kinase kinase kinase 4 OS=Homo sapiens OX=9606 GN=MAP4K4 PE=1 SV=2	183.41	0	6	sp|O95819|M4K4_HUMAN	62971.3	58937.9	81762.7	65742.3	60618	50832.3	60954.6	73752.5	55725.1	0.0467894	0.153596	0.124172	0.267188	-0.134199	-0.404364	0	0	0	0.127964	0.29016	0.224323	0.40176	0.0924076	0.134821
sp|Q13620|CUL4B_HUMAN	Q13620	CUL4B	Cullin-4B OS=Homo sapiens OX=9606 GN=CUL4B PE=1 SV=4	36.27	0.00640114	1	sp|Q13620|CUL4B_HUMAN	7000.46	5533.98	8203.25	5107.81	4658.63	5400.08	6267.22	6655.53	5029.36	0.165457	0.328871	0.104246	0.0565654	-0.311441	-0.404179	0	0	0	0.850048	0.104999	0.89624	0.194869	0.379971	0.430376
sp|O43290|SNUT1_HUMAN	O43290	SART1	U4/U6.U5 tri-snRNP-associated protein 1 OS=Homo sapiens OX=9606 GN=SART1 PE=1 SV=1	726.3	0	18	sp|O43290|SNUT1_HUMAN	407692	375611	644301	551049	459351	444705	391651	597675	452028	0.0579192	0.110326	0.0229105	0.606599	0.207863	-0.40295	0	0	0	0.0069007	0.0449343	0.0311629	0.112637	0.00504115	0.0152768
sp|O75477|ERLN1_HUMAN	O75477	ERLIN1	Erlin-1 OS=Homo sapiens OX=9606 GN=ERLIN1 PE=1 SV=2	58.05	0.000829187	2	sp|O75477|ERLN1_HUMAN	5345.36	6405.88	8001.13	5487.08	5060.35	5141.45	5875.62	6744.1	5100.9	0.12763	0.263593	0.0112424	0.179279	-0.198135	-0.402874	0	0.25	0	0.473637	0.138026	0.591213	0.232601	0.261768	0.314644
sp|P26373|RL13_HUMAN	P26373	RPL13	60S ribosomal protein L13 OS=Homo sapiens OX=9606 GN=RPL13 PE=1 SV=4	1161.2	0	22	sp|P26373|RL13_HUMAN	6.55888e+06	5.89352e+06	9.51567e+06	8.13689e+06	6.89493e+06	6.46721e+06	6.2262e+06	8.82628e+06	6.68107e+06	0.0755643	0.110459	0.0452685	0.501101	0.103049	-0.401727	0.0151515	0.0151515	0	0.0154582	0.292288	0.0509814	0.403312	0.0131776	0.0300569
sp|Q3KQU3|MA7D1_HUMAN	Q3KQU3	MAP7D1	MAP7 domain-containing protein 1 OS=Homo sapiens OX=9606 GN=MAP7D1 PE=1 SV=1	372.93	0	13	sp|Q3KQU3|MA7D1_HUMAN	225055	190184	237643	193764	172184	155677	207620	215703	163931	0.118765	0.143842	0.0712007	0.0527096	-0.337583	-0.395963	0	0.0357143	0	0.751598	0.0398341	0.827478	0.103141	0.0791061	0.118898
sp|O75475|PSIP1_HUMAN	O75475	PSIP1	PC4 and SFRS1-interacting protein OS=Homo sapiens OX=9606 GN=PSIP1 PE=1 SV=1	615.94	0	13	sp|O75475|PSIP1_HUMAN	250143	217236	319621	260749	240059	201368	233690	290185	220714	0.0995708	0.143454	0.123957	0.308502	-0.0843963	-0.394796	0	0	0	0.105493	0.54145	0.193642	0.643025	0.101813	0.145697
sp|O60678|ANM3_HUMAN	O60678	PRMT3	Protein arginine N-methyltransferase 3 OS=Homo sapiens OX=9606 GN=PRMT3 PE=1 SV=4	53.02	0.000798722	3	sp|O60678|ANM3_HUMAN	12856.5	14804	17695.2	14005.5	11016.8	13106.9	13830.2	15850.3	12061.9	0.0995748	0.164605	0.122529	0.190434	-0.199224	-0.394062	0	0	0	0.297728	0.1872	0.415318	0.289222	0.140845	0.187709
sp|O43854|EDIL3_HUMAN	O43854	EDIL3	EGF-like repeat and discoidin I-like domain-containing protein 3 OS=Homo sapiens OX=9606 GN=EDIL3 PE=1 SV=1	987.96	0	22	sp|O43854|EDIL3_HUMAN	2.03903e+06	2.16926e+06	1.59614e+06	1.50642e+06	1.19979e+06	1.16375e+06	2.10414e+06	1.55128e+06	1.18177e+06	0.0437666	0.0408959	0.0215676	-0.43969	-0.831762	-0.392507	0	0	0	0.00763624	0.000203793	0.0328776	0.0128512	0.000272785	0.00256315
sp|P51610|HCFC1_HUMAN	P51610	HCFC1	Host cell factor 1 OS=Homo sapiens OX=9606 GN=HCFC1 PE=1 SV=2	48.69	0.000777605	1	sp|P51610|HCFC1_HUMAN	8707.73	7647.43	9726.15	10489.2	7558.98	7851.83	8177.58	10107.7	7705.41	0.091683	0.0533799	0.0268743	0.307715	-0.0830248	-0.391508	0	0	0	0.0473263	0.404085	0.108945	0.51379	0.0188875	0.0395763
sp|O95487|SC24B_HUMAN	O95487	SEC24B	Protein transport protein Sec24B OS=Homo sapiens OX=9606 GN=SEC24B PE=1 SV=2	85.41	0	1	sp|O95487|SC24B_HUMAN	8500.18	6458.76	10509.2	8165.81	7565.72	6674.44	7479.47	9337.49	7120.08	0.192995	0.177458	0.0885139	0.322211	-0.0603134	-0.391141	0	0	0	0.191537	0.727824	0.302811	0.796739	0.190333	0.241186
sp|P83731|RL24_HUMAN	P83731	RPL24	60S ribosomal protein L24 OS=Homo sapiens OX=9606 GN=RPL24 PE=1 SV=1	522.74	0	10	sp|P83731|RL24_HUMAN	1.40531e+06	1.3846e+06	1.64059e+06	1.42959e+06	1.1704e+06	1.17177e+06	1.39496e+06	1.53509e+06	1.17108e+06	0.0105012	0.0971895	0.000829697	0.134727	-0.252335	-0.390477	0	0	0	0.267155	0.0118344	0.383528	0.0508065	0.0178042	0.037945
sp|Q12769|NU160_HUMAN	Q12769	NUP160	Nuclear pore complex protein Nup160 OS=Homo sapiens OX=9606 GN=NUP160 PE=1 SV=3	225.3	0	8	sp|Q12769|NU160_HUMAN	84201.6	91274.3	134070	107717	93599	90939.9	87738	120894	92269.4	0.0570007	0.154136	0.0203781	0.455018	0.0736747	-0.389813	0	0	0	0.0326043	0.365113	0.0840723	0.476817	0.0287136	0.0536226
sp|Q8IY37|DHX37_HUMAN	Q8IY37	DHX37	Probable ATP-dependent RNA helicase DHX37 OS=Homo sapiens OX=9606 GN=DHX37 PE=1 SV=1	156.46	0	4	sp|Q8IY37|DHX37_HUMAN	29578.3	32639	50814.7	49501.4	40147.4	36426.7	31108.6	50158.1	38287	0.0695688	0.0185144	0.0687167	0.69079	0.299583	-0.389625	0	0	0	0.00175377	0.0281259	0.0144327	0.0821059	0.00156721	0.00712548
sp|Q99623|PHB2_HUMAN	Q99623	PHB2	Prohibitin-2 OS=Homo sapiens OX=9606 GN=PHB2 PE=1 SV=2	740	0	15	sp|Q99623|PHB2_HUMAN	1.01312e+06	953773	1.13367e+06	1.05004e+06	860895	808303	983449	1.09185e+06	834599	0.0426741	0.0541648	0.0445575	0.150457	-0.236826	-0.387625	0	0	0	0.176571	0.0298386	0.284934	0.0854001	0.0130242	0.0298076
sp|Q9Y2D4|EXC6B_HUMAN	Q9Y2D4	EXOC6B	Exocyst complex component 6B OS=Homo sapiens OX=9606 GN=EXOC6B PE=1 SV=3	45.41	0.0015186	2	sp|Q9Y2D4|EXC6B_HUMAN	16354.8	14603.3	20085.2	16173.6	14203.2	13540.9	15479.1	18129.4	13872	0.0800099	0.152566	0.0337627	0.221879	-0.156238	-0.38615	0	0	0	0.204715	0.136785	0.316937	0.231488	0.0806524	0.120857
sp|Q07065|CKAP4_HUMAN	Q07065	CKAP4	Cytoskeleton-associated protein 4 OS=Homo sapiens OX=9606 GN=CKAP4 PE=1 SV=2	882.66	0	19	sp|Q07065|CKAP4_HUMAN	306670	312858	464497	454636	362954	340360	309764	459567	351657	0.0141241	0.0151718	0.0454309	0.569094	0.182327	-0.386106	0.0217391	0	0	0.00192845	0.0518652	0.0150058	0.122605	0.00110659	0.00583051
sp|Q14566|MCM6_HUMAN	Q14566	MCM6	DNA replication licensing factor MCM6 OS=Homo sapiens OX=9606 GN=MCM6 PE=1 SV=1	405.95	0	10	sp|Q14566|MCM6_HUMAN	81037.6	77812.7	173811	139798	123606	116647	79425.1	156804	120126	0.0287106	0.153383	0.0409624	0.973061	0.596577	-0.384414	0	0	0	0.00206338	0.000797223	0.0156084	0.0150678	0.00132324	0.00648617
sp|Q9BW60|ELOV1_HUMAN	Q9BW60	ELOVL1	Elongation of very long chain fatty acids protein 1 OS=Homo sapiens OX=9606 GN=ELOVL1 PE=1 SV=1	117.16	0	2	sp|Q9BW60|ELOV1_HUMAN	29429.1	25861.4	44624.3	30185.1	31577.6	25750.7	27645.2	37404.7	28664.1	0.091254	0.272962	0.143742	0.411812	0.0477353	-0.383973	0	0	0	0.139459	0.739435	0.241361	0.805173	0.214327	0.266128
sp|Q9BRT6|LLPH_HUMAN	Q9BRT6	LLPH	Protein LLP homolog OS=Homo sapiens OX=9606 GN=LLPH PE=1 SV=1	479.89	0	8	sp|Q9BRT6|LLPH_HUMAN	630069	634202	694613	789208	582585	557687	632135	741911	570136	0.00462392	0.0901571	0.0308802	0.228082	-0.149264	-0.379939	0	0	0	0.0868657	0.0730106	0.167947	0.151077	0.0193389	0.0400761
sp|Q9H0U3|MAGT1_HUMAN	Q9H0U3	MAGT1	Magnesium transporter protein 1 OS=Homo sapiens OX=9606 GN=MAGT1 PE=1 SV=1	362.07	0	10	sp|Q9H0U3|MAGT1_HUMAN	487430	425736	581275	517451	427747	416594	456583	549363	422171	0.0955453	0.0821504	0.0186807	0.267744	-0.109877	-0.379933	0	0	0	0.0882074	0.288917	0.170041	0.400409	0.033756	0.0604694
sp|P42338|PK3CB_HUMAN	P42338	PIK3CB	Phosphatidylinositol 4,5-bisphosphate 3-kinase catalytic subunit beta isoform OS=Homo sapiens OX=9606 GN=PIK3CB PE=1 SV=1	53.12	0.000800641	1	sp|P42338|PK3CB_HUMAN	4270.23	1412.95	3584.43	761.149	1383.02	1964.8	2841.59	2172.79	1673.91	0.711013	0.918801	0.245758	-0.572514	-0.575406	-0.376324	0	0.5	0	0.588246	0.377886	0.691999	0.488375	0.766733	0.797146
sp|Q9UHI8|ATS1_HUMAN	Q9UHI8	ADAMTS1	A disintegrin and metalloproteinase with thrombospondin motifs 1 OS=Homo sapiens OX=9606 GN=ADAMTS1 PE=1 SV=4	278.88	0	10	sp|Q9UHI8|ATS1_HUMAN	95154.7	89196.3	178613	172719	134546	136324	92175.5	175666	135435	0.0457086	0.0237254	0.0092875	0.930931	0.555869	-0.375235	0	0	0	0.000405949	0.000983414	0.00758109	0.0155857	0.000118765	0.0016627
sp|Q9NWT8|AKIP_HUMAN	Q9NWT8	AURKAIP1	Aurora kinase A-interacting protein OS=Homo sapiens OX=9606 GN=AURKAIP1 PE=1 SV=1	35.21	0.00775194	2	sp|Q9NWT8|AKIP_HUMAN	109280	124258	96293.7	89810.4	71286.3	72274.4	116769	93052.1	71780.4	0.0907018	0.049267	0.00973392	-0.325446	-0.699053	-0.374449	0	0	0	0.0386279	0.00111323	0.0944109	0.0156903	0.00165956	0.0073791
sp|Q9P2E9|RRBP1_HUMAN	Q9P2E9	RRBP1	Ribosome-binding protein 1 OS=Homo sapiens OX=9606 GN=RRBP1 PE=1 SV=5	1768.4	0	39	sp|Q9P2E9|RRBP1_HUMAN	776533	725941	815734	746242	614325	598028	751237	780988	606177	0.0476198	0.0629186	0.0190103	0.0554212	-0.308841	-0.365561	0	0.0326087	0.0108696	0.594267	0.0100095	0.696888	0.0460199	0.0124915	0.0289337
sp|Q13619|CUL4A_HUMAN	Q13619	CUL4A	Cullin-4A OS=Homo sapiens OX=9606 GN=CUL4A PE=1 SV=3	148.79	0	4	sp|Q13619|CUL4A_HUMAN	22629.6	21915.5	30733.9	26718.2	20349.7	24251.1	22272.5	28726	22300.4	0.0226703	0.098848	0.123709	0.363745	-0.00355274	-0.36529	0	0	0	0.0268002	0.974971	0.0737557	0.979589	0.0445004	0.0753783
sp|O96019|ACL6A_HUMAN	O96019	ACTL6A	Actin-like protein 6A OS=Homo sapiens OX=9606 GN=ACTL6A PE=1 SV=1	300.05	0	8	sp|O96019|ACL6A_HUMAN	174636	167985	190764	194745	156557	142851	171311	192754	149704	0.0274552	0.0146016	0.0647391	0.170343	-0.195743	-0.36465	0	0	0	0.101319	0.0611287	0.1872	0.136105	0.0135986	0.0306431
sp|Q53GQ0|DHB12_HUMAN	Q53GQ0	HSD17B12	Very-long-chain 3-oxoacyl-CoA reductase OS=Homo sapiens OX=9606 GN=HSD17B12 PE=1 SV=2	137.6	0	5	sp|Q53GQ0|DHB12_HUMAN	49590.4	56078.6	54086.3	58701.3	41682.3	45916.1	52834.5	56393.8	43799.2	0.0868353	0.057866	0.0683521	0.0955717	-0.269538	-0.364632	0	0	0	0.425542	0.0488085	0.547889	0.118376	0.0352712	0.0622874
sp|O00159|MYO1C_HUMAN	O00159	MYO1C	Unconventional myosin-Ic OS=Homo sapiens OX=9606 GN=MYO1C PE=1 SV=4	1653.22	0	36	sp|O00159|MYO1C_HUMAN	1.05349e+06	1.06746e+06	1.15833e+06	1.16034e+06	904967	897488	1.06047e+06	1.15933e+06	901228	0.00931856	0.00122573	0.00586829	0.128615	-0.234726	-0.36333	0	0	0.0119048	0.172112	0.0152476	0.281329	0.0570924	0.0051704	0.0155267
sp|O14949|QCR8_HUMAN	O14949	UQCRQ	Cytochrome b-c1 complex subunit 8 OS=Homo sapiens OX=9606 GN=UQCRQ PE=1 SV=4	65.16	0	1	sp|O14949|QCR8_HUMAN	20607.7	19536.3	29636.2	26486.4	21274.6	22356.5	20072	28061.3	21815.6	0.0377464	0.0793714	0.0350684	0.481637	0.120244	-0.363225	0	0	0	0.00850886	0.153359	0.0351167	0.248502	0.00597764	0.017153
sp|Q92925|SMRD2_HUMAN	Q92925	SMARCD2	SWI/SNF-related matrix-associated actin-dependent regulator of chromatin subfamily D member 2 OS=Homo sapiens OX=9606 GN=SMARCD2 PE=1 SV=3	35.85	0.00708215	1	sp|Q92925|SMRD2_HUMAN	9710.45	10265.1	8962.85	14777.1	10101	8359.2	9987.79	11870	9230.1	0.0392693	0.346363	0.133437	0.205017	-0.119713	-0.362901	0	0	0	0.486794	0.353554	0.60505	0.465507	0.482956	0.531715
sp|Q2TAL8|QRIC1_HUMAN	Q2TAL8	QRICH1	Glutamine-rich protein 1 OS=Homo sapiens OX=9606 GN=QRICH1 PE=1 SV=1	36.14	0.00639205	2	sp|Q2TAL8|QRIC1_HUMAN	3093.36	5038.26	7831.39	7723.39	6307.27	5806.8	4065.81	7777.39	6057.03	0.338249	0.00981916	0.0584258	0.978202	0.616329	-0.360675	0	0	0	0.0198699	0.0700879	0.0593714	0.147434	0.022306	0.0443154
sp|Q96N66|MBOA7_HUMAN	Q96N66	MBOAT7	Lysophospholipid acyltransferase 7 OS=Homo sapiens OX=9606 GN=MBOAT7 PE=1 SV=2	183.36	0	5	sp|Q96N66|MBOA7_HUMAN	95749.2	89369.8	75321.2	91013.7	60735.7	68841.6	92559.5	83167.4	64788.6	0.0487359	0.133421	0.0884678	-0.159954	-0.516611	-0.360278	0	0	0	0.281063	0.00447565	0.39755	0.0300753	0.0217004	0.0434008
sp|P62987|RL40_HUMAN	P62987	UBA52	Ubiquitin-60S ribosomal protein L40 OS=Homo sapiens OX=9606 GN=UBA52 PE=1 SV=2	70.16	0	2	sp|P62987|RL40_HUMAN	98953.5	89411.8	133616	86632.5	91388.6	80272.2	94182.7	110124	85830.4	0.0716374	0.301679	0.0915815	0.193855	-0.135152	-0.35957	0	0	0	0.464034	0.249464	0.5816	0.356309	0.393781	0.442671
sp|Q2M389|WASC4_HUMAN	Q2M389	WASHC4	WASH complex subunit 4 OS=Homo sapiens OX=9606 GN=WASHC4 PE=1 SV=2	166.83	0	7	sp|Q2M389|WASC4_HUMAN	39872.3	32630	47553.6	39332	36087.8	31683.2	36251.2	43442.8	33885.5	0.141266	0.133821	0.0919126	0.261834	-0.0931791	-0.358448	0	0	0	0.178241	0.521133	0.287143	0.62687	0.143625	0.190904
sp|P62913|RL11_HUMAN	P62913	RPL11	60S ribosomal protein L11 OS=Homo sapiens OX=9606 GN=RPL11 PE=1 SV=2	266.42	0	7	sp|P62913|RL11_HUMAN	869766	798196	1.14043e+06	967137	869715	778753	833981	1.05378e+06	824234	0.0606823	0.116283	0.078036	0.333929	-0.0178307	-0.354453	0	0	0	0.0523088	0.854231	0.116641	0.891216	0.0491721	0.0811584
sp|Q9NQ29|LUC7L_HUMAN	Q9NQ29	LUC7L	Putative RNA-binding protein Luc7-like 1 OS=Homo sapiens OX=9606 GN=LUC7L PE=1 SV=1	205.75	0	7	sp|Q9NQ29|LUC7L_HUMAN	391145	349163	408972	337935	299628	284976	370154	373454	292302	0.0801975	0.134503	0.0354455	0.00857341	-0.338795	-0.35347	0	0	0	0.95311	0.0153192	0.966042	0.0572173	0.0560504	0.0901393
sp|Q8WYP5|ELYS_HUMAN	Q8WYP5	AHCTF1	Protein ELYS OS=Homo sapiens OX=9606 GN=AHCTF1 PE=1 SV=3	1322.16	0	39	sp|Q8WYP5|ELYS_HUMAN	703998	701250	800028	733920	614129	587936	702624	766974	601033	0.00276548	0.0609481	0.0308155	0.125088	-0.225648	-0.351735	0	0	0	0.231852	0.0210785	0.347081	0.0703315	0.0143133	0.032012
sp|P11387|TOP1_HUMAN	P11387	TOP1	DNA topoisomerase 1 OS=Homo sapiens OX=9606 GN=TOP1 PE=1 SV=2	195.93	0	9	sp|P11387|TOP1_HUMAN	137471	126734	180939	173384	140222	137714	132103	177161	138968	0.0574715	0.0301558	0.0127621	0.424268	0.0742298	-0.350308	0	0	0	0.00929848	0.35777	0.0367511	0.469427	0.00486119	0.0150226
sp|Q16099|GRIK4_HUMAN	Q16099	GRIK4	Glutamate receptor ionotropic, kainate 4 OS=Homo sapiens OX=9606 GN=GRIK4 PE=2 SV=2	51.22	0.000787402	2	sp|Q16099|GRIK4_HUMAN	33374.9	26408.1	39592	28621.1	27170.6	26381.5	29891.5	34106.6	26776	0.164804	0.227451	0.0208412	0.181272	-0.149086	-0.349107	0	0	0	0.452756	0.318851	0.57275	0.428385	0.314511	0.365665
sp|Q02978|M2OM_HUMAN	Q02978	SLC25A11	Mitochondrial 2-oxoglutarate/malate carrier protein OS=Homo sapiens OX=9606 GN=SLC25A11 PE=1 SV=3	205.1	0	5	sp|Q02978|M2OM_HUMAN	91157.4	81516.4	107210	88616.2	80215.1	73549.8	86336.9	97912.9	76882.5	0.0789604	0.134277	0.0613027	0.177241	-0.166427	-0.348844	0	0	0	0.263995	0.141459	0.380336	0.23587	0.0980892	0.141453
sp|Q9BPW8|NIPS1_HUMAN	Q9BPW8	NIPSNAP1	Protein NipSnap homolog 1 OS=Homo sapiens OX=9606 GN=NIPSNAP1 PE=1 SV=1	35.08	0.00773015	2	sp|Q9BPW8|NIPS1_HUMAN	22284.6	21447.9	19907.7	19926.5	17716.8	13572.3	21866.2	19917.1	15644.6	0.0270559	0.000667946	0.187322	-0.134431	-0.495548	-0.348349	0	0	0	0.166443	0.0263035	0.275072	0.080859	0.035641	0.0627181
sp|P48059|LIMS1_HUMAN	P48059	LIMS1	LIM and senescent cell antigen-like-containing domain protein 1 OS=Homo sapiens OX=9606 GN=LIMS1 PE=1 SV=4	186.42	0	5	sp|P48059|LIMS1_HUMAN	33228.3	41475.2	42849.4	33705.4	29828.7	30335.6	37351.7	38277.4	30082.1	0.156122	0.16892	0.0119157	0.0337971	-0.303475	-0.347586	0	0	0	0.862934	0.0707587	0.905354	0.148058	0.16383	0.213683
sp|P05141|ADT2_HUMAN	P05141	SLC25A5	ADP/ATP translocase 2 OS=Homo sapiens OX=9606 GN=SLC25A5 PE=1 SV=7	893.06	0	19	sp|P05141|ADT2_HUMAN	2.65474e+06	2.56596e+06	3.03911e+06	2.8052e+06	2.32724e+06	2.26651e+06	2.61035e+06	2.92216e+06	2.29687e+06	0.0240486	0.0566022	0.0186944	0.161841	-0.18449	-0.347361	0	0	0	0.143142	0.0396486	0.245809	0.103017	0.0146154	0.0324449
sp|Q9BQE5|APOL2_HUMAN	Q9BQE5	APOL2	Apolipoprotein L2 OS=Homo sapiens OX=9606 GN=APOL2 PE=1 SV=1	173.13	0	5	sp|Q9BQE5|APOL2_HUMAN	78459.9	60191.8	100005	74284.6	69287.1	67714.3	69325.8	87144.8	68500.7	0.186331	0.2087	0.0162353	0.32677	-0.00473643	-0.347295	0	0	0	0.207063	0.975516	0.319892	0.979589	0.235165	0.289166
sp|P61619|S61A1_HUMAN	P61619	SEC61A1	Protein transport protein Sec61 subunit alpha isoform 1 OS=Homo sapiens OX=9606 GN=SEC61A1 PE=1 SV=2	222.25	0	7	sp|P61619|S61A1_HUMAN	230540	199104	226712	198109	168279	166208	214822	212411	167243	0.103474	0.0952182	0.00875899	-0.0156924	-0.357349	-0.344906	0	0	0	0.908029	0.0177811	0.934295	0.0629072	0.0375182	0.0655582
sp|Q96GM5|SMRD1_HUMAN	Q96GM5	SMARCD1	SWI/SNF-related matrix-associated actin-dependent regulator of chromatin subfamily D member 1 OS=Homo sapiens OX=9606 GN=SMARCD1 PE=1 SV=2	71.31	0	2	sp|Q96GM5|SMRD1_HUMAN	11558.7	18347.9	17759.7	26400.4	20181.7	14597.3	14953.3	22080.1	17389.5	0.321043	0.276718	0.227075	0.572285	0.237077	-0.344528	0	0	0	0.148174	0.455452	0.252132	0.561424	0.288555	0.341061
sp|Q08431|MFGM_HUMAN	Q08431	MFGE8	Lactadherin OS=Homo sapiens OX=9606 GN=MFGE8 PE=1 SV=3	159.78	0	6	sp|Q08431|MFGM_HUMAN	64378.8	64600.8	93716.8	103147	77098.1	77951.4	64489.8	98431.7	77524.7	0.00243343	0.067741	0.00778231	0.608397	0.265566	-0.344466	0	0	0	0.00263925	0.00976627	0.0180468	0.0453131	0.00132415	0.00648617
sp|P24390|ERD21_HUMAN	P24390	KDELR1	ER lumen protein-retaining receptor 1 OS=Homo sapiens OX=9606 GN=KDELR1 PE=1 SV=1	153.35	0	4	sp|P24390|ERD21_HUMAN	132440	136289	113241	105836	86019.7	86535.8	134364	109538	86277.8	0.0202539	0.0478025	0.00422992	-0.29539	-0.638948	-0.344376	0	0	0	0.026185	0.000366131	0.0725796	0.0128512	0.000738442	0.00452272
sp|Q96HS1|PGAM5_HUMAN	Q96HS1	PGAM5	Serine/threonine-protein phosphatase PGAM5, mitochondrial OS=Homo sapiens OX=9606 GN=PGAM5 PE=1 SV=2	416.89	0	15	sp|Q96HS1|PGAM5_HUMAN	424222	378306	446785	414218	350642	327737	401264	430502	339190	0.0809133	0.053493	0.0477505	0.1028	-0.240917	-0.343927	0	0	0	0.379665	0.0508656	0.501527	0.121395	0.0332901	0.0597064
sp|Q8IZ83|A16A1_HUMAN	Q8IZ83	ALDH16A1	Aldehyde dehydrogenase family 16 member A1 OS=Homo sapiens OX=9606 GN=ALDH16A1 PE=1 SV=2	189.28	0	5	sp|Q8IZ83|A16A1_HUMAN	28255.2	24725.2	32022.1	27717.7	24304.6	22770.4	26490.2	29869.9	23537.5	0.0942281	0.101898	0.0460905	0.172689	-0.168054	-0.34373	0	0	0.1	0.243982	0.147508	0.360186	0.242707	0.0737661	0.113336
sp|Q10570|CPSF1_HUMAN	Q10570	CPSF1	Cleavage and polyadenylation specificity factor subunit 1 OS=Homo sapiens OX=9606 GN=CPSF1 PE=1 SV=2	229.15	0	7	sp|Q10570|CPSF1_HUMAN	48813.9	47730.1	71602.8	62800.5	55425.2	50549.7	48272	67201.7	52987.4	0.0158763	0.092619	0.0650622	0.474302	0.133027	-0.342847	0	0	0	0.00990811	0.149356	0.0380532	0.244669	0.0103403	0.0253252
sp|P48651|PTSS1_HUMAN	P48651	PTDSS1	Phosphatidylserine synthase 1 OS=Homo sapiens OX=9606 GN=PTDSS1 PE=1 SV=1	175.86	0	5	sp|P48651|PTSS1_HUMAN	66580	73010.1	77953.8	89709.5	63238.4	69028.7	69795.1	83831.7	66133.6	0.0651449	0.099158	0.0619095	0.262348	-0.077594	-0.342113	0	0	0	0.0852199	0.418315	0.165779	0.526949	0.0517286	0.0843695
sp|Q9HD33|RM47_HUMAN	Q9HD33	MRPL47	39S ribosomal protein L47, mitochondrial OS=Homo sapiens OX=9606 GN=MRPL47 PE=1 SV=2	114.4	0	5	sp|Q9HD33|RM47_HUMAN	69013.5	56866.6	90267.4	71065.6	63717.2	63580.5	62940.1	80666.5	63648.9	0.136467	0.168319	0.00151895	0.354448	0.0229041	-0.341835	0	0	0	0.112599	0.849121	0.203659	0.887166	0.118875	0.16414
sp|Q06787|FMR1_HUMAN	Q06787	FMR1	Synaptic functional regulator FMR1 OS=Homo sapiens OX=9606 GN=FMR1 PE=1 SV=1	68.53	0	3	sp|Q06787|FMR1_HUMAN	23175.7	19178.2	24056	18051.2	17435.1	15791.5	21176.9	21053.6	16613.3	0.133479	0.201675	0.0699548	-0.0167932	-0.345465	-0.341725	0	0	0	0.934384	0.0450345	0.955489	0.112699	0.176951	0.227313
sp|O95810|CAVN2_HUMAN	O95810	CAVIN2	Caveolae-associated protein 2 OS=Homo sapiens OX=9606 GN=CAVIN2 PE=1 SV=3	32.43	0.00963524	1	sp|O95810|CAVN2_HUMAN	7014.44	7398.7	9271.83	5294.37	6433.67	5071.48	7206.57	7283.1	5752.57	0.0377036	0.386167	0.16744	-0.0401438	-0.334776	-0.340345	0	0	0	0.899097	0.0662285	0.928969	0.142611	0.491793	0.53906
sp|P53621|COPA_HUMAN	P53621	COPA	Coatomer subunit alpha OS=Homo sapiens OX=9606 GN=COPA PE=1 SV=2	3050.18	0	66	sp|P53621|COPA_HUMAN	3.57393e+06	3.73931e+06	4.40786e+06	4.58244e+06	3.48949e+06	3.62335e+06	3.65662e+06	4.49515e+06	3.55642e+06	0.0319808	0.0274616	0.0266154	0.297956	-0.0399724	-0.337945	0	0	0	0.0228946	0.573488	0.0651514	0.670608	0.00846198	0.0217672
sp|O95299|NDUAA_HUMAN	O95299	NDUFA10	NADH dehydrogenase [ubiquinone] 1 alpha subcomplex subunit 10, mitochondrial OS=Homo sapiens OX=9606 GN=NDUFA10 PE=1 SV=1	40.53	0.00365497	1	sp|O95299|NDUAA_HUMAN	9240.74	12759	17457.6	12978	11338.2	12775.1	10999.8	15217.8	12056.6	0.226163	0.208147	0.0842724	0.471166	0.148464	-0.335934	0	0	0	0.117047	0.458246	0.209926	0.563937	0.177795	0.227809
sp|Q9BZE4|NOG1_HUMAN	Q9BZE4	GTPBP4	Nucleolar GTP-binding protein 1 OS=Homo sapiens OX=9606 GN=GTPBP4 PE=1 SV=3	284.59	0	10	sp|Q9BZE4|NOG1_HUMAN	179904	169262	208172	188487	161070	154021	174583	198330	157545	0.0431047	0.0701822	0.0316352	0.182881	-0.147834	-0.332133	0	0	0	0.133627	0.0985392	0.23268	0.185881	0.0283989	0.0531014
sp|P57088|TMM33_HUMAN	P57088	TMEM33	Transmembrane protein 33 OS=Homo sapiens OX=9606 GN=TMEM33 PE=1 SV=2	181.95	0	6	sp|P57088|TMM33_HUMAN	103728	107046	130379	120596	105209	94219.6	105387	125487	99714.2	0.0222622	0.0551267	0.0779288	0.250929	-0.0818384	-0.33167	0	0	0	0.0467387	0.372552	0.10826	0.483153	0.0290884	0.0542335
sp|Q9UHD8|SEPT9_HUMAN	Q9UHD8	SEPTIN9	Septin-9 OS=Homo sapiens OX=9606 GN=SEPTIN9 PE=1 SV=2	202.96	0	6	sp|Q9UHD8|SEPT9_HUMAN	98801.4	86989.4	103139	86477.6	77742.5	73251.4	92895.4	94808.2	75497	0.0899114	0.124264	0.0420635	0.0267357	-0.296905	-0.328593	0	0	0	0.852745	0.0297799	0.897836	0.0853956	0.0757425	0.115587
sp|O95239|KIF4A_HUMAN	O95239	KIF4A	Chromosome-associated kinesin KIF4A OS=Homo sapiens OX=9606 GN=KIF4A PE=1 SV=3	100.59	0	2	sp|O95239|KIF4A_HUMAN	12980	10727.7	20619	18828.9	15814.2	15665.9	11853.8	19724	15740	0.134354	0.0641748	0.00666199	0.739652	0.41561	-0.325513	0	0	0	0.00504115	0.0192463	0.0262773	0.0665601	0.00363776	0.01238
sp|P18754|RCC1_HUMAN	P18754	RCC1	Regulator of chromosome condensation OS=Homo sapiens OX=9606 GN=RCC1 PE=1 SV=1	149.35	0	4	sp|P18754|RCC1_HUMAN	70014.8	63991.6	93615.7	85868.9	76326.9	66919.2	67003.2	89742.3	71623	0.0635651	0.0610393	0.0928792	0.421671	0.0945345	-0.325364	0	0	0	0.013503	0.391315	0.0462693	0.500964	0.0207449	0.0421099
sp|P62854|RS26_HUMAN	P62854	RPS26	40S ribosomal protein S26 OS=Homo sapiens OX=9606 GN=RPS26 PE=1 SV=3	366.03	0	5	sp|P62854|RS26_HUMAN	4.83454e+06	4.42753e+06	5.84169e+06	5.35976e+06	4.51958e+06	4.42076e+06	4.63103e+06	5.60073e+06	4.47017e+06	0.0621458	0.0608454	0.015631	0.274338	-0.0496983	-0.325284	0	0	0	0.0509314	0.53752	0.114611	0.640126	0.0233175	0.045777
sp|Q71RC2|LARP4_HUMAN	Q71RC2	LARP4	La-related protein 4 OS=Homo sapiens OX=9606 GN=LARP4 PE=1 SV=3	289.33	0	10	sp|Q71RC2|LARP4_HUMAN	86417.1	85697.9	176354	151548	143652	118146	86057.5	163951	130899	0.00590976	0.106985	0.137783	0.925762	0.598212	-0.324811	0	0	0	0.00106422	0.00566976	0.0114385	0.0340064	0.0021317	0.00867783
sp|P35232|PHB_HUMAN	P35232	PHB	Prohibitin OS=Homo sapiens OX=9606 GN=PHB PE=1 SV=1	667.06	0	15	sp|P35232|PHB_HUMAN	564050	514445	606195	543090	462237	455732	539248	574643	458985	0.0650458	0.077652	0.0100217	0.0910672	-0.23101	-0.324219	0	0	0	0.439898	0.0347796	0.561237	0.0950288	0.0368401	0.0645242
sp|Q00839|HNRPU_HUMAN	Q00839	HNRNPU	Heterogeneous nuclear ribonucleoprotein U OS=Homo sapiens OX=9606 GN=HNRNPU PE=1 SV=6	1847.63	0	38	sp|Q00839|HNRPU_HUMAN	3.86009e+06	3.81041e+06	4.89146e+06	4.87516e+06	3.84895e+06	3.95289e+06	3.83525e+06	4.88331e+06	3.90092e+06	0.00916061	0.002361	0.0188415	0.348567	0.0243947	-0.324046	0	0.01	0	0.0108149	0.706039	0.0396015	0.78135	0.00438841	0.0141604
sp|Q12824|SNF5_HUMAN	Q12824	SMARCB1	SWI/SNF-related matrix-associated actin-dependent regulator of chromatin subfamily B member 1 OS=Homo sapiens OX=9606 GN=SMARCB1 PE=1 SV=2	82.81	0	3	sp|Q12824|SNF5_HUMAN	55618.1	57532.3	76034.1	60078.5	58451.4	50311.7	56575.2	68056.3	54381.6	0.0239247	0.165779	0.105838	0.256784	-0.0608972	-0.323611	0	0	0	0.148692	0.56156	0.252726	0.660607	0.151536	0.198766
sp|Q5T8P6|RBM26_HUMAN	Q5T8P6	RBM26	RNA-binding protein 26 OS=Homo sapiens OX=9606 GN=RBM26 PE=1 SV=3	118.32	0	2	sp|Q5T8P6|RBM26_HUMAN	8301.43	7447.16	9316.82	6936.78	5870.45	7118.54	7874.3	8126.8	6494.5	0.0767128	0.207085	0.13589	0.0320259	-0.2825	-0.32347	0	0	0	0.865898	0.0844912	0.907826	0.167123	0.247291	0.301348
sp|Q8N6Y2|LRC17_HUMAN	Q8N6Y2	LRRC17	Leucine-rich repeat-containing protein 17 OS=Homo sapiens OX=9606 GN=LRRC17 PE=2 SV=1	214.02	0	6	sp|Q8N6Y2|LRC17_HUMAN	78523.7	68315.5	85099.9	95230.5	74003	70122.8	73419.6	90165.2	72062.9	0.098315	0.0794475	0.0380741	0.297619	-0.0239379	-0.323314	0	0	0	0.0674811	0.812811	0.13925	0.860014	0.049162	0.0811584
sp|P60866|RS20_HUMAN	P60866	RPS20	40S ribosomal protein S20 OS=Homo sapiens OX=9606 GN=RPS20 PE=1 SV=1	264.15	0	5	sp|P60866|RS20_HUMAN	474397	421008	607196	475635	443510	423021	447702	541415	433265	0.084324	0.171823	0.0334383	0.266037	-0.0451238	-0.321485	0	0	0	0.168874	0.629994	0.277861	0.716792	0.146427	0.193938
sp|O94905|ERLN2_HUMAN	O94905	ERLIN2	Erlin-2 OS=Homo sapiens OX=9606 GN=ERLIN2 PE=1 SV=1	156.29	0	3	sp|O94905|ERLN2_HUMAN	35798.8	31989.1	38393.3	40140.9	32710.9	30192.4	33894	39267.1	31451.7	0.0794798	0.03147	0.0566216	0.214217	-0.106766	-0.320183	0	0	0	0.0959879	0.301393	0.18084	0.410254	0.039552	0.0684713
sp|P62753|RS6_HUMAN	P62753	RPS6	40S ribosomal protein S6 OS=Homo sapiens OX=9606 GN=RPS6 PE=1 SV=1	1181.41	0	21	sp|P62753|RS6_HUMAN	4.12542e+06	3.932e+06	5.0638e+06	4.06476e+06	3.76574e+06	3.54771e+06	4.02871e+06	4.56428e+06	3.65673e+06	0.0339491	0.154772	0.0421604	0.171792	-0.139991	-0.319833	0	0	0	0.281884	0.113214	0.397671	0.205148	0.124384	0.170487
sp|P00338|LDHA_HUMAN	P00338	LDHA	L-lactate dehydrogenase A chain OS=Homo sapiens OX=9606 GN=LDHA PE=1 SV=2	2743.98	0	31	sp|P00338|LDHA_HUMAN	2.74551e+07	2.81513e+07	3.11796e+07	2.89148e+07	2.37818e+07	2.43737e+07	2.78032e+07	3.00472e+07	2.40778e+07	0.0177064	0.0532991	0.0173803	0.111068	-0.207546	-0.319531	0.00806452	0.00806452	0	0.27149	0.0257429	0.388885	0.0802919	0.0173559	0.0372554
sp|Q96GQ7|DDX27_HUMAN	Q96GQ7	DDX27	Probable ATP-dependent RNA helicase DDX27 OS=Homo sapiens OX=9606 GN=DDX27 PE=1 SV=2	889.21	0	24	sp|Q96GQ7|DDX27_HUMAN	625069	588662	767279	697073	595094	579488	606865	732176	587291	0.0424209	0.0678018	0.0187893	0.269804	-0.0467781	-0.318115	0	0.0178571	0	0.0487967	0.522711	0.111944	0.628038	0.0222777	0.0443154
sp|Q9BRX2|PELO_HUMAN	Q9BRX2	PELO	Protein pelota homolog OS=Homo sapiens OX=9606 GN=PELO PE=1 SV=2	173.8	0	3	sp|Q9BRX2|PELO_HUMAN	15211.9	14249.1	17295.5	14587.8	14332	11259.2	14730.5	15941.6	12795.6	0.046216	0.120102	0.169812	0.109545	-0.212862	-0.317152	0	0	0	0.415958	0.195377	0.538977	0.299378	0.189578	0.240432
sp|P27816|MAP4_HUMAN	P27816	MAP4	Microtubule-associated protein 4 OS=Homo sapiens OX=9606 GN=MAP4 PE=1 SV=3	436.29	0	13	sp|P27816|MAP4_HUMAN	328992	307150	415473	308270	292347	289125	318071	361872	290736	0.0485569	0.209477	0.00783627	0.170979	-0.12881	-0.315769	0	0	0	0.38192	0.12875	0.503165	0.222888	0.237255	0.291017
sp|Q29RF7|PDS5A_HUMAN	Q29RF7	PDS5A	Sister chromatid cohesion protein PDS5 homolog A OS=Homo sapiens OX=9606 GN=PDS5A PE=1 SV=1	197.39	0	6	sp|Q29RF7|PDS5A_HUMAN	27932.2	32553.1	39447.6	30274.6	29955.7	26067.8	30242.6	34861.1	28011.8	0.10804	0.18606	0.0981437	0.196661	-0.10981	-0.315584	0	0	0	0.321497	0.405967	0.440702	0.515304	0.261782	0.314644
sp|Q9BX40|LS14B_HUMAN	Q9BX40	LSM14B	Protein LSM14 homolog B OS=Homo sapiens OX=9606 GN=LSM14B PE=1 SV=1	282.53	0	6	sp|Q9BX40|LS14B_HUMAN	149048	143996	221303	196461	166533	169217	146522	208882	167875	0.024381	0.0840947	0.0113054	0.509231	0.19644	-0.315301	0	0	0	0.00695358	0.0313636	0.0311665	0.088678	0.0046416	0.0146119
sp|P31749|AKT1_HUMAN	P31749	AKT1	RAC-alpha serine/threonine-protein kinase OS=Homo sapiens OX=9606 GN=AKT1 PE=1 SV=2	113.19	0	5	sp|P31749|AKT1_HUMAN	39241.2	39128.9	41840.8	39922.5	35609.4	30112.8	39185	40881.6	32861.1	0.00202625	0.0331799	0.118276	0.0607542	-0.258983	-0.315071	0	0	0	0.493891	0.0621882	0.611328	0.137237	0.0505012	0.0829108
sp|Q9NYP7|ELOV5_HUMAN	Q9NYP7	ELOVL5	Elongation of very long chain fatty acids protein 5 OS=Homo sapiens OX=9606 GN=ELOVL5 PE=1 SV=1	54.63	0.000810373	2	sp|Q9NYP7|ELOV5_HUMAN	29576.6	24949.2	31673.7	29811.6	26673.1	22767.9	27262.9	30742.7	24720.5	0.120019	0.0428294	0.111706	0.177858	-0.140529	-0.314534	0	0	0	0.212903	0.33889	0.3249	0.449646	0.125218	0.171315
sp|P52597|HNRPF_HUMAN	P52597	HNRNPF	Heterogeneous nuclear ribonucleoprotein F OS=Homo sapiens OX=9606 GN=HNRNPF PE=1 SV=3	365.37	0	9	sp|P52597|HNRPF_HUMAN	309335	301178	382446	368075	311040	292962	305256	375261	302001	0.018895	0.0270784	0.0423296	0.297735	-0.0159866	-0.31334	0	0	0	0.0210605	0.822925	0.0616949	0.868255	0.0109533	0.0263513
sp|Q9UQB3|CTND2_HUMAN	Q9UQB3	CTNND2	Catenin delta-2 OS=Homo sapiens OX=9606 GN=CTNND2 PE=1 SV=3	50.43	0.000783085	1	sp|Q9UQB3|CTND2_HUMAN	1702.84	1934.66	1558.59	1950.05	1430.21	1397.71	1818.75	1754.32	1413.96	0.0901264	0.157783	0.0162546	-0.0581347	-0.360364	-0.31117	0	0	0	0.72239	0.013439	0.809033	0.0534643	0.0838428	0.124886
sp|Q9NYV4|CDK12_HUMAN	Q9NYV4	CDK12	Cyclin-dependent kinase 12 OS=Homo sapiens OX=9606 GN=CDK12 PE=1 SV=2	387.02	0	9	sp|Q9NYV4|CDK12_HUMAN	118995	100220	172118	144959	125355	130283	109607	158538	127819	0.121127	0.121132	0.0272612	0.532485	0.226795	-0.310734	0	0	0	0.0217816	0.0958869	0.0630678	0.182491	0.0232133	0.045753
sp|P35998|PRS7_HUMAN	P35998	PSMC2	26S proteasome regulatory subunit 7 OS=Homo sapiens OX=9606 GN=PSMC2 PE=1 SV=3	222.19	0	7	sp|P35998|PRS7_HUMAN	102778	85388.3	123457	92490.4	91227.9	82944.6	94083.2	107973	87086.3	0.130697	0.202794	0.0672569	0.189867	-0.106938	-0.310159	0	0	0	0.377044	0.419791	0.499825	0.527884	0.308612	0.360208
sp|P53007|TXTP_HUMAN	P53007	SLC25A1	Tricarboxylate transport protein, mitochondrial OS=Homo sapiens OX=9606 GN=SLC25A1 PE=1 SV=2	322.59	0	8	sp|P53007|TXTP_HUMAN	273344	265361	245494	199272	176417	183132	269352	222383	179775	0.0209575	0.146971	0.0264107	-0.284124	-0.583399	-0.306856	0	0	0	0.0982127	0.000635891	0.183412	0.0140182	0.0106984	0.0259894
sp|O95639|CPSF4_HUMAN	O95639	CPSF4	Cleavage and polyadenylation specificity factor subunit 4 OS=Homo sapiens OX=9606 GN=CPSF4 PE=1 SV=1	77.84	0	4	sp|O95639|CPSF4_HUMAN	41143.1	41050.5	42830.3	51180.5	40180.7	35897.3	41096.8	47005.4	38039	0.00159351	0.125613	0.0796239	0.188089	-0.113836	-0.305348	0	0	0	0.189672	0.231346	0.300498	0.33952	0.108082	0.152478
sp|Q5BKZ1|ZN326_HUMAN	Q5BKZ1	ZNF326	DBIRD complex subunit ZNF326 OS=Homo sapiens OX=9606 GN=ZNF326 PE=1 SV=2	365.88	0	9	sp|Q5BKZ1|ZN326_HUMAN	84702.4	80040.8	122441	110095	95790	92621.6	82371.6	116268	94205.8	0.0400174	0.0750862	0.0237825	0.49578	0.194043	-0.30357	0	0.0555556	0	0.00734246	0.0425533	0.0319814	0.108304	0.00524493	0.0157032
sp|P23396|RS3_HUMAN	P23396	RPS3	40S ribosomal protein S3 OS=Homo sapiens OX=9606 GN=RPS3 PE=1 SV=2	939.76	0	22	sp|P23396|RS3_HUMAN	4.07011e+06	3.86471e+06	5.22416e+06	4.7266e+06	4.1136e+06	3.95156e+06	3.96741e+06	4.97538e+06	4.03258e+06	0.0366095	0.0707142	0.0284136	0.325286	0.0236965	-0.303104	0	0.02	0	0.0277487	0.741069	0.0752389	0.805619	0.0185144	0.0389586
sp|Q96MU7|YTDC1_HUMAN	Q96MU7	YTHDC1	YTH domain-containing protein 1 OS=Homo sapiens OX=9606 GN=YTHDC1 PE=1 SV=3	47.59	0.000772798	2	sp|Q96MU7|YTDC1_HUMAN	9295.21	8376.1	13269	11122.5	10379.6	9391.72	8835.66	12195.8	9885.64	0.0735552	0.124449	0.0706589	0.461316	0.162149	-0.302972	0	0	0	0.0237562	0.1533	0.0669656	0.248502	0.0309542	0.0566735
sp|O95433|AHSA1_HUMAN	O95433	AHSA1	Activator of 90 kDa heat shock protein ATPase homolog 1 OS=Homo sapiens OX=9606 GN=AHSA1 PE=1 SV=1	148.97	0	5	sp|O95433|AHSA1_HUMAN	78467.6	69156.1	86607.1	87982.6	69904	71903.1	73811.9	87294.8	70903.6	0.0892024	0.011142	0.0199361	0.244874	-0.0552621	-0.300038	0.0833333	0	0	0.0720872	0.559752	0.145933	0.659519	0.0351705	0.0622874
sp|Q8IY81|SPB1_HUMAN	Q8IY81	FTSJ3	pre-rRNA 2'-O-ribose RNA methyltransferase FTSJ3 OS=Homo sapiens OX=9606 GN=FTSJ3 PE=1 SV=2	1482.36	0	34	sp|Q8IY81|SPB1_HUMAN	1.3501e+06	1.32763e+06	1.78175e+06	1.74361e+06	1.44175e+06	1.42469e+06	1.33887e+06	1.76268e+06	1.43322e+06	0.0118689	0.0152997	0.00841872	0.396728	0.0982738	-0.298513	0	0.0125	0	0.00717732	0.170737	0.0314455	0.267942	0.00335987	0.0117643
sp|Q5T160|SYRM_HUMAN	Q5T160	RARS2	Probable arginine--tRNA ligase, mitochondrial OS=Homo sapiens OX=9606 GN=RARS2 PE=1 SV=1	67.52	0	1	sp|Q5T160|SYRM_HUMAN	2788.74	3444.26	2809.85	4489.38	2927.16	3012.81	3116.5	3649.62	2969.99	0.148734	0.325405	0.0203905	0.196603	-0.0615965	-0.297289	0	0	0	0.511608	0.638165	0.622429	0.722834	0.575697	0.620556
sp|Q9NRX1|PNO1_HUMAN	Q9NRX1	PNO1	RNA-binding protein PNO1 OS=Homo sapiens OX=9606 GN=PNO1 PE=1 SV=1	54.17	0.000807754	1	sp|Q9NRX1|PNO1_HUMAN	4111.03	3968.48	6409.19	4424.64	4282.41	4545.93	4039.76	5416.92	4414.17	0.0249515	0.259057	0.0422133	0.398807	0.127454	-0.295331	0	0	0	0.123483	0.131566	0.218873	0.22567	0.177451	0.22769
sp|Q96J02|ITCH_HUMAN	Q96J02	ITCH	E3 ubiquitin-protein ligase Itchy homolog OS=Homo sapiens OX=9606 GN=ITCH PE=1 SV=2	346.27	0	9	sp|Q96J02|ITCH_HUMAN	124354	119163	149764	145870	127606	113352	121758	147817	120479	0.0301445	0.0186275	0.0836612	0.279998	-0.0174421	-0.295036	0	0	0	0.0261658	0.848765	0.0725796	0.887166	0.0291133	0.0542335
sp|Q9Y383|LC7L2_HUMAN	Q9Y383	LUC7L2	Putative RNA-binding protein Luc7-like 2 OS=Homo sapiens OX=9606 GN=LUC7L2 PE=1 SV=2	654.55	0	16	sp|Q9Y383|LC7L2_HUMAN	1.2855e+06	1.17392e+06	1.07377e+06	912377	845403	773936	1.22971e+06	993075	809669	0.0641616	0.11492	0.0624148	-0.311636	-0.602832	-0.294569	0	0	0	0.063653	0.00190666	0.13394	0.0199475	0.00834686	0.0215375
sp|Q9BV44|THUM3_HUMAN	Q9BV44	THUMPD3	THUMP domain-containing protein 3 OS=Homo sapiens OX=9606 GN=THUMPD3 PE=1 SV=1	190.47	0	6	sp|Q9BV44|THUM3_HUMAN	67291.3	71152.7	99529.1	90033.3	78894.5	76046.1	69222	94781.2	77470.3	0.0394442	0.0708422	0.0259991	0.452119	0.162731	-0.290957	0	0	0	0.00952198	0.0707524	0.0372472	0.148058	0.00711626	0.019472
sp|Q9Y3U8|RL36_HUMAN	Q9Y3U8	RPL36	60S ribosomal protein L36 OS=Homo sapiens OX=9606 GN=RPL36 PE=1 SV=3	546.37	0	10	sp|Q9Y3U8|RL36_HUMAN	8.05194e+06	7.84805e+06	1.0612e+07	9.23036e+06	8.45374e+06	7.76774e+06	7.95e+06	9.9212e+06	8.11074e+06	0.0181354	0.0984754	0.0598063	0.316174	0.0277069	-0.290682	0	0	0.03125	0.0403448	0.724142	0.0973751	0.794323	0.0403314	0.0694984
sp|Q9Y2W1|TR150_HUMAN	Q9Y2W1	THRAP3	Thyroid hormone receptor-associated protein 3 OS=Homo sapiens OX=9606 GN=THRAP3 PE=1 SV=2	71.6	0	3	sp|Q9Y2W1|TR150_HUMAN	63777.6	62398.4	75150.9	49135.9	53802.7	48113.1	63088	62143.4	50957.9	0.0154584	0.296016	0.0789506	-0.0539951	-0.310224	-0.286295	0	0	0	0.826145	0.0178135	0.880357	0.0629072	0.363171	0.412921
sp|P56182|RRP1_HUMAN	P56182	RRP1	Ribosomal RNA processing protein 1 homolog A OS=Homo sapiens OX=9606 GN=RRP1 PE=1 SV=1	708.74	0	19	sp|P56182|RRP1_HUMAN	530678	499607	793668	690829	614426	602989	515143	742249	608708	0.042649	0.0979704	0.0132854	0.524117	0.241371	-0.286153	0	0	0	0.00862602	0.0207454	0.0354046	0.0696484	0.00662838	0.0184874
sp|P15880|RS2_HUMAN	P15880	RPS2	40S ribosomal protein S2 OS=Homo sapiens OX=9606 GN=RPS2 PE=1 SV=2	662.13	0	15	sp|P15880|RS2_HUMAN	2.16465e+06	2.03494e+06	2.80141e+06	2.43677e+06	2.22537e+06	2.07545e+06	2.0998e+06	2.61909e+06	2.15041e+06	0.043681	0.0984464	0.0492954	0.316002	0.0341755	-0.284453	0	0	0	0.0448126	0.670655	0.10461	0.749408	0.043174	0.0736324
sp|Q14573|ITPR3_HUMAN	Q14573	ITPR3	Inositol 1,4,5-trisphosphate receptor type 3 OS=Homo sapiens OX=9606 GN=ITPR3 PE=1 SV=2	167.11	0	7	sp|Q14573|ITPR3_HUMAN	31357.3	26929.1	29853.9	25167.8	22855.7	22384.8	29143.2	27510.8	22620.2	0.107442	0.120447	0.0147217	-0.0842361	-0.361448	-0.282385	0	0	0.0714286	0.579493	0.0187437	0.683857	0.0652408	0.0670713	0.104702
sp|P60842|IF4A1_HUMAN	P60842	EIF4A1	Eukaryotic initiation factor 4A-I OS=Homo sapiens OX=9606 GN=EIF4A1 PE=1 SV=1	1635.15	0	24	sp|P60842|IF4A1_HUMAN	3.61783e+06	3.592e+06	5.37271e+06	5.06657e+06	4.33891e+06	4.24792e+06	3.60491e+06	5.21964e+06	4.29342e+06	0.00506784	0.0414734	0.0149856	0.533375	0.252089	-0.281825	0	0	0	0.00299041	0.0122947	0.0193405	0.051165	0.0014758	0.00686868
sp|Q13325|IFIT5_HUMAN	Q13325	IFIT5	Interferon-induced protein with tetratricopeptide repeats 5 OS=Homo sapiens OX=9606 GN=IFIT5 PE=1 SV=1	51.2	0.000786782	1	sp|Q13325|IFIT5_HUMAN	1904.7	2281.75	2570.14	3117.53	2378.86	2303.92	2093.22	2843.84	2341.39	0.12737	0.136106	0.0226316	0.441276	0.167328	-0.280475	0	0	0	0.0468366	0.196329	0.108319	0.299951	0.056828	0.0910955
sp|P46776|RL27A_HUMAN	P46776	RPL27A	60S ribosomal protein L27a OS=Homo sapiens OX=9606 GN=RPL27A PE=1 SV=2	692.5	0	10	sp|P46776|RL27A_HUMAN	5.90262e+06	5.615e+06	7.62667e+06	7.33605e+06	6.34617e+06	5.9797e+06	5.75881e+06	7.48136e+06	6.16294e+06	0.0353165	0.027469	0.0420473	0.377707	0.0976591	-0.279683	0	0.0277778	0	0.0106834	0.234231	0.0394475	0.343224	0.00822929	0.0213818
sp|Q9BSJ2|GCP2_HUMAN	Q9BSJ2	TUBGCP2	Gamma-tubulin complex component 2 OS=Homo sapiens OX=9606 GN=TUBGCP2 PE=1 SV=2	171.04	0	7	sp|Q9BSJ2|GCP2_HUMAN	57362.2	57832.4	72287.5	79342	66759	58216.3	57597.3	75814.7	62487.7	0.00577157	0.0657956	0.096669	0.394925	0.114204	-0.278906	0	0	0	0.0121086	0.271677	0.0425653	0.379687	0.0232443	0.0457535
sp|Q9UQE7|SMC3_HUMAN	Q9UQE7	SMC3	Structural maintenance of chromosomes protein 3 OS=Homo sapiens OX=9606 GN=SMC3 PE=1 SV=2	83.27	0	3	sp|Q9UQE7|SMC3_HUMAN	19073.1	16591.8	17733.2	17311	15324.7	13594.9	17832.4	17522.1	14459.8	0.0983888	0.017038	0.0845871	-0.0219358	-0.301543	-0.277127	0	0	0	0.84562	0.0483492	0.893463	0.117644	0.059976	0.0953235
sp|Q02241|KIF23_HUMAN	Q02241	KIF23	Kinesin-like protein KIF23 OS=Homo sapiens OX=9606 GN=KIF23 PE=1 SV=3	70.74	0	2	sp|Q02241|KIF23_HUMAN	12797.8	11908.4	19593.3	16616.8	16238.2	13646.3	12353.1	18105.1	14942.2	0.0509094	0.116247	0.122654	0.547561	0.270008	-0.276997	0	0	0	0.0102657	0.0691436	0.0386874	0.146267	0.0222388	0.0442998
sp|Q63HN8|RN213_HUMAN	Q63HN8	RNF213	E3 ubiquitin-protein ligase RNF213 OS=Homo sapiens OX=9606 GN=RNF213 PE=1 SV=3	382.2	0	17	sp|Q63HN8|RN213_HUMAN	84194.4	93127.6	87880.9	95533.9	73495.8	78079.7	88661	91707.4	75787.7	0.071246	0.059008	0.0427686	0.0493154	-0.225162	-0.275074	0	0	0	0.654131	0.0511649	0.743926	0.121659	0.0576996	0.0921959
sp|P21127|CD11B_HUMAN	P21127	CDK11B	Cyclin-dependent kinase 11B OS=Homo sapiens OX=9606 GN=CDK11B PE=1 SV=4	578.5	0	16	sp|P21127|CD11B_HUMAN	362614	333713	431497	377793	341801	327083	348163	404645	334442	0.0586964	0.0938451	0.0311175	0.214953	-0.0571128	-0.2749	0	0	0	0.1251	0.487634	0.220661	0.593114	0.077316	0.117032
sp|Q8WUH6|TM263_HUMAN	Q8WUH6	TMEM263	Transmembrane protein 263 OS=Homo sapiens OX=9606 GN=TMEM263 PE=1 SV=1	230.09	0	5	sp|Q8WUH6|TM263_HUMAN	310536	302032	229767	248362	201984	193862	306284	239064	197923	0.0196327	0.0550004	0.029016	-0.358428	-0.630095	-0.272456	0	0	0	0.0151276	0.000477793	0.0506876	0.0128512	0.00104529	0.00563778
sp|Q9Y295|DRG1_HUMAN	Q9Y295	DRG1	Developmentally-regulated GTP-binding protein 1 OS=Homo sapiens OX=9606 GN=DRG1 PE=1 SV=1	269.4	0	6	sp|Q9Y295|DRG1_HUMAN	47433.7	45711	68840.9	60468.1	53364.3	53742.1	46572.3	64654.5	53553.2	0.0261553	0.0915707	0.00498815	0.470494	0.201737	-0.271778	0	0	0	0.0103964	0.0287581	0.0387538	0.0834264	0.00789087	0.0210142
sp|O00468|AGRIN_HUMAN	O00468	AGRN	Agrin OS=Homo sapiens OX=9606 GN=AGRN PE=1 SV=6	107.93	0	4	sp|O00468|AGRIN_HUMAN	7567.23	11775.6	7798.3	6785.4	6965.14	5124.69	9671.41	7291.85	6044.92	0.307686	0.0982228	0.215288	-0.37595	-0.659938	-0.270563	0.125	0.25	0	0.20514	0.0723213	0.317267	0.150067	0.126215	0.172205
sp|O75306|NDUS2_HUMAN	O75306	NDUFS2	NADH dehydrogenase [ubiquinone] iron-sulfur protein 2, mitochondrial OS=Homo sapiens OX=9606 GN=NDUFS2 PE=1 SV=2	122.16	0	4	sp|O75306|NDUS2_HUMAN	28650.1	28761.2	37035.4	34682	29640.2	29870.9	28705.6	35858.7	29755.6	0.00273635	0.0464077	0.00548214	0.320215	0.0518197	-0.269162	0	0	0	0.0189941	0.42525	0.0575625	0.532097	0.0108378	0.0261156
sp|Q9NP72|RAB18_HUMAN	Q9NP72	RAB18	Ras-related protein Rab-18 OS=Homo sapiens OX=9606 GN=RAB18 PE=1 SV=1	144.65	0	3	sp|Q9NP72|RAB18_HUMAN	76076.8	72132.5	116777	110390	97626.3	91095.8	74104.7	113584	94361	0.0376364	0.0397598	0.0489375	0.616057	0.348273	-0.26749	0	0	0	0.00206858	0.00803365	0.0156084	0.041429	0.0014106	0.00673304
sp|P50402|EMD_HUMAN	P50402	EMD	Emerin OS=Homo sapiens OX=9606 GN=EMD PE=1 SV=1	216.16	0	6	sp|P50402|EMD_HUMAN	135557	124472	160000	126144	120685	117234	130014	143072	118960	0.0602876	0.167328	0.0205103	0.129217	-0.127036	-0.266271	0	0.0833333	0	0.43802	0.15785	0.559317	0.253852	0.241615	0.295638
sp|P13674|P4HA1_HUMAN	P13674	P4HA1	Prolyl 4-hydroxylase subunit alpha-1 OS=Homo sapiens OX=9606 GN=P4HA1 PE=1 SV=2	699.25	0	18	sp|P13674|P4HA1_HUMAN	430774	424850	404750	409340	339754	337418	427812	407045	338586	0.00979149	0.00797445	0.00487875	-0.0717771	-0.337431	-0.265668	0	0.025	0	0.407814	0.0041133	0.531189	0.029426	0.00613473	0.0174809
sp|Q8WYH8|ING5_HUMAN	Q8WYH8	ING5	Inhibitor of growth protein 5 OS=Homo sapiens OX=9606 GN=ING5 PE=1 SV=1	35.16	0.00774103	1	sp|Q8WYH8|ING5_HUMAN	26104.7	20325.8	38475.9	28685.2	28451.1	27419.8	23215.3	33580.6	27935.4	0.176017	0.206165	0.0261042	0.528319	0.278038	-0.265531	0	0	0	0.0667736	0.114177	0.138363	0.205637	0.0919562	0.134425
sp|Q9UII4|HERC5_HUMAN	Q9UII4	HERC5	E3 ISG15--protein ligase HERC5 OS=Homo sapiens OX=9606 GN=HERC5 PE=1 SV=2	378.85	0	12	sp|Q9UII4|HERC5_HUMAN	94106.4	104520	127349	141638	109079	115000	99313.1	134493	112039	0.0741433	0.0751268	0.0373683	0.437426	0.175428	-0.263532	0	0	0	0.0156781	0.0992853	0.0513665	0.186816	0.0152024	0.0333516
sp|Q8IWS0|PHF6_HUMAN	Q8IWS0	PHF6	PHD finger protein 6 OS=Homo sapiens OX=9606 GN=PHF6 PE=1 SV=1	259.68	0	9	sp|Q8IWS0|PHF6_HUMAN	130921	145549	158714	139171	129937	118320	138235	148943	124129	0.0748269	0.0927772	0.066176	0.106541	-0.154847	-0.262918	0	0	0.05	0.408838	0.164192	0.531596	0.260407	0.138468	0.185036
sp|Q86V48|LUZP1_HUMAN	Q86V48	LUZP1	Leucine zipper protein 1 OS=Homo sapiens OX=9606 GN=LUZP1 PE=1 SV=2	334.06	0	11	sp|Q86V48|LUZP1_HUMAN	105626	93552.6	112341	108925	92508.1	91936.1	99589.3	110633	92222.1	0.0857244	0.0218331	0.00438508	0.154196	-0.10823	-0.262591	0.0454545	0.0454545	0	0.198523	0.266478	0.310244	0.374523	0.0645873	0.101572
sp|O15270|SPTC2_HUMAN	O15270	SPTLC2	Serine palmitoyltransferase 2 OS=Homo sapiens OX=9606 GN=SPTLC2 PE=1 SV=1	87.5	0	3	sp|O15270|SPTC2_HUMAN	16261.5	13395.4	30395.4	15047.7	17575.4	20332.1	14828.4	22721.5	18953.7	0.136674	0.477627	0.102844	0.535102	0.35706	-0.26158	0	0	0	0.231714	0.0547121	0.347081	0.127123	0.362959	0.412921
sp|P82930|RT34_HUMAN	P82930	MRPS34	28S ribosomal protein S34, mitochondrial OS=Homo sapiens OX=9606 GN=MRPS34 PE=1 SV=2	125.37	0	4	sp|P82930|RT34_HUMAN	23070.5	23802.1	34191.6	31235.3	27170.4	27453.9	23436.3	32713.4	27312.2	0.0220732	0.0639029	0.00733932	0.47984	0.220955	-0.260339	0	0	0	0.0062664	0.0206351	0.029453	0.0694344	0.00391458	0.0130417
sp|Q9UNX3|RL26L_HUMAN	Q9UNX3	RPL26L1	60S ribosomal protein L26-like 1 OS=Homo sapiens OX=9606 GN=RPL26L1 PE=1 SV=1	103.85	0	4	sp|Q9UNX3|RL26L_HUMAN	167965	134041	187105	154568	142201	143331	151003	170837	142766	0.158857	0.134676	0.00559401	0.180627	-0.0717781	-0.258965	0	0	0	0.346292	0.601595	0.465671	0.693079	0.300562	0.351636
sp|P62280|RS11_HUMAN	P62280	RPS11	40S ribosomal protein S11 OS=Homo sapiens OX=9606 GN=RPS11 PE=1 SV=3	449.14	0	9	sp|P62280|RS11_HUMAN	1.1133e+06	1.00667e+06	1.30706e+06	1.23989e+06	1.07749e+06	1.05765e+06	1.05999e+06	1.27347e+06	1.06757e+06	0.0711326	0.0373012	0.0131416	0.266049	0.0120456	-0.254443	0	0	0	0.0510053	0.884131	0.114611	0.91348	0.0357694	0.06287
sp|O95163|ELP1_HUMAN	O95163	ELP1	Elongator complex protein 1 OS=Homo sapiens OX=9606 GN=ELP1 PE=1 SV=3	110.16	0	2	sp|O95163|ELP1_HUMAN	14232.2	17842.6	33634.3	23541.7	23598.1	24337.6	16037.4	28588	23967.9	0.159185	0.249634	0.0218166	0.820336	0.588691	-0.254307	0	0	0	0.023054	0.00922482	0.0653561	0.043752	0.0234547	0.0459258
sp|Q13243|SRSF5_HUMAN	Q13243	SRSF5	Serine/arginine-rich splicing factor 5 OS=Homo sapiens OX=9606 GN=SRSF5 PE=1 SV=1	42.41	0.00222552	2	sp|Q13243|SRSF5_HUMAN	35880.8	29095.4	31503.9	20148.1	21917.7	21428.8	32488.1	25826	21673.3	0.147684	0.310918	0.0159525	-0.358916	-0.576177	-0.252906	0	0	0	0.244595	0.00798641	0.360735	0.041429	0.132916	0.179382
sp|O75330|HMMR_HUMAN	O75330	HMMR	Hyaluronan mediated motility receptor OS=Homo sapiens OX=9606 GN=HMMR PE=1 SV=2	115.76	0	6	sp|O75330|HMMR_HUMAN	51844.6	50627.8	73892	62826.9	59214.4	55532.5	51236.2	68359.4	57373.5	0.0167926	0.114457	0.0453777	0.411339	0.16258	-0.252757	0	0	0	0.0224406	0.0720761	0.0643499	0.149866	0.0249378	0.0478425
sp|Q9Y676|RT18B_HUMAN	Q9Y676	MRPS18B	28S ribosomal protein S18b, mitochondrial OS=Homo sapiens OX=9606 GN=MRPS18B PE=1 SV=1	54.93	0.000813008	2	sp|Q9Y676|RT18B_HUMAN	25312.6	21718.9	30922.6	23342.6	24784.7	20770.1	23515.7	27132.6	22777.4	0.10806	0.197545	0.124631	0.196411	-0.0474225	-0.252424	0	0	0	0.337957	0.734606	0.459843	0.801681	0.413416	0.463001
sp|Q6YN16|HSDL2_HUMAN	Q6YN16	HSDL2	Hydroxysteroid dehydrogenase-like protein 2 OS=Homo sapiens OX=9606 GN=HSDL2 PE=1 SV=1	284.27	0	8	sp|Q6YN16|HSDL2_HUMAN	286807	258295	276755	259712	231122	219333	272551	268233	225227	0.0739715	0.0449259	0.0370126	-0.0217907	-0.273663	-0.252107	0	0	0	0.837002	0.0281038	0.889389	0.0821059	0.0436633	0.0742973
sp|Q96PY5|FMNL2_HUMAN	Q96PY5	FMNL2	Formin-like protein 2 OS=Homo sapiens OX=9606 GN=FMNL2 PE=1 SV=3	151.88	0	7	sp|Q96PY5|FMNL2_HUMAN	89917.8	89549.7	66818.4	71509.6	58487.6	57691.8	89733.8	69164	58089.7	0.00290066	0.0479615	0.00968678	-0.376457	-0.6274	-0.251739	0	0	0	0.0112358	0.000359255	0.0405465	0.0128512	0.000735055	0.00452272
sp|P82933|RT09_HUMAN	P82933	MRPS9	28S ribosomal protein S9, mitochondrial OS=Homo sapiens OX=9606 GN=MRPS9 PE=1 SV=2	76.79	0	1	sp|P82933|RT09_HUMAN	8188.76	8399.84	12616.1	14160.4	10532.9	11961.5	8294.3	13388.3	11247.2	0.0179947	0.0815627	0.0898153	0.688494	0.43657	-0.251411	0	0	0	0.00215477	0.00678205	0.0160161	0.0377896	0.00265904	0.0100066
sp|P56545|CTBP2_HUMAN	P56545	CTBP2	C-terminal-binding protein 2 OS=Homo sapiens OX=9606 GN=CTBP2 PE=1 SV=1	61.84	0.000843882	2	sp|P56545|CTBP2_HUMAN	20043.9	19170.6	24709.8	20114.3	20104.7	17663.9	19607.2	22412.1	18884.3	0.0314948	0.144988	0.0913955	0.185627	-0.056858	-0.247088	0	0	0	0.233004	0.560929	0.347447	0.660385	0.23548	0.289315
sp|Q1KMD3|HNRL2_HUMAN	Q1KMD3	HNRNPUL2	Heterogeneous nuclear ribonucleoprotein U-like protein 2 OS=Homo sapiens OX=9606 GN=HNRNPUL2 PE=1 SV=1	1176.17	0	29	sp|Q1KMD3|HNRL2_HUMAN	970373	971799	1.15108e+06	1.15537e+06	980395	963690	971086	1.15323e+06	972043	0.00103776	0.00262675	0.0121522	0.248002	0.00136748	-0.246584	0	0	0	0.032477	0.982622	0.0839458	0.985921	0.0153322	0.0335378
sp|Q9UNN5|FAF1_HUMAN	Q9UNN5	FAF1	FAS-associated factor 1 OS=Homo sapiens OX=9606 GN=FAF1 PE=1 SV=2	94.32	0	4	sp|Q9UNN5|FAF1_HUMAN	48101.6	40029.7	44677.7	37280.4	33589.5	35502.8	44065.7	40979.1	34546.1	0.129526	0.127643	0.0391625	-0.104592	-0.345607	-0.246363	0	0	0	0.530453	0.0352695	0.640143	0.0955717	0.114285	0.158829
sp|Q9NU22|MDN1_HUMAN	Q9NU22	MDN1	Midasin OS=Homo sapiens OX=9606 GN=MDN1 PE=1 SV=2	44.91	0.00151286	1	sp|Q9NU22|MDN1_HUMAN	1360.42	1842.73	1479.44	3646.9	2279.21	2042.88	1601.58	2563.17	2161.05	0.212942	0.597942	0.077329	0.55291	0.446619	-0.246199	0	0	0	0.323594	0.0576702	0.442719	0.13114	0.469174	0.518451
sp|P21399|ACOC_HUMAN	P21399	ACO1	Cytoplasmic aconitate hydratase OS=Homo sapiens OX=9606 GN=ACO1 PE=1 SV=3	123.78	0	4	sp|P21399|ACOC_HUMAN	36678.3	33193.4	37721.2	40840.8	34571.2	31695.8	34935.8	39281	33133.5	0.0705351	0.0561565	0.0613651	0.169783	-0.0759777	-0.245539	0	0	0	0.167819	0.436569	0.276735	0.542624	0.105269	0.149641
sp|P07384|CAN1_HUMAN	P07384	CAPN1	Calpain-1 catalytic subunit OS=Homo sapiens OX=9606 GN=CAPN1 PE=1 SV=1	507.05	0	14	sp|P07384|CAN1_HUMAN	340023	344316	346738	343993	294098	288594	342169	345366	291346	0.00887069	0.00562124	0.0133582	0.0134308	-0.232015	-0.245393	0	0	0	0.870869	0.0163964	0.911758	0.0596017	0.0181177	0.0384029
sp|O75815|BCAR3_HUMAN	O75815	BCAR3	Breast cancer anti-estrogen resistance protein 3 OS=Homo sapiens OX=9606 GN=BCAR3 PE=1 SV=1	174.38	0	4	sp|O75815|BCAR3_HUMAN	44710.4	41057.2	42141.5	48950.3	40701.6	36162.8	42883.8	45545.9	38432.2	0.0602383	0.105708	0.0835088	0.084156	-0.159328	-0.245006	0	0	0	0.511574	0.160834	0.622429	0.255623	0.187008	0.237779
sp|Q99439|CNN2_HUMAN	Q99439	CNN2	Calponin-2 OS=Homo sapiens OX=9606 GN=CNN2 PE=1 SV=4	870.01	0	14	sp|Q99439|CNN2_HUMAN	1.03869e+06	994459	1.1874e+06	1.1396e+06	992859	972170	1.01658e+06	1.1635e+06	982515	0.0307692	0.0290507	0.0148899	0.194787	-0.0489058	-0.243917	0	0	0	0.0787068	0.481435	0.156159	0.588114	0.0328303	0.059083
sp|P14866|HNRPL_HUMAN	P14866	HNRNPL	Heterogeneous nuclear ribonucleoprotein L OS=Homo sapiens OX=9606 GN=HNRNPL PE=1 SV=2	391.07	0	9	sp|P14866|HNRPL_HUMAN	152239	147475	225281	227954	188431	194316	149857	226618	191374	0.0224796	0.00833823	0.0217438	0.596827	0.352816	-0.243866	0.05	0.05	0	0.00164896	0.00432867	0.0144067	0.0295688	0.000692156	0.0043817
sp|Q8IZL8|PELP1_HUMAN	Q8IZL8	PELP1	Proline-, glutamic acid- and leucine-rich protein 1 OS=Homo sapiens OX=9606 GN=PELP1 PE=1 SV=2	56.38	0.000819672	2	sp|Q8IZL8|PELP1_HUMAN	5759.16	6408.23	5813.77	7287.83	5770.44	5296.24	6083.7	6550.8	5533.34	0.0754415	0.159113	0.0605986	0.0995891	-0.136068	-0.243521	0	0	0	0.540484	0.202869	0.64858	0.30739	0.302343	0.353315
sp|P42766|RL35_HUMAN	P42766	RPL35	60S ribosomal protein L35 OS=Homo sapiens OX=9606 GN=RPL35 PE=1 SV=2	682.45	0	13	sp|P42766|RL35_HUMAN	1.01315e+07	8.91837e+06	1.13795e+07	9.24548e+06	9.05785e+06	8.37769e+06	9.52495e+06	1.03125e+07	8.71777e+06	0.090061	0.146328	0.0551687	0.10978	-0.125919	-0.242365	0.0227273	0.0454545	0	0.494743	0.253041	0.611875	0.360041	0.289608	0.341742
sp|Q5JTH9|RRP12_HUMAN	Q5JTH9	RRP12	RRP12-like protein OS=Homo sapiens OX=9606 GN=RRP12 PE=1 SV=2	1003.36	0	26	sp|Q5JTH9|RRP12_HUMAN	356567	348401	550119	504228	452585	438979	352484	527173	445782	0.0163807	0.0615552	0.021582	0.57945	0.338711	-0.241939	0	0.0166667	0	0.00296854	0.0047524	0.0192826	0.0309526	0.00160649	0.00722921
sp|Q8N983|RM43_HUMAN	Q8N983	MRPL43	39S ribosomal protein L43, mitochondrial OS=Homo sapiens OX=9606 GN=MRPL43 PE=1 SV=1	36.26	0.00639659	1	sp|Q8N983|RM43_HUMAN	12259.1	11937.7	14125.8	14985.2	13614	11028.3	12098.4	14555.5	12321.2	0.018784	0.0417483	0.14839	0.266241	0.0184594	-0.240424	0	0	0	0.0337714	0.886109	0.085953	0.914259	0.127459	0.173744
sp|O15027|SC16A_HUMAN	O15027	SEC16A	Protein transport protein Sec16A OS=Homo sapiens OX=9606 GN=SEC16A PE=1 SV=4	281.84	0	9	sp|O15027|SC16A_HUMAN	64648.9	64198.2	74318.3	72645.2	66270.2	58143.1	64423.6	73481.7	62206.7	0.00494634	0.0161	0.0923813	0.189713	-0.0535943	-0.240316	0	0	0	0.0720459	0.573652	0.145933	0.670608	0.0784163	0.118337
sp|Q7L1Q6|BZW1_HUMAN	Q7L1Q6	BZW1	Basic leucine zipper and W2 domain-containing protein 1 OS=Homo sapiens OX=9606 GN=BZW1 PE=1 SV=1	47.4	0.000771605	3	sp|Q7L1Q6|BZW1_HUMAN	22126.1	20816.9	23751.6	22810.7	21239.8	18202.9	21471.5	23281.2	19721.3	0.0431134	0.0285769	0.108888	0.117118	-0.126284	-0.239407	0	0	0	0.243529	0.279183	0.360186	0.388361	0.137436	0.183987
sp|O43390|HNRPR_HUMAN	O43390	HNRNPR	Heterogeneous nuclear ribonucleoprotein R OS=Homo sapiens OX=9606 GN=HNRNPR PE=1 SV=1	128.74	0	3	sp|O43390|HNRPR_HUMAN	13215.8	11725.6	19726.8	16335.2	15293.8	15255	12470.7	18031	15274.4	0.0844952	0.133006	0.00179345	0.528109	0.295152	-0.239365	0	0	0	0.0184837	0.0228181	0.0567454	0.0745957	0.0181218	0.0384029
sp|Q9NVH1|DJC11_HUMAN	Q9NVH1	DNAJC11	DnaJ homolog subfamily C member 11 OS=Homo sapiens OX=9606 GN=DNAJC11 PE=1 SV=2	84.19	0	2	sp|Q9NVH1|DJC11_HUMAN	16035.4	14865.5	15391.5	16099.1	13816	12885.9	15450.5	15745.3	13351	0.0535459	0.0317781	0.0492587	0.0279425	-0.210544	-0.237975	0	0	0	0.769938	0.0518473	0.843319	0.122605	0.0569975	0.0912693
sp|Q96KA5|CLP1L_HUMAN	Q96KA5	CLPTM1L	Cleft lip and palate transmembrane protein 1-like protein OS=Homo sapiens OX=9606 GN=CLPTM1L PE=1 SV=1	57.45	0.000826446	2	sp|Q96KA5|CLP1L_HUMAN	16433.3	17939.9	14683.6	14412.1	13504.3	11174.7	17186.6	14547.8	12339.5	0.0619856	0.0131977	0.133494	-0.239153	-0.483067	-0.237521	0	0	0	0.0560043	0.0144831	0.121977	0.0555625	0.0216514	0.0433609
sp|P50748|KNTC1_HUMAN	P50748	KNTC1	Kinetochore-associated protein 1 OS=Homo sapiens OX=9606 GN=KNTC1 PE=1 SV=1	39.24	0.00362056	2	sp|P50748|KNTC1_HUMAN	9373.8	9116.75	11949.8	13105.3	11408.5	9873.13	9245.28	12527.6	10640.8	0.0196596	0.0652189	0.102029	0.43692	0.199195	-0.235496	0	0	0	0.00879784	0.0989573	0.0356451	0.186434	0.0195062	0.040248
sp|O94874|UFL1_HUMAN	O94874	UFL1	E3 UFM1-protein ligase 1 OS=Homo sapiens OX=9606 GN=UFL1 PE=1 SV=2	185.72	0	6	sp|O94874|UFL1_HUMAN	46177	42973.1	42889.7	51738	42471.1	38032	44575	47313.8	40251.6	0.0508246	0.132237	0.0779827	0.0806239	-0.148455	-0.233217	0	0	0	0.563686	0.164673	0.671034	0.260892	0.251301	0.305239
sp|Q96KG9|SCYL1_HUMAN	Q96KG9	SCYL1	N-terminal kinase-like protein OS=Homo sapiens OX=9606 GN=SCYL1 PE=1 SV=1	69.59	0	2	sp|Q96KG9|SCYL1_HUMAN	23221.7	21680.1	24736.7	20560.8	20041.8	18572.1	22450.9	22648.8	19307	0.0485531	0.130373	0.0538279	0.00735263	-0.217848	-0.230312	0	0	0	0.956533	0.0467473	0.968198	0.115058	0.175437	0.225951
sp|Q16186|ADRM1_HUMAN	Q16186	ADRM1	Proteasomal ubiquitin receptor ADRM1 OS=Homo sapiens OX=9606 GN=ADRM1 PE=1 SV=2	140.59	0	5	sp|Q16186|ADRM1_HUMAN	61492.4	61250.9	71825.7	56337	55321.5	53961.1	61371.7	64081.4	54641.3	0.00278232	0.170911	0.0176053	0.0517214	-0.16769	-0.229913	0	0	0	0.740952	0.0466377	0.822625	0.114978	0.284763	0.337113
sp|Q8NCA5|FA98A_HUMAN	Q8NCA5	FAM98A	Protein FAM98A OS=Homo sapiens OX=9606 GN=FAM98A PE=1 SV=2	115.58	0	2	sp|Q8NCA5|FA98A_HUMAN	15902.9	16566.9	14113.8	23718.9	17493.5	14787.1	16234.9	18916.4	16140.3	0.0289197	0.359044	0.118564	0.172777	-0.0132176	-0.228968	0	0	0	0.566006	0.905197	0.672723	0.928184	0.735925	0.769938
sp|Q9UBX3|DIC_HUMAN	Q9UBX3	SLC25A10	Mitochondrial dicarboxylate carrier OS=Homo sapiens OX=9606 GN=SLC25A10 PE=1 SV=2	428.89	0	11	sp|Q9UBX3|DIC_HUMAN	312077	281983	325127	307333	272751	267039	297030	316230	269895	0.0716416	0.0397868	0.0149652	0.0916472	-0.136436	-0.228574	0	0	0	0.399199	0.153098	0.522244	0.248502	0.0921486	0.134575
sp|Q9UNL2|SSRG_HUMAN	Q9UNL2	SSR3	Translocon-associated protein subunit gamma OS=Homo sapiens OX=9606 GN=SSR3 PE=1 SV=1	97.37	0	2	sp|Q9UNL2|SSRG_HUMAN	63097	58083.5	68772.5	51242.2	54125.6	48405.6	60590.3	60007.4	51265.6	0.0585092	0.206571	0.0788959	-0.0282674	-0.242106	-0.227148	0	0	0	0.878781	0.0539578	0.918653	0.125958	0.337414	0.387767
sp|Q13523|PRP4B_HUMAN	Q13523	PRPF4B	Serine/threonine-protein kinase PRP4 homolog OS=Homo sapiens OX=9606 GN=PRPF4B PE=1 SV=3	199.44	0	8	sp|Q13523|PRP4B_HUMAN	49720.9	49133.5	60056.5	61890.4	49314.5	54878.2	49427.2	60973.5	52096.3	0.00840359	0.0212677	0.0755156	0.302738	0.0738421	-0.227	0	0	0	0.0184973	0.403646	0.0567454	0.513669	0.0283379	0.0530537
sp|Q9UHG0|DCDC2_HUMAN	Q9UHG0	DCDC2	Doublecortin domain-containing protein 2 OS=Homo sapiens OX=9606 GN=DCDC2 PE=1 SV=2	60.66	0.000839631	2	sp|Q9UHG0|DCDC2_HUMAN	20845.1	19681.1	20444	22028.3	19203.6	17089.4	20263.1	21236.2	18146.5	0.0406185	0.0527523	0.0823838	0.0672589	-0.161019	-0.22683	0	0	0	0.500355	0.136816	0.617284	0.231488	0.123046	0.168962
sp|O76031|CLPX_HUMAN	O76031	CLPX	ATP-dependent Clp protease ATP-binding subunit clpX-like, mitochondrial OS=Homo sapiens OX=9606 GN=CLPX PE=1 SV=2	68.02	0	2	sp|O76031|CLPX_HUMAN	5845.58	6379.02	6892.89	7611.66	5687.4	6717.06	6112.3	7252.27	6202.23	0.0617121	0.0700804	0.11739	0.24632	0.0174584	-0.225647	0	0	0	0.0739938	0.882087	0.14864	0.912631	0.147055	0.19448
sp|Q6NZI2|CAVN1_HUMAN	Q6NZI2	CAVIN1	Caveolae-associated protein 1 OS=Homo sapiens OX=9606 GN=CAVIN1 PE=1 SV=1	979.43	0	17	sp|Q6NZI2|CAVN1_HUMAN	1.10849e+06	994431	1.04928e+06	1.03385e+06	903300	878375	1.05146e+06	1.04156e+06	890838	0.0767065	0.0104758	0.0197845	-0.0115581	-0.237177	-0.225517	0	0	0	0.909289	0.0409973	0.934947	0.105318	0.0527648	0.0856854
sp|P52701|MSH6_HUMAN	P52701	MSH6	DNA mismatch repair protein Msh6 OS=Homo sapiens OX=9606 GN=MSH6 PE=1 SV=2	115.15	0	4	sp|P52701|MSH6_HUMAN	24353.4	24668.8	29692.7	24403.5	22228.2	24064.4	24511.1	27048.1	23146.3	0.00909878	0.138274	0.0560927	0.135196	-0.0837567	-0.224746	0	0	0	0.345435	0.301228	0.465669	0.410254	0.247828	0.301756
sp|O60716|CTND1_HUMAN	O60716	CTNND1	Catenin delta-1 OS=Homo sapiens OX=9606 GN=CTNND1 PE=1 SV=1	594.79	0	16	sp|O60716|CTND1_HUMAN	250914	243214	249056	238150	208837	208285	247064	243603	208561	0.0220373	0.0316572	0.00187085	-0.0205395	-0.244243	-0.224064	0	0.0277778	0	0.81459	0.0145321	0.871774	0.0555625	0.0247917	0.0477413
sp|Q9BPZ7|SIN1_HUMAN	Q9BPZ7	MAPKAP1	Target of rapamycin complex 2 subunit MAPKAP1 OS=Homo sapiens OX=9606 GN=MAPKAP1 PE=1 SV=2	70.46	0	1	sp|Q9BPZ7|SIN1_HUMAN	2066.12	3185.54	2779.94	2980.99	2260.7	2676.69	2625.83	2880.47	2468.69	0.301448	0.0493541	0.119153	0.166193	-0.0606219	-0.222555	0	0	0	0.52113	0.812388	0.630997	0.860014	0.605708	0.650559
sp|Q5T6V5|QSPP_HUMAN	Q5T6V5	C9orf64	Queuosine salvage protein OS=Homo sapiens OX=9606 GN=C9orf64 PE=1 SV=1	33.61	0.00977654	1	sp|Q5T6V5|QSPP_HUMAN	5737.42	8290.03	7174.86	6211.09	5297.79	6174.83	7013.73	6692.97	5736.31	0.257348	0.101821	0.108111	-0.046992	-0.269996	-0.222525	0	0	0	0.838324	0.261283	0.889529	0.368958	0.427539	0.477744
sp|O14964|HGS_HUMAN	O14964	HGS	Hepatocyte growth factor-regulated tyrosine kinase substrate OS=Homo sapiens OX=9606 GN=HGS PE=1 SV=1	85.95	0	3	sp|O14964|HGS_HUMAN	29117.8	27943.7	34303	29093.8	29207.6	25138.8	28530.7	31698.4	27173.2	0.0290979	0.116204	0.105879	0.147311	-0.0740824	-0.222226	0	0	0	0.272854	0.487607	0.390463	0.593114	0.263132	0.315759
sp|Q5GLZ8|HERC4_HUMAN	Q5GLZ8	HERC4	Probable E3 ubiquitin-protein ligase HERC4 OS=Homo sapiens OX=9606 GN=HERC4 PE=1 SV=1	83.38	0	5	sp|Q5GLZ8|HERC4_HUMAN	29974.7	35466.2	27641.8	29862.1	27734.9	21564.4	32720.4	28752	24649.6	0.118675	0.054604	0.177011	-0.182508	-0.414917	-0.222094	0	0	0	0.208763	0.0606091	0.320876	0.135554	0.107529	0.152128
sp|Q9Y3D3|RT16_HUMAN	Q9Y3D3	MRPS16	28S ribosomal protein S16, mitochondrial OS=Homo sapiens OX=9606 GN=MRPS16 PE=1 SV=1	40.98	0.00366569	2	sp|Q9Y3D3|RT16_HUMAN	17292.9	17332.2	24314.8	31024	24987.3	22459.5	17312.6	27669.4	23723.4	0.00160594	0.171456	0.0753441	0.665791	0.452442	-0.22198	0	0	0	0.0104018	0.00412407	0.0387538	0.029426	0.0112713	0.026857
sp|P17655|CAN2_HUMAN	P17655	CAPN2	Calpain-2 catalytic subunit OS=Homo sapiens OX=9606 GN=CAPN2 PE=1 SV=6	1092.88	0	26	sp|P17655|CAN2_HUMAN	873279	889048	972691	1.00891e+06	838887	860828	881163	990800	849857	0.0126538	0.0258468	0.0182559	0.169001	-0.0522516	-0.221373	0	0.0166667	0	0.101873	0.435365	0.187899	0.542624	0.0421223	0.0721683
sp|Q14156|EFR3A_HUMAN	Q14156	EFR3A	Protein EFR3 homolog A OS=Homo sapiens OX=9606 GN=EFR3A PE=1 SV=2	68.74	0	2	sp|Q14156|EFR3A_HUMAN	2908.78	4962.56	2537.02	1440.81	1273.51	2140.5	3935.67	1988.91	1707	0.368994	0.389728	0.359142	-0.990744	-1.20237	-0.220516	0	0.25	0	0.0703854	0.0315384	0.143502	0.0887793	0.0780577	0.117915
sp|Q00325|MPCP_HUMAN	Q00325	SLC25A3	Phosphate carrier protein, mitochondrial OS=Homo sapiens OX=9606 GN=SLC25A3 PE=1 SV=2	749.65	0	15	sp|Q00325|MPCP_HUMAN	1.19223e+06	1.13792e+06	1.27261e+06	1.1233e+06	1.0374e+06	1.02024e+06	1.16507e+06	1.19796e+06	1.02882e+06	0.0329587	0.0881312	0.0117919	0.0377434	-0.17909	-0.21959	0	0	0	0.732115	0.0458158	0.818698	0.113518	0.107728	0.152267
sp|P36404|ARL2_HUMAN	P36404	ARL2	ADP-ribosylation factor-like protein 2 OS=Homo sapiens OX=9606 GN=ARL2 PE=1 SV=4	169.57	0	4	sp|P36404|ARL2_HUMAN	64515.2	61286.2	52501.2	57741.7	48869.7	45873.8	62900.7	55121.4	47371.8	0.0362996	0.0672259	0.0447185	-0.19162	-0.409295	-0.218586	0	0	0	0.113401	0.00405257	0.204615	0.029426	0.0123025	0.0285846
sp|O00505|IMA4_HUMAN	O00505	KPNA3	Importin subunit alpha-4 OS=Homo sapiens OX=9606 GN=KPNA3 PE=1 SV=2	145.3	0	4	sp|O00505|IMA4_HUMAN	44655	35647	51868.4	40261.8	38932.8	40273.4	40151	46065.1	39603.1	0.158641	0.178164	0.0239358	0.195832	-0.0108954	-0.218061	0	0	0	0.359403	0.936167	0.479418	0.948894	0.4402	0.491524
sp|P62244|RS15A_HUMAN	P62244	RPS15A	40S ribosomal protein S15a OS=Homo sapiens OX=9606 GN=RPS15A PE=1 SV=2	432.07	0	8	sp|P62244|RS15A_HUMAN	815260	775120	973222	925166	814736	818087	795190	949194	816411	0.0356938	0.0357995	0.002902	0.255401	0.0384532	-0.217407	0	0	0	0.0402162	0.577837	0.0972496	0.674444	0.0281052	0.0527503
sp|Q8N357|S35F6_HUMAN	Q8N357	SLC35F6	Solute carrier family 35 member F6 OS=Homo sapiens OX=9606 GN=SLC35F6 PE=1 SV=1	40.98	0.003663	1	sp|Q8N357|S35F6_HUMAN	10511.9	11551.5	13585.4	8748.71	10253.6	8967.56	11031.7	11167.1	9610.59	0.0666333	0.306264	0.0946222	-0.0154508	-0.200591	-0.216553	0	0	0	0.952188	0.114556	0.965763	0.20593	0.632759	0.675244
sp|Q96AC1|FERM2_HUMAN	Q96AC1	FERMT2	Fermitin family homolog 2 OS=Homo sapiens OX=9606 GN=FERMT2 PE=1 SV=1	1030.83	0	21	sp|Q96AC1|FERM2_HUMAN	684419	671758	777800	784605	669697	675054	678089	781202	672376	0.013203	0.00615995	0.00563347	0.204271	-0.0121553	-0.216429	0	0	0	0.0585782	0.847458	0.126468	0.887166	0.0293578	0.0544853
sp|Q9BU23|LMF2_HUMAN	Q9BU23	LMF2	Lipase maturation factor 2 OS=Homo sapiens OX=9606 GN=LMF2 PE=1 SV=2	176.54	0	6	sp|Q9BU23|LMF2_HUMAN	66946.4	62970.5	71529.5	66553.4	60312.1	58545.2	64958.4	69041.5	59428.7	0.0432802	0.0509631	0.0210233	0.0876842	-0.127842	-0.216304	0	0	0	0.389795	0.129284	0.511285	0.223295	0.0889905	0.131375
sp|Q8TCJ2|STT3B_HUMAN	Q8TCJ2	STT3B	Dolichyl-diphosphooligosaccharide--protein glycosyltransferase subunit STT3B OS=Homo sapiens OX=9606 GN=STT3B PE=1 SV=1	650.28	0	18	sp|Q8TCJ2|STT3B_HUMAN	585767	570082	752875	734457	640922	640243	577924	743666	640583	0.0191908	0.0175126	0.000749164	0.363798	0.148638	-0.21527	0.025	0.05	0	0.0101627	0.0662461	0.0386338	0.142611	0.00607523	0.0173545
sp|Q05682|CALD1_HUMAN	Q05682	CALD1	Caldesmon OS=Homo sapiens OX=9606 GN=CALD1 PE=1 SV=3	39.93	0.00364431	2	sp|Q05682|CALD1_HUMAN	10920.3	6686.95	9720.51	7812.92	6661.91	8445.36	8803.61	8766.72	7553.63	0.340022	0.153863	0.166952	0.0283047	-0.188095	-0.214866	0	0	0	0.925535	0.535506	0.948388	0.638505	0.710126	0.747133
sp|Q96IZ0|PAWR_HUMAN	Q96IZ0	PAWR	PRKC apoptosis WT1 regulator protein OS=Homo sapiens OX=9606 GN=PAWR PE=1 SV=1	332.96	0	9	sp|Q96IZ0|PAWR_HUMAN	267554	279920	220125	217157	184363	192865	273737	218641	188614	0.031944	0.00959833	0.0318753	-0.323893	-0.537352	-0.213126	0	0	0	0.0160209	0.00109014	0.0521463	0.0155857	0.00143056	0.00678099
sp|O60547|GMDS_HUMAN	O60547	GMDS	GDP-mannose 4,6 dehydratase OS=Homo sapiens OX=9606 GN=GMDS PE=1 SV=1	113.61	0	4	sp|O60547|GMDS_HUMAN	45787.3	43311.2	51993.7	47742.3	42253.9	43793.3	44549.2	49868	43023.6	0.0393005	0.0602831	0.0253014	0.161959	-0.0499464	-0.212987	0	0	0	0.156555	0.497228	0.262573	0.601018	0.0917697	0.134284
sp|Q14258|TRI25_HUMAN	Q14258	TRIM25	E3 ubiquitin/ISG15 ligase TRIM25 OS=Homo sapiens OX=9606 GN=TRIM25 PE=1 SV=2	155.1	0	3	sp|Q14258|TRI25_HUMAN	14317	13427.5	14728.7	13474.1	12994.4	11350.2	13872.3	14101.4	12172.3	0.0453414	0.0629109	0.0955134	0.0229465	-0.191157	-0.212235	0	0	0	0.821583	0.111966	0.876746	0.203687	0.156035	0.204308
sp|Q9UEY8|ADDG_HUMAN	Q9UEY8	ADD3	Gamma-adducin OS=Homo sapiens OX=9606 GN=ADD3 PE=1 SV=1	302.02	0	7	sp|Q9UEY8|ADDG_HUMAN	137916	152150	154124	165614	133949	142078	145033	159869	138014	0.0694007	0.0508224	0.0416491	0.141316	-0.0704524	-0.212075	0	0	0	0.226735	0.436436	0.34113	0.542624	0.13356	0.179764
sp|Q00610|CLH1_HUMAN	Q00610	CLTC	Clathrin heavy chain 1 OS=Homo sapiens OX=9606 GN=CLTC PE=1 SV=5	5447.16	0	86	sp|Q00610|CLH1_HUMAN	8.47081e+06	8.6762e+06	9.02627e+06	9.11382e+06	7.73717e+06	7.92889e+06	8.5735e+06	9.07004e+06	7.83303e+06	0.0169391	0.00682565	0.0173067	0.0813113	-0.130319	-0.211539	0	0.00793651	0	0.357526	0.0967615	0.477341	0.183224	0.0508168	0.0831617
sp|Q6P1X5|TAF2_HUMAN	Q6P1X5	TAF2	Transcription initiation factor TFIID subunit 2 OS=Homo sapiens OX=9606 GN=TAF2 PE=1 SV=3	63.44	0	3	sp|Q6P1X5|TAF2_HUMAN	13872.6	14319.7	23218.6	21348.9	18699.5	19796.8	14096.2	22283.7	19248.1	0.0224281	0.0593312	0.0403108	0.659598	0.449008	-0.211275	0	0	0	0.00182092	0.00224389	0.0146237	0.0218162	0.000981176	0.00546539
sp|P60468|SC61B_HUMAN	P60468	SEC61B	Protein transport protein Sec61 subunit beta OS=Homo sapiens OX=9606 GN=SEC61B PE=1 SV=2	89.99	0	3	sp|P60468|SC61B_HUMAN	36288.9	33687.5	40293.6	31197.8	33866.8	28045.7	34988.2	35745.7	30956.3	0.0525744	0.17993	0.132966	0.0201273	-0.182043	-0.207538	0	0	0	0.903729	0.192316	0.93051	0.295293	0.444388	0.495829
sp|Q14331|FRG1_HUMAN	Q14331	FRG1	Protein FRG1 OS=Homo sapiens OX=9606 GN=FRG1 PE=1 SV=1	64.61	0	3	sp|Q14331|FRG1_HUMAN	24947.9	20311.4	24823	19333.7	20505.4	17739.4	22629.7	22078.4	19122.4	0.144874	0.175805	0.102279	-0.0392066	-0.239123	-0.207368	0	0	0	0.840144	0.157239	0.890576	0.253631	0.401635	0.450483
sp|Q9UBM7|DHCR7_HUMAN	Q9UBM7	DHCR7	7-dehydrocholesterol reductase OS=Homo sapiens OX=9606 GN=DHCR7 PE=1 SV=1	165.37	0	3	sp|Q9UBM7|DHCR7_HUMAN	39468.2	41226.8	33674.6	27510.6	26159.3	26838.6	40347.5	30592.6	26499	0.0308207	0.142473	0.0181248	-0.406313	-0.606319	-0.207246	0	0	0	0.0358943	0.000564596	0.089826	0.0137767	0.00774603	0.0207394
sp|P31943|HNRH1_HUMAN	P31943	HNRNPH1	Heterogeneous nuclear ribonucleoprotein H OS=Homo sapiens OX=9606 GN=HNRNPH1 PE=1 SV=4	703.56	0	16	sp|P31943|HNRH1_HUMAN	1.26057e+06	1.21376e+06	1.49335e+06	1.47265e+06	1.30182e+06	1.26936e+06	1.23716e+06	1.483e+06	1.28559e+06	0.0267576	0.0098704	0.0178518	0.261709	0.055534	-0.206095	0	0	0	0.0305615	0.424602	0.0801034	0.531732	0.0216143	0.0433609
sp|O00571|DDX3X_HUMAN	O00571	DDX3X	ATP-dependent RNA helicase DDX3X OS=Homo sapiens OX=9606 GN=DDX3X PE=1 SV=3	1509.87	0	31	sp|O00571|DDX3X_HUMAN	1.42334e+06	1.38953e+06	1.98369e+06	1.83955e+06	1.65876e+06	1.65757e+06	1.40644e+06	1.91162e+06	1.65816e+06	0.0169993	0.0533182	0.000506625	0.441826	0.237645	-0.205207	0	0	0.0131579	0.00710818	0.0152249	0.0312521	0.0570924	0.00435792	0.0140925
sp|Q92572|AP3S1_HUMAN	Q92572	AP3S1	AP-3 complex subunit sigma-1 OS=Homo sapiens OX=9606 GN=AP3S1 PE=1 SV=1	103.94	0	2	sp|Q92572|AP3S1_HUMAN	23588.6	26829.7	30796.3	29755	27163	25368.8	25209.1	30275.6	26265.9	0.0909136	0.0243207	0.0483002	0.266983	0.061389	-0.204966	0	0	0	0.0602518	0.546002	0.128963	0.647403	0.0718853	0.110947
sp|P28288|ABCD3_HUMAN	P28288	ABCD3	ATP-binding cassette sub-family D member 3 OS=Homo sapiens OX=9606 GN=ABCD3 PE=1 SV=1	315.81	0	9	sp|P28288|ABCD3_HUMAN	113986	118872	125379	138739	115581	113654	116429	132059	114617	0.0296752	0.0715351	0.0118891	0.180202	-0.0223624	-0.204361	0	0	0	0.131529	0.73885	0.229562	0.805137	0.0941452	0.136556
sp|P50570|DYN2_HUMAN	P50570	DNM2	Dynamin-2 OS=Homo sapiens OX=9606 GN=DNM2 PE=1 SV=2	899.24	0	24	sp|P50570|DYN2_HUMAN	475014	502365	391476	393286	332169	349515	488689	392381	340842	0.0395745	0.00326302	0.0359863	-0.316101	-0.519717	-0.203152	0	0	0	0.0184391	0.00148038	0.0567454	0.0180617	0.00193249	0.00813103
sp|Q9H0A0|NAT10_HUMAN	Q9H0A0	NAT10	RNA cytidine acetyltransferase OS=Homo sapiens OX=9606 GN=NAT10 PE=1 SV=2	976.51	0	23	sp|Q9H0A0|NAT10_HUMAN	327007	319541	430602	470234	401154	381621	323274	450418	391388	0.0163318	0.0622176	0.0352905	0.477207	0.275488	-0.202667	0	0	0	0.00608468	0.0120041	0.0290967	0.0509367	0.00446859	0.0142651
sp|Q92621|NU205_HUMAN	Q92621	NUP205	Nuclear pore complex protein Nup205 OS=Homo sapiens OX=9606 GN=NUP205 PE=1 SV=3	460.07	0	12	sp|Q92621|NU205_HUMAN	79747	81381.5	100931	99786.3	85533.1	88897.2	80564.2	100359	87215.1	0.0143464	0.00806876	0.0272751	0.317008	0.114245	-0.202518	0	0	0	0.0153294	0.138578	0.0507806	0.233148	0.0114029	0.0270411
sp|P09496|CLCA_HUMAN	P09496	CLTA	Clathrin light chain A OS=Homo sapiens OX=9606 GN=CLTA PE=1 SV=1	103.01	0	4	sp|P09496|CLCA_HUMAN	69804.5	63798.3	89531.1	77108	74786	70092.9	66801.4	83319.6	72439.4	0.0635771	0.105431	0.0458109	0.316216	0.117599	-0.20188	0	0	0	0.0548886	0.215833	0.120593	0.321491	0.0715299	0.110513
sp|P47813|IF1AX_HUMAN	P47813	EIF1AX	Eukaryotic translation initiation factor 1A, X-chromosomal OS=Homo sapiens OX=9606 GN=EIF1AX PE=1 SV=2	322.1	0	8	sp|P47813|IF1AX_HUMAN	343749	333389	547920	491825	471838	432255	338569	519873	452046	0.0216364	0.0762976	0.0619163	0.616776	0.415807	-0.201688	0	0	0	0.00302415	0.00454591	0.0194745	0.0300753	0.00250415	0.00953151
sp|P62273|RS29_HUMAN	P62273	RPS29	40S ribosomal protein S29 OS=Homo sapiens OX=9606 GN=RPS29 PE=1 SV=2	128.04	0	5	sp|P62273|RS29_HUMAN	184929	160247	227153	174370	176257	173297	172588	200761	174777	0.101124	0.185908	0.0119767	0.209275	0.0218312	-0.199966	0	0	0	0.289855	0.825348	0.406614	0.868971	0.382654	0.432439
sp|Q71U36|TBA1A_HUMAN	Q71U36	TUBA1A	Tubulin alpha-1A chain OS=Homo sapiens OX=9606 GN=TUBA1A PE=1 SV=1	151.8	0	1	sp|Q71U36|TBA1A_HUMAN	44718.3	86098.6	30907.7	68747.9	33025.4	53811.7	65408.5	49827.8	43418.6	0.447347	0.536992	0.338521	-0.428788	-0.55768	-0.198638	0	0	0	0.466015	0.245641	0.583104	0.354135	0.575431	0.620556
sp|Q9P2R7|SUCB1_HUMAN	Q9P2R7	SUCLA2	Succinate--CoA ligase [ADP-forming] subunit beta, mitochondrial OS=Homo sapiens OX=9606 GN=SUCLA2 PE=1 SV=3	168.01	0	5	sp|Q9P2R7|SUCB1_HUMAN	56101.7	53219.1	54510.5	53779.4	47889.3	46608.8	54660.4	54145	47249	0.0372901	0.0095478	0.0191635	-0.0132002	-0.209842	-0.196542	0	0	0	0.87991	0.0311871	0.918653	0.0884633	0.0447413	0.0756352
sp|Q9P289|STK26_HUMAN	Q9P289	STK26	Serine/threonine-protein kinase 26 OS=Homo sapiens OX=9606 GN=STK26 PE=1 SV=2	41.2	0.00367377	1	sp|Q9P289|STK26_HUMAN	2436.84	5370.99	5580.86	2615.45	4365.79	2791.44	3903.92	4098.16	3578.61	0.531455	0.511661	0.311081	0.0786714	-0.0514763	-0.195574	0	0	0	0.895762	0.915738	0.928969	0.936422	0.971447	0.975364
sp|Q9P2I0|CPSF2_HUMAN	Q9P2I0	CPSF2	Cleavage and polyadenylation specificity factor subunit 2 OS=Homo sapiens OX=9606 GN=CPSF2 PE=1 SV=2	103.11	0	4	sp|Q9P2I0|CPSF2_HUMAN	45052.3	40157.2	51297.2	57011.1	46086.3	48496.1	42604.7	54154.2	47291.2	0.0812432	0.0746082	0.0360314	0.346433	0.152474	-0.195501	0	0	0	0.0353694	0.14796	0.0888099	0.243016	0.0410804	0.0706261
sp|Q99567|NUP88_HUMAN	Q99567	NUP88	Nuclear pore complex protein Nup88 OS=Homo sapiens OX=9606 GN=NUP88 PE=1 SV=2	86.41	0	3	sp|Q99567|NUP88_HUMAN	20869.4	19461.4	26356.4	22043.9	22725.9	19605.6	20165.4	24200.2	21165.8	0.0493737	0.126009	0.104245	0.258263	0.066799	-0.193284	0	0	0	0.106892	0.541397	0.195348	0.643025	0.200061	0.251592
sp|Q92560|BAP1_HUMAN	Q92560	BAP1	Ubiquitin carboxyl-terminal hydrolase BAP1 OS=Homo sapiens OX=9606 GN=BAP1 PE=1 SV=2	103.49	0	3	sp|Q92560|BAP1_HUMAN	12351.2	10396.8	13628	12560	10424	12508.1	11374	13094	11466	0.121505	0.057675	0.12853	0.207315	0.0109909	-0.191542	0	0	0	0.170145	0.940396	0.279338	0.951894	0.309558	0.36103
sp|Q14204|DYHC1_HUMAN	Q14204	DYNC1H1	Cytoplasmic dynein 1 heavy chain 1 OS=Homo sapiens OX=9606 GN=DYNC1H1 PE=1 SV=5	8536.64	0	190	sp|Q14204|DYHC1_HUMAN	6.76823e+06	6.79844e+06	7.34137e+06	7.39284e+06	6.42904e+06	6.48833e+06	6.78334e+06	7.3671e+06	6.45869e+06	0.00314927	0.0049406	0.00649183	0.119097	-0.0707662	-0.189857	0.00218341	0.00218341	0	0.198073	0.292336	0.309865	0.403312	0.0659495	0.103279
sp|Q06210|GFPT1_HUMAN	Q06210	GFPT1	Glutamine--fructose-6-phosphate aminotransferase [isomerizing] 1 OS=Homo sapiens OX=9606 GN=GFPT1 PE=1 SV=3	593.73	0	16	sp|Q06210|GFPT1_HUMAN	259037	238531	243685	227109	209713	203110	248784	235397	206412	0.0582815	0.049792	0.0226208	-0.0794681	-0.268326	-0.189568	0	0	0	0.449633	0.0202182	0.570397	0.0688063	0.0474612	0.0790491
sp|P51116|FXR2_HUMAN	P51116	FXR2	Fragile X mental retardation syndrome-related protein 2 OS=Homo sapiens OX=9606 GN=FXR2 PE=1 SV=2	226.99	0	8	sp|P51116|FXR2_HUMAN	136921	142460	152398	151417	129005	137437	139691	151908	133221	0.0280377	0.00456721	0.0447524	0.121232	-0.0688565	-0.189374	0	0	0	0.203448	0.375476	0.315302	0.485681	0.0994472	0.143135
sp|Q03135|CAV1_HUMAN	Q03135	CAV1	Caveolin-1 OS=Homo sapiens OX=9606 GN=CAV1 PE=1 SV=4	400.18	0	9	sp|Q03135|CAV1_HUMAN	464527	410299	521030	482590	435500	445096	437413	501810	440298	0.0876627	0.0541663	0.0154102	0.199863	0.0121746	-0.188661	0	0	0	0.135653	0.894043	0.235657	0.919903	0.136396	0.182922
sp|Q9UI10|EI2BD_HUMAN	Q9UI10	EIF2B4	Translation initiation factor eIF-2B subunit delta OS=Homo sapiens OX=9606 GN=EIF2B4 PE=1 SV=2	210.46	0	7	sp|Q9UI10|EI2BD_HUMAN	55126.3	57085.1	77777.2	80728.6	74203.4	64970.3	56105.7	79252.9	69586.9	0.0246871	0.0263332	0.0938226	0.498286	0.307705	-0.187649	0	0	0	0.00360928	0.0254644	0.0215365	0.0797563	0.00676478	0.0187506
sp|P62263|RS14_HUMAN	P62263	RPS14	40S ribosomal protein S14 OS=Homo sapiens OX=9606 GN=RPS14 PE=1 SV=3	892.79	0	12	sp|P62263|RS14_HUMAN	3.50743e+06	3.34193e+06	4.96497e+06	4.52849e+06	4.12549e+06	4.21199e+06	3.42468e+06	4.74673e+06	4.16874e+06	0.0341721	0.0650205	0.0146726	0.469861	0.283987	-0.187323	0	0	0	0.00738469	0.0104931	0.0320719	0.0470773	0.00488515	0.0150226
sp|Q15233|NONO_HUMAN	Q15233	NONO	Non-POU domain-containing octamer-binding protein OS=Homo sapiens OX=9606 GN=NONO PE=1 SV=4	1169.34	0	26	sp|Q15233|NONO_HUMAN	1.23983e+06	1.14079e+06	1.77686e+06	1.66533e+06	1.56791e+06	1.45533e+06	1.19031e+06	1.72109e+06	1.51162e+06	0.0588394	0.0458206	0.0526633	0.532481	0.345006	-0.187231	0	0.0322581	0	0.00479813	0.011975	0.02533	0.0509367	0.0039788	0.0131512
sp|P21359|NF1_HUMAN	P21359	NF1	Neurofibromin OS=Homo sapiens OX=9606 GN=NF1 PE=1 SV=2	109.3	0	3	sp|P21359|NF1_HUMAN	7560.02	6602.71	10052	12053.7	8283.32	11135.6	7081.37	11052.9	9709.43	0.0955915	0.128059	0.207719	0.639686	0.442931	-0.186962	0.166667	0.166667	0.166667	0.00999092	0.0603	0.0382729	0.135065	0.039746	0.0687275
sp|O95155|UBE4B_HUMAN	O95155	UBE4B	Ubiquitin conjugation factor E4 B OS=Homo sapiens OX=9606 GN=UBE4B PE=1 SV=1	45	0.001514	2	sp|O95155|UBE4B_HUMAN	3255.37	4069.71	3833.64	4052.96	3813.92	3114.94	3662.54	3943.3	3464.43	0.15722	0.0393282	0.142666	0.11497	-0.0786342	-0.186784	0	0	0	0.458952	0.651342	0.577654	0.734419	0.493859	0.540136
sp|P04792|HSPB1_HUMAN	P04792	HSPB1	Heat shock protein beta-1 OS=Homo sapiens OX=9606 GN=HSPB1 PE=1 SV=2	299.16	0	8	sp|P04792|HSPB1_HUMAN	411351	432320	297462	273940	252764	249535	421835	285701	251149	0.0351495	0.0582152	0.00909135	-0.56295	-0.747718	-0.185962	0	0.0625	0	0.00352932	0.000244905	0.0215365	0.0128512	0.000421645	0.00321525
sp|Q9BZZ5|API5_HUMAN	Q9BZZ5	API5	Apoptosis inhibitor 5 OS=Homo sapiens OX=9606 GN=API5 PE=1 SV=3	53.57	0.000805802	3	sp|Q9BZZ5|API5_HUMAN	26552.8	24713.8	33009.4	31063.3	29011.8	27313.8	25633.3	32036.3	28162.8	0.0507292	0.0429548	0.0426327	0.321951	0.136042	-0.185919	0	0	0	0.0239207	0.141124	0.0673024	0.235839	0.0259087	0.049309
sp|O60701|UGDH_HUMAN	O60701	UGDH	UDP-glucose 6-dehydrogenase OS=Homo sapiens OX=9606 GN=UGDH PE=1 SV=1	848.17	0	22	sp|O60701|UGDH_HUMAN	868646	945367	891299	906431	770046	812061	907007	898865	791054	0.0598123	0.0119037	0.0375563	-0.0117689	-0.196555	-0.184328	0	0	0	0.900988	0.0607292	0.928969	0.13562	0.0864972	0.128328
sp|Q14152|EIF3A_HUMAN	Q14152	EIF3A	Eukaryotic translation initiation factor 3 subunit A OS=Homo sapiens OX=9606 GN=EIF3A PE=1 SV=1	920.87	0	31	sp|Q14152|EIF3A_HUMAN	441068	410030	527022	472615	460118	421841	425549	499818	440979	0.051575	0.076972	0.0613772	0.230899	0.0509865	-0.180692	0	0	0	0.086539	0.564345	0.167908	0.662839	0.120902	0.166592
sp|O95470|SGPL1_HUMAN	O95470	SGPL1	Sphingosine-1-phosphate lyase 1 OS=Homo sapiens OX=9606 GN=SGPL1 PE=1 SV=3	46.98	0.00076746	2	sp|O95470|SGPL1_HUMAN	10110.7	9261.21	9736.15	6608.66	7766.83	6662.16	9685.95	8172.41	7214.5	0.0620149	0.270602	0.108271	-0.270651	-0.427847	-0.179862	0	0	0	0.279978	0.0144976	0.396481	0.0555625	0.199985	0.251592
sp|O15397|IPO8_HUMAN	O15397	IPO8	Importin-8 OS=Homo sapiens OX=9606 GN=IPO8 PE=1 SV=2	138.47	0	4	sp|O15397|IPO8_HUMAN	32204.4	34325.5	51919.5	50986.2	49173.5	41712.2	33264.9	51452.9	45442.9	0.0450863	0.0128268	0.116101	0.629922	0.445906	-0.179197	0	0	0	0.0017086	0.012518	0.0144067	0.0512055	0.00391924	0.0130417
sp|P25705|ATPA_HUMAN	P25705	ATP5F1A	ATP synthase subunit alpha, mitochondrial OS=Homo sapiens OX=9606 GN=ATP5F1A PE=1 SV=1	1728.06	0	32	sp|P25705|ATPA_HUMAN	2.93882e+06	2.85157e+06	3.0771e+06	2.94341e+06	2.64962e+06	2.67057e+06	2.8952e+06	3.01025e+06	2.66009e+06	0.0213094	0.0314029	0.00556863	0.0560318	-0.122032	-0.178408	0.025	0.025	0	0.531291	0.111433	0.640637	0.203522	0.0979039	0.141453
sp|Q8WXX5|DNJC9_HUMAN	Q8WXX5	DNAJC9	DnaJ homolog subfamily C member 9 OS=Homo sapiens OX=9606 GN=DNAJC9 PE=1 SV=1	89.68	0	4	sp|Q8WXX5|DNJC9_HUMAN	52557.3	48581.1	36541.3	37003.7	32653.2	32362.9	50569.2	36772.5	32508	0.0555993	0.00889314	0.00631474	-0.458545	-0.636362	-0.177831	0	0	0	0.00625671	0.000702148	0.029453	0.0148937	0.000719685	0.00448004
sp|O00116|ADAS_HUMAN	O00116	AGPS	Alkyldihydroxyacetonephosphate synthase, peroxisomal OS=Homo sapiens OX=9606 GN=AGPS PE=1 SV=1	819.92	0	20	sp|O00116|ADAS_HUMAN	429896	446126	535751	547879	470947	487250	438011	541815	479098	0.0262012	0.0158284	0.0240618	0.306989	0.129393	-0.177478	0.0185185	0.037037	0.037037	0.0186846	0.109371	0.0570854	0.200616	0.014931	0.032901
sp|P54886|P5CS_HUMAN	P54886	ALDH18A1	Delta-1-pyrroline-5-carboxylate synthase OS=Homo sapiens OX=9606 GN=ALDH18A1 PE=1 SV=2	1283.07	0	27	sp|P54886|P5CS_HUMAN	852722	877879	905261	957334	824806	822408	865301	931298	823607	0.0205576	0.0395375	0.00205918	0.105629	-0.0710944	-0.177286	0	0	0	0.274935	0.301512	0.391939	0.410254	0.112899	0.157367
sp|P47756|CAPZB_HUMAN	P47756	CAPZB	F-actin-capping protein subunit beta OS=Homo sapiens OX=9606 GN=CAPZB PE=1 SV=4	184.61	0	6	sp|P47756|CAPZB_HUMAN	114593	103973	126930	113769	109889	103034	109283	120349	106462	0.0687156	0.0773264	0.0455286	0.138704	-0.036775	-0.176891	0	0	0	0.266014	0.678508	0.382547	0.756485	0.244041	0.298117
sp|P17301|ITA2_HUMAN	P17301	ITGA2	Integrin alpha-2 OS=Homo sapiens OX=9606 GN=ITGA2 PE=1 SV=1	3756.95	0	41	sp|P17301|ITA2_HUMAN	717163	726701	3.28875e+07	3.18948e+07	2.8137e+07	2.9173e+07	721932	3.23911e+07	2.8655e+07	0.00934214	0.02167	0.0255651	5.48745	5.31057	-0.176814	0.164384	0.0205479	0	2.56818e-07	6.37777e-08	0.000383686	9.52839e-05	6.82872e-09	1.02021e-05
sp|Q9P015|RM15_HUMAN	Q9P015	MRPL15	39S ribosomal protein L15, mitochondrial OS=Homo sapiens OX=9606 GN=MRPL15 PE=1 SV=1	228.52	0	8	sp|Q9P015|RM15_HUMAN	124110	123159	136023	126319	119649	112436	123634	131171	116043	0.00543803	0.0523103	0.043953	0.0843924	-0.0921094	-0.176792	0	0	0	0.381898	0.234995	0.503165	0.343241	0.156549	0.204803
sp|Q8NHY6|ZFP28_HUMAN	Q8NHY6	ZFP28	Zinc finger protein 28 homolog OS=Homo sapiens OX=9606 GN=ZFP28 PE=1 SV=1	49.29	0.000780031	1	sp|Q8NHY6|ZFP28_HUMAN	18725.9	18059.8	22274.4	16856	18398.1	16221.7	18392.9	19565.2	17309.9	0.0256102	0.195828	0.0889054	0.0754138	-0.09017	-0.176693	0	0	0	0.667272	0.3607	0.75695	0.472293	0.590677	0.635786
sp|Q8IWX8|CHERP_HUMAN	Q8IWX8	CHERP	Calcium homeostasis endoplasmic reticulum protein OS=Homo sapiens OX=9606 GN=CHERP PE=1 SV=3	41.47	0.0036846	1	sp|Q8IWX8|CHERP_HUMAN	16747.4	20523.1	20770.3	18204.1	16771.7	17714	18635.3	19487.2	17242.8	0.143268	0.0931164	0.0386405	0.0687997	-0.105135	-0.17653	0	0	0	0.661385	0.430378	0.751414	0.537164	0.454571	0.505304
sp|Q9UJS0|CMC2_HUMAN	Q9UJS0	SLC25A13	Calcium-binding mitochondrial carrier protein Aralar2 OS=Homo sapiens OX=9606 GN=SLC25A13 PE=1 SV=2	181.69	0	7	sp|Q9UJS0|CMC2_HUMAN	44583.9	44170.1	44456.5	45239.1	39902.5	39514.8	44377	44847.8	39708.7	0.00659229	0.0123385	0.0069037	0.0151866	-0.160359	-0.175583	0	0	0	0.854766	0.0506846	0.899311	0.121241	0.0649947	0.102105
sp|P00568|KAD1_HUMAN	P00568	AK1	Adenylate kinase isoenzyme 1 OS=Homo sapiens OX=9606 GN=AK1 PE=1 SV=3	67.43	0	2	sp|P00568|KAD1_HUMAN	10327.2	8338.62	8048.18	9019.23	8193.7	6925.59	9332.92	8533.71	7559.64	0.150667	0.0804617	0.118616	-0.123261	-0.300869	-0.174854	0	0	0	0.44518	0.109439	0.566854	0.200616	0.218113	0.269976
sp|P61513|RL37A_HUMAN	P61513	RPL37A	60S ribosomal protein L37a OS=Homo sapiens OX=9606 GN=RPL37A PE=1 SV=2	277.64	0	6	sp|P61513|RL37A_HUMAN	915760	844278	1.40746e+06	1.14009e+06	1.21206e+06	1.04477e+06	880019	1.27378e+06	1.12842e+06	0.0574363	0.148422	0.104828	0.526708	0.355912	-0.174811	0	0	0	0.0191028	0.0243263	0.0577726	0.0768361	0.0302212	0.0556726
sp|Q6P1M0|S27A4_HUMAN	Q6P1M0	SLC27A4	Long-chain fatty acid transport protein 4 OS=Homo sapiens OX=9606 GN=SLC27A4 PE=1 SV=1	38.76	0.00361011	1	sp|Q6P1M0|S27A4_HUMAN	2559.82	2798.66	3961.24	4296.41	3985.29	3336.91	2679.24	4128.82	3661.1	0.0630331	0.0574016	0.125228	0.624152	0.446209	-0.173453	0	0	0	0.00319548	0.0167508	0.0203151	0.060593	0.00714657	0.0195192
sp|Q8WWY3|PRP31_HUMAN	Q8WWY3	PRPF31	U4/U6 small nuclear ribonucleoprotein Prp31 OS=Homo sapiens OX=9606 GN=PRPF31 PE=1 SV=2	98.79	0	4	sp|Q8WWY3|PRP31_HUMAN	17587.1	19286.5	23020.2	19527.5	18478.3	19263.4	18436.8	21273.8	18870.9	0.0651773	0.11609	0.0294196	0.203146	0.0347914	-0.17292	0	0	0	0.174833	0.675407	0.283298	0.753637	0.222979	0.275542
sp|P61353|RL27_HUMAN	P61353	RPL27	60S ribosomal protein L27 OS=Homo sapiens OX=9606 GN=RPL27 PE=1 SV=2	542.08	0	15	sp|P61353|RL27_HUMAN	5.86683e+06	5.54671e+06	8.93497e+06	7.53158e+06	7.63595e+06	6.97353e+06	5.70677e+06	8.23327e+06	7.30474e+06	0.0396644	0.120529	0.0641233	0.524101	0.355242	-0.172633	0	0	0.075	0.0119373	0.010011	0.0422616	0.0460199	0.0128415	0.0295612
sp|Q92878|RAD50_HUMAN	Q92878	RAD50	DNA repair protein RAD50 OS=Homo sapiens OX=9606 GN=RAD50 PE=1 SV=1	59.72	0.000835422	3	sp|Q92878|RAD50_HUMAN	8139.95	6529.62	8304.23	6083.88	5544.69	7223.05	7334.79	7194.06	6383.87	0.155243	0.218239	0.185903	-0.0365912	-0.204152	-0.172373	0	0	0	0.869654	0.322305	0.911124	0.43186	0.640137	0.68263
sp|Q9H0D6|XRN2_HUMAN	Q9H0D6	XRN2	5'-3' exoribonuclease 2 OS=Homo sapiens OX=9606 GN=XRN2 PE=1 SV=1	124.68	0	4	sp|Q9H0D6|XRN2_HUMAN	28803.9	31576	39571.7	33838.7	33381.8	31780.7	30190	36705.2	32581.2	0.0649279	0.110445	0.0347491	0.279024	0.111058	-0.171944	0	0	0	0.0815222	0.226824	0.160256	0.33321	0.109094	0.153615
sp|Q15003|CND2_HUMAN	Q15003	NCAPH	Condensin complex subunit 2 OS=Homo sapiens OX=9606 GN=NCAPH PE=1 SV=3	184.75	0	8	sp|Q15003|CND2_HUMAN	71854.3	58378.4	92793.7	88972.2	85974.5	75584.5	65116.3	90883	80779.5	0.146336	0.0297329	0.0909489	0.488437	0.315746	-0.170021	0	0	0	0.0212286	0.0778059	0.0620657	0.157932	0.031796	0.0577884
sp|P46977|STT3A_HUMAN	P46977	STT3A	Dolichyl-diphosphooligosaccharide--protein glycosyltransferase subunit STT3A OS=Homo sapiens OX=9606 GN=STT3A PE=1 SV=2	56.31	0.000819001	3	sp|P46977|STT3A_HUMAN	25321.3	29427.1	29773.9	25878.2	23648.6	25846.9	27374.2	27826.1	24747.8	0.106057	0.0989959	0.0628133	0.0241449	-0.142876	-0.16914	0	0.166667	0	0.861859	0.243188	0.904861	0.351376	0.387782	0.436913
sp|P62826|RAN_HUMAN	P62826	RAN	GTP-binding nuclear protein Ran OS=Homo sapiens OX=9606 GN=RAN PE=1 SV=3	519.19	0	14	sp|P62826|RAN_HUMAN	2.09976e+06	1.92561e+06	2.3733e+06	2.31807e+06	2.0996e+06	2.0781e+06	2.01268e+06	2.34569e+06	2.08885e+06	0.0611846	0.0166495	0.00727836	0.222144	0.0549241	-0.167301	0	0	0	0.0684604	0.492084	0.140603	0.595396	0.0652543	0.102405
sp|Q03701|CEBPZ_HUMAN	Q03701	CEBPZ	CCAAT/enhancer-binding protein zeta OS=Homo sapiens OX=9606 GN=CEBPZ PE=1 SV=3	569.83	0	17	sp|Q03701|CEBPZ_HUMAN	180442	180069	194422	203644	177832	177557	180255	199033	177694	0.00145994	0.0327614	0.00109338	0.14258	-0.0206446	-0.163611	0	0	0	0.151987	0.741449	0.256575	0.805619	0.0993165	0.143085
sp|O43143|DHX15_HUMAN	O43143	DHX15	Pre-mRNA-splicing factor ATP-dependent RNA helicase DHX15 OS=Homo sapiens OX=9606 GN=DHX15 PE=1 SV=2	666.1	0	19	sp|O43143|DHX15_HUMAN	278330	267514	352312	330901	309877	300140	272922	341606	305009	0.0280222	0.0443197	0.0225723	0.323419	0.16046	-0.163484	0	0	0	0.0197023	0.0633935	0.0591068	0.138668	0.0168061	0.0362836
sp|Q00341|VIGLN_HUMAN	Q00341	HDLBP	Vigilin OS=Homo sapiens OX=9606 GN=HDLBP PE=1 SV=2	190.73	0	6	sp|Q00341|VIGLN_HUMAN	54516.5	51491.6	56591.8	61150.7	50839.5	54296	53004.1	58871.3	52567.7	0.0403537	0.0547575	0.0464946	0.150966	-0.0121189	-0.163387	0	0	0	0.174079	0.875832	0.282439	0.907415	0.17464	0.225179
sp|Q8IUR0|TPPC5_HUMAN	Q8IUR0	TRAPPC5	Trafficking protein particle complex subunit 5 OS=Homo sapiens OX=9606 GN=TRAPPC5 PE=1 SV=1	35.89	0.0070922	2	sp|Q8IUR0|TPPC5_HUMAN	11492.7	12880	12707.6	11664.7	11585.2	10185.5	12186.4	12186.1	10885.4	0.0804974	0.060513	0.0909242	0.000993806	-0.163525	-0.162852	0	0	0	0.992969	0.188416	0.99502	0.290499	0.294928	0.345857
sp|Q9Y4F1|FARP1_HUMAN	Q9Y4F1	FARP1	FERM, ARHGEF and pleckstrin domain-containing protein 1 OS=Homo sapiens OX=9606 GN=FARP1 PE=1 SV=1	156.95	0	6	sp|Q9Y4F1|FARP1_HUMAN	73178	63779.3	73410.2	66056.1	62537	62085.5	68478.6	69733.2	62311.3	0.0970508	0.0745714	0.00512344	0.027588	-0.132765	-0.162352	0	0	0	0.825651	0.213096	0.880357	0.318048	0.313973	0.365323
sp|O60762|DPM1_HUMAN	O60762	DPM1	Dolichol-phosphate mannosyltransferase subunit 1 OS=Homo sapiens OX=9606 GN=DPM1 PE=1 SV=1	293.16	0	8	sp|O60762|DPM1_HUMAN	117960	108384	110657	115306	103601	98565.3	113172	112982	101083	0.0598308	0.0290968	0.035223	-0.0014394	-0.16213	-0.160548	0	0	0	0.988121	0.0985195	0.992599	0.185881	0.148584	0.195409
sp|Q92841|DDX17_HUMAN	Q92841	DDX17	Probable ATP-dependent RNA helicase DDX17 OS=Homo sapiens OX=9606 GN=DDX17 PE=1 SV=2	1012.97	0	23	sp|Q92841|DDX17_HUMAN	1.33137e+06	1.26659e+06	1.33689e+06	1.26462e+06	1.17159e+06	1.15622e+06	1.29898e+06	1.30076e+06	1.1639e+06	0.0352625	0.0392839	0.00933863	0.00185885	-0.157995	-0.160379	0	0	0	0.983798	0.0665337	0.989094	0.142832	0.115401	0.160083
sp|Q14694|UBP10_HUMAN	Q14694	USP10	Ubiquitin carboxyl-terminal hydrolase 10 OS=Homo sapiens OX=9606 GN=USP10 PE=1 SV=2	111.53	0	4	sp|Q14694|UBP10_HUMAN	47281.2	42022.6	53209.6	40641.6	43493.3	40494.1	44651.9	46925.6	41993.7	0.0832744	0.189383	0.0505015	0.0611063	-0.0869649	-0.160204	0	0	0	0.735484	0.38882	0.820802	0.498624	0.641319	0.683403
sp|P36507|MP2K2_HUMAN	P36507	MAP2K2	Dual specificity mitogen-activated protein kinase kinase 2 OS=Homo sapiens OX=9606 GN=MAP2K2 PE=1 SV=1	289.77	0	8	sp|P36507|MP2K2_HUMAN	188588	185043	202046	178212	176851	163518	186815	190129	170185	0.0134159	0.0886422	0.0553974	0.0225918	-0.135554	-0.159877	0	0	0	0.833512	0.12645	0.886564	0.221101	0.264887	0.31761
sp|Q27J81|INF2_HUMAN	Q27J81	INF2	Inverted formin-2 OS=Homo sapiens OX=9606 GN=INF2 PE=1 SV=2	204.3	0	5	sp|Q27J81|INF2_HUMAN	35136.1	34640.8	30011	37604.6	30333.6	30190.8	34888.4	33807.8	30262.2	0.0100372	0.158825	0.00333739	-0.0545126	-0.205201	-0.15984	0	0	0	0.714357	0.0238463	0.803047	0.0765912	0.294854	0.345857
sp|Q9H0H5|RGAP1_HUMAN	Q9H0H5	RACGAP1	Rac GTPase-activating protein 1 OS=Homo sapiens OX=9606 GN=RACGAP1 PE=1 SV=1	86.59	0	3	sp|Q9H0H5|RGAP1_HUMAN	12490.7	16142.6	19941	15760.4	16038.6	15923	14316.6	17850.7	15980.8	0.180373	0.165603	0.00511539	0.32016	0.170465	-0.159646	0	0	0	0.173431	0.291107	0.282251	0.402698	0.261729	0.314644
sp|P30536|TSPO_HUMAN	P30536	TSPO	Translocator protein OS=Homo sapiens OX=9606 GN=TSPO PE=1 SV=3	128.51	0	3	sp|P30536|TSPO_HUMAN	127241	118976	105980	109423	92150.3	100746	123109	107701	96447.9	0.0474699	0.022601	0.0630167	-0.192268	-0.35273	-0.159213	0	0	0	0.0889679	0.0110623	0.171066	0.0483246	0.0195313	0.040248
sp|P06737|PYGL_HUMAN	P06737	PYGL	Glycogen phosphorylase, liver form OS=Homo sapiens OX=9606 GN=PYGL PE=1 SV=4	1755.43	0	41	sp|P06737|PYGL_HUMAN	1.62416e+06	1.64509e+06	1.49381e+06	1.55066e+06	1.33735e+06	1.39046e+06	1.63463e+06	1.52223e+06	1.3639e+06	0.00905421	0.0264076	0.0275307	-0.102994	-0.261462	-0.158447	0	0	0	0.266042	0.0124437	0.382547	0.0512055	0.0278553	0.0524129
sp|P06493|CDK1_HUMAN	P06493	CDK1	Cyclin-dependent kinase 1 OS=Homo sapiens OX=9606 GN=CDK1 PE=1 SV=3	837.62	0	15	sp|P06493|CDK1_HUMAN	604550	572905	721576	697905	640520	634487	588728	709740	637504	0.0380076	0.023583	0.00669147	0.270012	0.115339	-0.154858	0	0	0	0.032006	0.145882	0.0833048	0.24144	0.0273814	0.0517821
sp|Q5UIP0|RIF1_HUMAN	Q5UIP0	RIF1	Telomere-associated protein RIF1 OS=Homo sapiens OX=9606 GN=RIF1 PE=1 SV=2	195.49	0	5	sp|Q5UIP0|RIF1_HUMAN	20205.6	18814.2	38647.2	27238.9	29980.2	29265.9	19509.9	32943.1	29623.1	0.0504282	0.244874	0.0170509	0.734729	0.603329	-0.153254	0.1	0	0	0.0205527	0.000817227	0.0605635	0.0150678	0.017495	0.0374586
sp|P62633|CNBP_HUMAN	P62633	CNBP	Cellular nucleic acid-binding protein OS=Homo sapiens OX=9606 GN=CNBP PE=1 SV=1	220.03	0	5	sp|P62633|CNBP_HUMAN	61226.8	59099.3	66073.2	54177.6	53490.2	54814.9	60163	60125.4	54152.5	0.0250045	0.139898	0.0172975	-0.0077696	-0.151731	-0.150948	0.1	0	0	0.954706	0.0692748	0.967004	0.146267	0.378489	0.42903
sp|P47897|SYQ_HUMAN	P47897	QARS1	Glutamine--tRNA ligase OS=Homo sapiens OX=9606 GN=QARS1 PE=1 SV=1	801.73	0	24	sp|P47897|SYQ_HUMAN	353956	335219	372882	367570	345623	321766	344588	370226	333694	0.0384505	0.010147	0.0505534	0.104032	-0.0467328	-0.149879	0	0	0	0.274912	0.559678	0.391939	0.659519	0.207304	0.259173
sp|O14579|COPE_HUMAN	O14579	COPE	Coatomer subunit epsilon OS=Homo sapiens OX=9606 GN=COPE PE=1 SV=3	699.8	0	13	sp|O14579|COPE_HUMAN	414754	418422	491036	587017	455729	515998	416588	539027	485864	0.00622675	0.12591	0.0877133	0.36601	0.219165	-0.149806	0	0	0	0.0374802	0.0600442	0.0922493	0.134771	0.0641748	0.10103
sp|Q9UM00|TMCO1_HUMAN	Q9UM00	TMCO1	Calcium load-activated calcium channel OS=Homo sapiens OX=9606 GN=TMCO1 PE=1 SV=2	43.7	0.00149701	1	sp|Q9UM00|TMCO1_HUMAN	8354.79	9873.65	8333.7	10619	8465.26	8638.55	9114.22	9476.37	8551.91	0.117837	0.170528	0.0143283	0.0506765	-0.0869209	-0.148089	0	0	0	0.778939	0.44256	0.848204	0.5487	0.664684	0.705784
sp|Q13464|ROCK1_HUMAN	Q13464	ROCK1	Rho-associated protein kinase 1 OS=Homo sapiens OX=9606 GN=ROCK1 PE=1 SV=1	197.29	0	5	sp|Q13464|ROCK1_HUMAN	40145.1	39721.9	36311.4	35797.1	33654	31504.9	39933.5	36054.3	32579.5	0.00749381	0.0100878	0.0466436	-0.147445	-0.2944	-0.146206	0	0	0	0.130521	0.0109931	0.228068	0.0481634	0.0208787	0.0422666
sp|O43175|SERA_HUMAN	O43175	PHGDH	D-3-phosphoglycerate dehydrogenase OS=Homo sapiens OX=9606 GN=PHGDH PE=1 SV=4	48.06	0.000775795	2	sp|O43175|SERA_HUMAN	12663.5	12934.3	10768.9	7465.35	9015.87	7468.98	12798.9	9117.13	8242.43	0.0149582	0.256217	0.132705	-0.513364	-0.64118	-0.14551	0	0	0	0.0642605	0.00400574	0.134839	0.0293362	0.0484977	0.0805958
sp|O94832|MYO1D_HUMAN	O94832	MYO1D	Unconventional myosin-Id OS=Homo sapiens OX=9606 GN=MYO1D PE=1 SV=2	718.12	0	21	sp|O94832|MYO1D_HUMAN	202700	201138	171135	184516	161183	160564	201919	177825	160873	0.00547063	0.0532088	0.00271863	-0.184329	-0.327845	-0.144535	0	0	0	0.0994451	0.0044821	0.184372	0.0300753	0.0147391	0.032671
sp|Q8WUB8|PHF10_HUMAN	Q8WUB8	PHF10	PHD finger protein 10 OS=Homo sapiens OX=9606 GN=PHF10 PE=1 SV=3	106.97	0	3	sp|Q8WUB8|PHF10_HUMAN	27634.5	19173.1	18481.2	24001.8	19850.3	18588.3	23403.8	21241.5	19219.3	0.255647	0.183776	0.0464325	-0.128179	-0.261002	-0.14433	0	0	0	0.624142	0.248844	0.721442	0.355901	0.526907	0.572925
sp|P11908|PRPS2_HUMAN	P11908	PRPS2	Ribose-phosphate pyrophosphokinase 2 OS=Homo sapiens OX=9606 GN=PRPS2 PE=1 SV=2	61.92	0.000846024	2	sp|P11908|PRPS2_HUMAN	43850.7	40465.1	40534.4	40320.6	39786.8	33418.5	42157.9	40427.5	36602.6	0.0567872	0.00374016	0.123026	-0.0593071	-0.208172	-0.14339	0	0	0	0.534646	0.135175	0.643643	0.230209	0.227652	0.281084
sp|Q5SRE5|NU188_HUMAN	Q5SRE5	NUP188	Nucleoporin NUP188 homolog OS=Homo sapiens OX=9606 GN=NUP188 PE=1 SV=1	278.09	0	12	sp|Q5SRE5|NU188_HUMAN	76148.5	59379.2	86555.1	82711	71082.5	82386.9	67763.9	84633.1	76734.7	0.174986	0.0321174	0.104169	0.331463	0.186568	-0.141343	0.0384615	0	0	0.092056	0.295641	0.176097	0.406337	0.171399	0.221705
sp|P27635|RL10_HUMAN	P27635	RPL10	60S ribosomal protein L10 OS=Homo sapiens OX=9606 GN=RPL10 PE=1 SV=4	797.94	0	12	sp|P27635|RL10_HUMAN	893117	914651	1.30324e+06	1.29283e+06	1.16343e+06	1.19248e+06	903884	1.29804e+06	1.17795e+06	0.0168462	0.00566744	0.0174384	0.522212	0.382062	-0.140051	0	0	0	0.00261341	0.00290506	0.0179928	0.0250876	0.00102088	0.00560011
sp|Q96P70|IPO9_HUMAN	Q96P70	IPO9	Importin-9 OS=Homo sapiens OX=9606 GN=IPO9 PE=1 SV=3	412.05	0	9	sp|Q96P70|IPO9_HUMAN	159527	137832	143847	128558	131456	115809	148680	136203	123632	0.103178	0.0793759	0.0894912	-0.124878	-0.265194	-0.139698	0	0.1	0	0.362597	0.076481	0.483246	0.155671	0.177549	0.22769
sp|P11166|GTR1_HUMAN	P11166	SLC2A1	Solute carrier family 2, facilitated glucose transporter member 1 OS=Homo sapiens OX=9606 GN=SLC2A1 PE=1 SV=2	210.26	0	5	sp|P11166|GTR1_HUMAN	162190	152919	179847	195119	172741	167631	157555	187483	170186	0.0416118	0.0575989	0.0212322	0.250336	0.111724	-0.139647	0	0	0	0.0539532	0.169052	0.119416	0.265856	0.059314	0.0943717
sp|P82675|RT05_HUMAN	P82675	MRPS5	28S ribosomal protein S5, mitochondrial OS=Homo sapiens OX=9606 GN=MRPS5 PE=1 SV=2	161.24	0	5	sp|P82675|RT05_HUMAN	26020.7	27748.6	35314.9	37999.4	31230.7	35588	26884.6	36657.1	33409.3	0.0454446	0.051783	0.0922223	0.447088	0.31114	-0.133842	0	0	0	0.00820829	0.0274391	0.0340644	0.0819175	0.0137941	0.03099
sp|Q9Y2A7|NCKP1_HUMAN	Q9Y2A7	NCKAP1	Nck-associated protein 1 OS=Homo sapiens OX=9606 GN=NCKAP1 PE=1 SV=1	330.53	0	11	sp|Q9Y2A7|NCKP1_HUMAN	179408	175390	180543	180211	162068	166939	177399	180377	164503	0.0160157	0.00130207	0.0209392	0.0241137	-0.108944	-0.1329	0	0	0	0.77269	0.148022	0.845095	0.243016	0.175793	0.226214
sp|P20042|IF2B_HUMAN	P20042	EIF2S2	Eukaryotic translation initiation factor 2 subunit 2 OS=Homo sapiens OX=9606 GN=EIF2S2 PE=1 SV=2	242.52	0	8	sp|P20042|IF2B_HUMAN	146548	131412	158610	111907	127466	119372	138980	135258	123419	0.0770104	0.244157	0.0463746	-0.0588447	-0.169948	-0.132155	0	0	0	0.784995	0.118081	0.852313	0.209517	0.655714	0.697135
sp|Q99575|POP1_HUMAN	Q99575	POP1	Ribonucleases P/MRP protein subunit POP1 OS=Homo sapiens OX=9606 GN=POP1 PE=1 SV=2	1688.78	0	40	sp|Q99575|POP1_HUMAN	1.8554e+06	1.7366e+06	2.26147e+06	2.10637e+06	2.01001e+06	1.9853e+06	1.796e+06	2.18392e+06	1.99766e+06	0.0467725	0.0502166	0.00874373	0.282015	0.154285	-0.128612	0	0	0	0.0370576	0.0817725	0.0918254	0.163984	0.0356251	0.0627181
sp|Q15645|PCH2_HUMAN	Q15645	TRIP13	Pachytene checkpoint protein 2 homolog OS=Homo sapiens OX=9606 GN=TRIP13 PE=1 SV=2	593.36	0	14	sp|Q15645|PCH2_HUMAN	291301	282403	350546	347982	328184	311093	286852	349264	319639	0.0219328	0.00519073	0.0378086	0.284175	0.155793	-0.127876	0	0.0277778	0	0.0226669	0.0757122	0.0647501	0.154701	0.0222182	0.0442998
sp|Q9UI26|IPO11_HUMAN	Q9UI26	IPO11	Importin-11 OS=Homo sapiens OX=9606 GN=IPO11 PE=1 SV=1	37.66	0.00428878	2	sp|Q9UI26|IPO11_HUMAN	8169.2	10229.3	8873.93	14887.9	10373.9	11374.8	9199.27	11880.9	10874.3	0.158354	0.357931	0.0650865	0.330405	0.248909	-0.12772	0	0	0	0.329575	0.136101	0.449667	0.2308	0.489798	0.537268
sp|Q96GA3|LTV1_HUMAN	Q96GA3	LTV1	Protein LTV1 homolog OS=Homo sapiens OX=9606 GN=LTV1 PE=1 SV=1	214.53	0	8	sp|Q96GA3|LTV1_HUMAN	128236	128946	229259	182284	195982	181047	128591	205772	188515	0.0038993	0.161423	0.0560217	0.6688	0.550759	-0.126369	0	0	0	0.00881718	0.00125017	0.0356451	0.0163924	0.0067496	0.0187433
sp|O43592|XPOT_HUMAN	O43592	XPOT	Exportin-T OS=Homo sapiens OX=9606 GN=XPOT PE=1 SV=2	245.03	0	9	sp|O43592|XPOT_HUMAN	76129.5	77758	78274.8	98655.9	83838	78271.5	76943.8	88465.4	81054.7	0.0149654	0.162907	0.0485608	0.191753	0.0743218	-0.126216	0	0	0	0.2466	0.337928	0.362619	0.448768	0.382147	0.432193
sp|Q15629|TRAM1_HUMAN	Q15629	TRAM1	Translocating chain-associated membrane protein 1 OS=Homo sapiens OX=9606 GN=TRAM1 PE=1 SV=3	92.33	0	4	sp|Q15629|TRAM1_HUMAN	56079.9	48201.5	48755.4	37855.6	42609.3	36758.5	52140.7	43305.5	39683.9	0.106843	0.177975	0.104252	-0.275246	-0.393656	-0.125995	0	0	0	0.178744	0.0294936	0.287143	0.0850647	0.133389	0.179707
sp|P63010|AP2B1_HUMAN	P63010	AP2B1	AP-2 complex subunit beta OS=Homo sapiens OX=9606 GN=AP2B1 PE=1 SV=1	613.81	0	20	sp|P63010|AP2B1_HUMAN	237890	228580	248135	207257	204343	212986	233235	227696	208664	0.0282256	0.126948	0.0292879	-0.040222	-0.160622	-0.125927	0	0	0	0.757491	0.0670661	0.832126	0.143548	0.362056	0.412376
sp|Q9Y285|SYFA_HUMAN	Q9Y285	FARSA	Phenylalanine--tRNA ligase alpha subunit OS=Homo sapiens OX=9606 GN=FARSA PE=1 SV=3	389.91	0	8	sp|Q9Y285|SYFA_HUMAN	128515	128899	143023	144870	129383	134452	128707	143946	131917	0.00210835	0.00907314	0.027175	0.161411	0.0352774	-0.125897	0	0	0	0.105505	0.596468	0.193642	0.689495	0.109733	0.154079
sp|Q08J23|NSUN2_HUMAN	Q08J23	NSUN2	RNA cytosine C(5)-methyltransferase NSUN2 OS=Homo sapiens OX=9606 GN=NSUN2 PE=1 SV=2	741.02	0	16	sp|Q08J23|NSUN2_HUMAN	381978	379273	497770	465516	442332	441751	380626	481643	442042	0.00502435	0.0473518	0.000929939	0.338791	0.215818	-0.123782	0	0	0	0.0159716	0.0197862	0.052107	0.0679554	0.0110974	0.0265273
sp|Q7L2E3|DHX30_HUMAN	Q7L2E3	DHX30	ATP-dependent RNA helicase DHX30 OS=Homo sapiens OX=9606 GN=DHX30 PE=1 SV=1	218.44	0	7	sp|Q7L2E3|DHX30_HUMAN	32800	34576.7	41056.7	31335.5	32047	34393.8	33688.3	36196.1	33220.4	0.0372921	0.189908	0.0499537	0.0909585	-0.0205792	-0.123764	0	0	0	0.600554	0.792273	0.702605	0.846073	0.72496	0.761131
sp|P15311|EZRI_HUMAN	P15311	EZR	Ezrin OS=Homo sapiens OX=9606 GN=EZR PE=1 SV=4	1909.3	0	38	sp|P15311|EZRI_HUMAN	4.28683e+06	4.08896e+06	4.88076e+06	4.34306e+06	4.23665e+06	4.23464e+06	4.1879e+06	4.61191e+06	4.23564e+06	0.03341	0.0824403	0.000334786	0.137086	0.0167586	-0.122783	0.00961538	0	0.00961538	0.243802	0.803238	0.360186	0.854401	0.291262	0.342634
sp|Q01813|PFKAP_HUMAN	Q01813	PFKP	ATP-dependent 6-phosphofructokinase, platelet type OS=Homo sapiens OX=9606 GN=PFKP PE=1 SV=2	2551.48	0	42	sp|Q01813|PFKAP_HUMAN	4.35455e+06	4.30325e+06	4.12749e+06	4.13846e+06	3.75207e+06	3.84518e+06	4.3289e+06	4.13298e+06	3.79862e+06	0.0083806	0.0018761	0.0173327	-0.0667959	-0.188608	-0.121705	0.00819672	0.00819672	0.00819672	0.436808	0.0330607	0.558726	0.0919789	0.0703509	0.109029
sp|Q9Y520|PRC2C_HUMAN	Q9Y520	PRRC2C	Protein PRRC2C OS=Homo sapiens OX=9606 GN=PRRC2C PE=1 SV=4	633.52	0	24	sp|Q9Y520|PRC2C_HUMAN	333631	297615	500200	448769	442376	430293	315623	474484	436334	0.0806887	0.0766456	0.01958	0.588387	0.469444	-0.120926	0	0	0	0.00615857	0.00427398	0.0292986	0.0295688	0.00353246	0.0122308
sp|P50454|SERPH_HUMAN	P50454	SERPINH1	Serpin H1 OS=Homo sapiens OX=9606 GN=SERPINH1 PE=1 SV=2	753.22	0	15	sp|P50454|SERPH_HUMAN	587854	610145	486408	486463	447572	447427	599000	486436	447499	0.0263138	7.93798e-05	0.000229978	-0.300056	-0.42042	-0.120363	0	0	0	0.0194873	0.00206506	0.0585796	0.0209877	0.00288516	0.0106066
sp|Q9Y3C1|NOP16_HUMAN	Q9Y3C1	NOP16	Nucleolar protein 16 OS=Homo sapiens OX=9606 GN=NOP16 PE=1 SV=2	348.08	0	8	sp|Q9Y3C1|NOP16_HUMAN	291190	262700	323870	333552	313635	291919	276945	328711	302777	0.0727417	0.0208279	0.0507163	0.248976	0.129636	-0.118568	0	0	0	0.0579409	0.202783	0.125413	0.30739	0.0812236	0.121269
sp|Q969V3|NCLN_HUMAN	Q969V3	NCLN	Nicalin OS=Homo sapiens OX=9606 GN=NCLN PE=1 SV=2	236.67	0	6	sp|Q969V3|NCLN_HUMAN	50962.9	44156.4	53572.7	52469.5	49584.8	48273.1	47559.7	53021.1	48929	0.101197	0.0147126	0.0189563	0.160454	0.0445238	-0.115878	0	0	0	0.20748	0.657977	0.319892	0.740782	0.278732	0.331022
sp|Q9NZ01|TECR_HUMAN	Q9NZ01	TECR	Very-long-chain enoyl-CoA reductase OS=Homo sapiens OX=9606 GN=TECR PE=1 SV=1	307.86	0	10	sp|Q9NZ01|TECR_HUMAN	220555	216825	213975	198163	183174	197655	218690	206069	190414	0.0120609	0.0542551	0.0537748	-0.0867716	-0.200741	-0.113988	0	0	0	0.374795	0.0441326	0.497728	0.111355	0.12372	0.169732
sp|P40763|STAT3_HUMAN	P40763	STAT3	Signal transducer and activator of transcription 3 OS=Homo sapiens OX=9606 GN=STAT3 PE=1 SV=2	567.6	0	15	sp|P40763|STAT3_HUMAN	259528	253118	248721	262572	230428	242055	256323	255646	236241	0.0176845	0.0383105	0.0348008	-0.00423241	-0.118027	-0.113887	0	0	0	0.961748	0.139479	0.972818	0.234137	0.256515	0.310562
sp|P25205|MCM3_HUMAN	P25205	MCM3	DNA replication licensing factor MCM3 OS=Homo sapiens OX=9606 GN=MCM3 PE=1 SV=3	445.04	0	12	sp|P25205|MCM3_HUMAN	72560.4	84065.6	140667	133400	126643	126622	78313	137034	126633	0.103884	0.0375015	0.000114726	0.810602	0.697229	-0.113881	0	0	0	0.00186771	0.00151514	0.0147638	0.018109	0.000679043	0.00433543
sp|Q14677|EPN4_HUMAN	Q14677	CLINT1	Clathrin interactor 1 OS=Homo sapiens OX=9606 GN=CLINT1 PE=1 SV=1	55.64	0.000816327	1	sp|Q14677|EPN4_HUMAN	812.571	1067.71	611.205	1390.38	913.599	937.425	940.141	1000.79	925.512	0.191899	0.550522	0.0182034	-0.0149426	-0.00933926	-0.112815	0	0	0	0.975012	0.952974	0.983888	0.962853	0.999288	0.999288
sp|P30876|RPB2_HUMAN	P30876	POLR2B	DNA-directed RNA polymerase II subunit RPB2 OS=Homo sapiens OX=9606 GN=POLR2B PE=1 SV=1	542.8	0	20	sp|P30876|RPB2_HUMAN	196062	199862	230326	226477	203302	219181	197962	228401	211241	0.0135762	0.0119175	0.0531537	0.206362	0.0927141	-0.112679	0	0	0	0.0577268	0.254747	0.125238	0.36178	0.0834418	0.124413
sp|Q8NFW8|NEUA_HUMAN	Q8NFW8	CMAS	N-acylneuraminate cytidylyltransferase OS=Homo sapiens OX=9606 GN=CMAS PE=1 SV=2	243.29	0	8	sp|Q8NFW8|NEUA_HUMAN	181802	181934	167947	163967	147706	159321	181868	165957	153514	0.000513422	0.0169612	0.0534964	-0.132185	-0.245559	-0.112445	0	0	0	0.165863	0.0228742	0.274506	0.0746159	0.0467526	0.0779558
sp|A3KMH1|VWA8_HUMAN	A3KMH1	VWA8	von Willebrand factor A domain-containing protein 8 OS=Homo sapiens OX=9606 GN=VWA8 PE=1 SV=2	35.3	0.00776836	2	sp|A3KMH1|VWA8_HUMAN	66539	55803.9	69098.7	49876.9	60943.4	49213.8	61171.4	59487.8	55078.6	0.124091	0.228481	0.150586	-0.0537672	-0.154016	-0.111102	0	0	0	0.8052	0.361541	0.867943	0.472979	0.758363	0.790093
sp|P33991|MCM4_HUMAN	P33991	MCM4	DNA replication licensing factor MCM4 OS=Homo sapiens OX=9606 GN=MCM4 PE=1 SV=5	578.75	0	15	sp|P33991|MCM4_HUMAN	172865	166912	295753	327083	282487	294766	169889	311418	288627	0.0247781	0.0711389	0.0300833	0.872658	0.764511	-0.109648	0	0	0	0.00076015	0.000235113	0.00930872	0.0128512	0.000219963	0.00223554
sp|P22694|KAPCB_HUMAN	P22694	PRKACB	cAMP-dependent protein kinase catalytic subunit beta OS=Homo sapiens OX=9606 GN=PRKACB PE=1 SV=2	56	0.000817661	1	sp|P22694|KAPCB_HUMAN	5751.19	6909.43	5255	5373.38	5366.08	4486.87	6330.31	5314.19	4926.48	0.129378	0.0157513	0.126195	-0.246453	-0.361424	-0.109293	0	0	0	0.113071	0.0600418	0.204266	0.134771	0.095379	0.138212
sp|Q9BWM7|SFXN3_HUMAN	Q9BWM7	SFXN3	Sideroflexin-3 OS=Homo sapiens OX=9606 GN=SFXN3 PE=1 SV=3	70.41	0	2	sp|Q9BWM7|SFXN3_HUMAN	21135.5	20972.6	13027	18739.8	12189.5	17262.9	21054	15883.4	14726.2	0.00547189	0.254325	0.243608	-0.430282	-0.537426	-0.10913	0	0	0	0.0988789	0.0410117	0.183966	0.105318	0.148113	0.194961
sp|Q15021|CND1_HUMAN	Q15021	NCAPD2	Condensin complex subunit 1 OS=Homo sapiens OX=9606 GN=NCAPD2 PE=1 SV=3	212.25	0	7	sp|Q15021|CND1_HUMAN	36181.6	39038.7	45026	44554.4	40680.6	42403.5	37610.2	44790.2	41542	0.0537164	0.00744575	0.0293263	0.253082	0.144181	-0.108611	0	0	0	0.0429972	0.116052	0.101631	0.207891	0.0457467	0.0767065
sp|P62906|RL10A_HUMAN	P62906	RPL10A	60S ribosomal protein L10a OS=Homo sapiens OX=9606 GN=RPL10A PE=1 SV=2	345.59	0	10	sp|P62906|RL10A_HUMAN	569426	515042	614397	522649	567111	487536	542234	568523	527323	0.0709209	0.114112	0.106705	0.0654075	-0.0425297	-0.108531	0	0	0	0.625774	0.713129	0.721935	0.786865	0.70864	0.746621
sp|P00533|EGFR_HUMAN	P00533	EGFR	Epidermal growth factor receptor OS=Homo sapiens OX=9606 GN=EGFR PE=1 SV=2	168.62	0	6	sp|P00533|EGFR_HUMAN	44753.8	41811.9	56849.7	53337.2	48638	53590.4	43282.9	55093.4	51114.2	0.0480622	0.0450812	0.0685111	0.348185	0.239068	-0.108156	0	0	0	0.0184214	0.0433868	0.0567454	0.110051	0.0247259	0.0477413
sp|P49792|RBP2_HUMAN	P49792	RANBP2	E3 SUMO-protein ligase RanBP2 OS=Homo sapiens OX=9606 GN=RANBP2 PE=1 SV=2	272.66	0	5	sp|P49792|RBP2_HUMAN	23240.4	20247	21783.1	21501.5	18942	21223.1	21743.7	21642.3	20082.6	0.0973465	0.009199	0.0803162	-0.00335011	-0.113561	-0.107911	0	0	0	0.975985	0.34568	0.983888	0.457032	0.498286	0.544579
sp|Q9BTW9|TBCD_HUMAN	Q9BTW9	TBCD	Tubulin-specific chaperone D OS=Homo sapiens OX=9606 GN=TBCD PE=1 SV=2	152.61	0	5	sp|Q9BTW9|TBCD_HUMAN	34899.7	34624.5	42090.8	37737	36345.7	37773.7	34762.1	39913.9	37059.7	0.00559933	0.0771306	0.0272464	0.197239	0.0920782	-0.107042	0	0	0	0.107088	0.207458	0.195348	0.311906	0.139963	0.186701
sp|P14868|SYDC_HUMAN	P14868	DARS1	Aspartate--tRNA ligase, cytoplasmic OS=Homo sapiens OX=9606 GN=DARS1 PE=1 SV=2	1057.58	0	23	sp|P14868|SYDC_HUMAN	806278	783373	910906	838808	826616	798240	794826	874857	812428	0.0203769	0.0582735	0.024697	0.137333	0.0315317	-0.106807	0	0	0	0.198038	0.640751	0.309865	0.725213	0.248503	0.302331
sp|P62829|RL23_HUMAN	P62829	RPL23	60S ribosomal protein L23 OS=Homo sapiens OX=9606 GN=RPL23 PE=1 SV=1	319.43	0	5	sp|P62829|RL23_HUMAN	731929	751037	773623	867832	762354	762386	741483	820727	762370	0.0182219	0.0811669	2.99664e-05	0.144229	0.0401979	-0.106411	0	0	0	0.214199	0.537723	0.326211	0.640126	0.276805	0.328995
sp|Q9UBU8|MO4L1_HUMAN	Q9UBU8	MORF4L1	Mortality factor 4-like protein 1 OS=Homo sapiens OX=9606 GN=MORF4L1 PE=1 SV=2	115.93	0	5	sp|Q9UBU8|MO4L1_HUMAN	62963.6	62863.8	89338.4	74652.1	75982.9	76366.1	62913.7	81995.2	76174.5	0.0011215	0.126651	0.00355733	0.376357	0.275929	-0.106232	0	0	0	0.0347528	0.00839821	0.0880012	0.0424531	0.0330249	0.059302
sp|P68371|TBB4B_HUMAN	P68371	TUBB4B	Tubulin beta-4B chain OS=Homo sapiens OX=9606 GN=TUBB4B PE=1 SV=1	3598.16	0	30	sp|P68371|TBB4B_HUMAN	3.24388e+07	3.40093e+07	3.38049e+07	3.46868e+07	3.11502e+07	3.24813e+07	3.3224e+07	3.42459e+07	3.18157e+07	0.0334235	0.0182089	0.0295833	0.0439849	-0.0623994	-0.106188	0.00704225	0	0.0140845	0.619676	0.399272	0.717671	0.50984	0.369965	0.420006
sp|Q8NE86|MCU_HUMAN	Q8NE86	MCU	Calcium uniporter protein, mitochondrial OS=Homo sapiens OX=9606 GN=MCU PE=1 SV=1	136.81	0	5	sp|Q8NE86|MCU_HUMAN	51665	60469.9	61820.8	58233.2	54751.2	56802.6	56067.5	60027	55776.9	0.111044	0.042262	0.0260063	0.102265	-0.00327804	-0.105944	0	0	0	0.425679	0.975314	0.547889	0.979589	0.527809	0.573489
sp|Q13206|DDX10_HUMAN	Q13206	DDX10	Probable ATP-dependent RNA helicase DDX10 OS=Homo sapiens OX=9606 GN=DDX10 PE=1 SV=2	69.19	0	2	sp|Q13206|DDX10_HUMAN	4131.68	4130.95	5176.5	6360.08	4596.29	6128.01	4131.31	5768.29	5362.15	0.000124465	0.14509	0.201988	0.47391	0.361344	-0.105332	0	0	0	0.0220211	0.0780881	0.0634352	0.157932	0.0876194	0.129607
sp|Q96RT1|ERBIN_HUMAN	Q96RT1	ERBIN	Erbin OS=Homo sapiens OX=9606 GN=ERBIN PE=1 SV=2	130.69	0	4	sp|Q96RT1|ERBIN_HUMAN	24566.1	20721.6	24061.9	22660.4	23181.9	20263.6	22643.8	23361.2	21722.8	0.120054	0.0424188	0.0949941	0.0495606	-0.0579541	-0.104902	0	0	0	0.701007	0.661943	0.789227	0.744686	0.686349	0.724669
sp|P63092|GNAS2_HUMAN	P63092	GNAS	Guanine nucleotide-binding protein G(s) subunit alpha isoforms short OS=Homo sapiens OX=9606 GN=GNAS PE=1 SV=1	452.22	0	14	sp|P63092|GNAS2_HUMAN	396438	406921	397389	378525	368482	353175	401679	387957	360828	0.0184543	0.0343831	0.0299957	-0.0504518	-0.154933	-0.104584	0	0	0	0.572227	0.0691002	0.676886	0.146267	0.164573	0.214174
sp|P61163|ACTZ_HUMAN	P61163	ACTR1A	Alpha-centractin OS=Homo sapiens OX=9606 GN=ACTR1A PE=1 SV=1	348.49	0	9	sp|P61163|ACTZ_HUMAN	304478	295324	321577	276114	280406	275728	299901	298846	278067	0.0215836	0.107571	0.0118962	-0.00910189	-0.108936	-0.103969	0	0	0	0.938379	0.146228	0.956955	0.24144	0.488331	0.536052
sp|O43242|PSMD3_HUMAN	O43242	PSMD3	26S proteasome non-ATPase regulatory subunit 3 OS=Homo sapiens OX=9606 GN=PSMD3 PE=1 SV=2	1271.99	0	29	sp|O43242|PSMD3_HUMAN	1.57345e+06	1.54069e+06	1.82969e+06	1.74129e+06	1.70978e+06	1.62016e+06	1.55707e+06	1.78549e+06	1.66497e+06	0.0148773	0.0350102	0.0380647	0.197123	0.0962207	-0.100822	0	0	0	0.0737627	0.211815	0.148519	0.316797	0.0935027	0.136126
sp|E9PRG8|CK098_HUMAN	E9PRG8	C11orf98	Uncharacterized protein C11orf98 OS=Homo sapiens OX=9606 GN=C11orf98 PE=4 SV=2	288.06	0	6	sp|E9PRG8|CK098_HUMAN	601545	586064	605347	622818	595703	550257	593804	614083	572980	0.018435	0.0201186	0.0560837	0.0484222	-0.0525155	-0.0999484	0	0	0	0.575929	0.504196	0.680727	0.608456	0.44516	0.49632
sp|Q12965|MYO1E_HUMAN	Q12965	MYO1E	Unconventional myosin-Ie OS=Homo sapiens OX=9606 GN=MYO1E PE=1 SV=2	725.92	0	21	sp|Q12965|MYO1E_HUMAN	284744	277143	293028	306913	286313	273498	280943	299971	279906	0.0191323	0.0327319	0.0323761	0.0942878	-0.00558519	-0.0998813	0	0	0	0.313528	0.934785	0.432512	0.948756	0.344982	0.394945
sp|P07814|SYEP_HUMAN	P07814	EPRS1	Bifunctional glutamate/proline--tRNA ligase OS=Homo sapiens OX=9606 GN=EPRS1 PE=1 SV=5	1673.66	0	42	sp|P07814|SYEP_HUMAN	918127	884856	948780	960635	886852	895284	901492	954708	891068	0.0260969	0.00878062	0.0066917	0.0829628	-0.0165488	-0.0995233	0	0.0106383	0	0.356502	0.80082	0.476825	0.852762	0.327922	0.37983
sp|Q9UIG0|BAZ1B_HUMAN	Q9UIG0	BAZ1B	Tyrosine-protein kinase BAZ1B OS=Homo sapiens OX=9606 GN=BAZ1B PE=1 SV=2	107.45	0	3	sp|Q9UIG0|BAZ1B_HUMAN	40612.1	35256.2	44064.9	38067.6	39630.3	37110.2	37934.1	41066.2	38370.3	0.0998369	0.103266	0.0464423	0.114203	0.0193168	-0.0979638	0	0	0	0.427041	0.852291	0.549053	0.889814	0.600916	0.645876
sp|P49790|NU153_HUMAN	P49790	NUP153	Nuclear pore complex protein Nup153 OS=Homo sapiens OX=9606 GN=NUP153 PE=1 SV=2	148	0	4	sp|P49790|NU153_HUMAN	30567.5	27627.9	34461.9	22488.6	29196.9	24016.4	29097.7	28475.2	26606.6	0.0714371	0.297324	0.137678	-0.0619652	-0.134147	-0.0979224	0	0	0	0.806372	0.340192	0.86858	0.450973	0.844886	0.861611
sp|Q9NVI1|FANCI_HUMAN	Q9NVI1	FANCI	Fanconi anemia group I protein OS=Homo sapiens OX=9606 GN=FANCI PE=1 SV=4	63.11	0	1	sp|Q9NVI1|FANCI_HUMAN	1136.16	1974.65	1921	2640.83	1988.46	2274.64	1555.41	2280.91	2131.55	0.381185	0.223155	0.0949371	0.58854	0.505763	-0.0977069	0	0	0	0.153125	0.153963	0.258204	0.248941	0.205999	0.257974
sp|P78527|PRKDC_HUMAN	P78527	PRKDC	DNA-dependent protein kinase catalytic subunit OS=Homo sapiens OX=9606 GN=PRKDC PE=1 SV=3	7152.55	0	158	sp|P78527|PRKDC_HUMAN	5.65951e+06	5.65904e+06	6.27955e+06	6.10607e+06	5.83186e+06	5.74648e+06	5.65927e+06	6.19281e+06	5.78917e+06	5.86682e-05	0.0198077	0.0104285	0.129836	0.0326998	-0.0972387	0	0.00531915	0.00265957	0.173311	0.607747	0.282251	0.698441	0.193149	0.244133
sp|Q9BV38|WDR18_HUMAN	Q9BV38	WDR18	WD repeat-containing protein 18 OS=Homo sapiens OX=9606 GN=WDR18 PE=1 SV=2	81.18	0	2	sp|Q9BV38|WDR18_HUMAN	12722.3	13801.1	11535.7	16424.7	12464.5	13675.2	13261.7	13980.2	13069.9	0.0575229	0.247278	0.0655032	0.0549152	-0.0213768	-0.0971409	0	0	0	0.797606	0.813475	0.86272	0.860108	0.911628	0.922121
sp|P62701|RS4X_HUMAN	P62701	RPS4X	40S ribosomal protein S4, X isoform OS=Homo sapiens OX=9606 GN=RPS4X PE=1 SV=2	1153.79	0	26	sp|P62701|RS4X_HUMAN	2.45163e+06	2.25057e+06	3.14639e+06	2.79799e+06	2.80895e+06	2.74941e+06	2.3511e+06	2.97219e+06	2.77918e+06	0.060471	0.0828861	0.0151486	0.337031	0.242562	-0.096868	0.0138889	0	0	0.0344669	0.0279947	0.0874255	0.0821059	0.0322622	0.0583532
sp|P12270|TPR_HUMAN	P12270	TPR	Nucleoprotein TPR OS=Homo sapiens OX=9606 GN=TPR PE=1 SV=3	102.36	0	3	sp|P12270|TPR_HUMAN	7741.46	7014.55	6214.48	5576.8	5784.32	5251.24	7378.01	5895.64	5517.78	0.0696677	0.0764817	0.068314	-0.323942	-0.419076	-0.0955618	0	0	0	0.0392782	0.00894596	0.0954173	0.0428461	0.0196552	0.0404475
sp|O00339|MATN2_HUMAN	O00339	MATN2	Matrilin-2 OS=Homo sapiens OX=9606 GN=MATN2 PE=1 SV=4	254.61	0	8	sp|O00339|MATN2_HUMAN	106774	111384	97476.6	90764.6	86559.8	89696.6	109079	94120.6	88128.2	0.0298814	0.0504258	0.0251682	-0.213388	-0.307605	-0.0949064	0	0	0	0.0723335	0.00813117	0.146233	0.0417456	0.0211648	0.0427878
sp|Q96SB4|SRPK1_HUMAN	Q96SB4	SRPK1	SRSF protein kinase 1 OS=Homo sapiens OX=9606 GN=SRPK1 PE=1 SV=2	246.25	0	8	sp|Q96SB4|SRPK1_HUMAN	125398	138822	156213	159981	149063	147119	132110	158097	148091	0.0718525	0.0168547	0.00928125	0.260837	0.166578	-0.0943308	0	0	0	0.0497062	0.0964061	0.112806	0.183012	0.0498506	0.0821053
sp|Q01831|XPC_HUMAN	Q01831	XPC	DNA repair protein complementing XP-C cells OS=Homo sapiens OX=9606 GN=XPC PE=1 SV=4	469.59	0	16	sp|Q01831|XPC_HUMAN	261845	268672	255622	250304	237416	236520	265258	252963	236968	0.0182002	0.0148648	0.0026728	-0.0684333	-0.162588	-0.0942316	0	0	0	0.435176	0.0512313	0.557115	0.121659	0.117976	0.163271
sp|P07741|APT_HUMAN	P07741	APRT	Adenine phosphoribosyltransferase OS=Homo sapiens OX=9606 GN=APRT PE=1 SV=2	166.2	0	6	sp|P07741|APT_HUMAN	26618.7	33894.6	31768.2	34165	31465.4	30331.7	30256.7	32966.6	30898.5	0.170039	0.0514097	0.0259433	0.133303	0.040548	-0.0934666	0	0	0	0.424534	0.779198	0.547715	0.833475	0.612535	0.657419
sp|O75400|PR40A_HUMAN	O75400	PRPF40A	Pre-mRNA-processing factor 40 homolog A OS=Homo sapiens OX=9606 GN=PRPF40A PE=1 SV=2	142.11	0	7	sp|O75400|PR40A_HUMAN	94848.8	95151	85409.2	79526.8	75855.5	78823	94999.9	82468	77339.2	0.00224937	0.0504376	0.0271313	-0.205007	-0.296989	-0.0926345	0	0	0	0.0741208	0.00772482	0.14864	0.0409251	0.0215696	0.0433609
sp|Q9Y6G9|DC1L1_HUMAN	Q9Y6G9	DYNC1LI1	Cytoplasmic dynein 1 light intermediate chain 1 OS=Homo sapiens OX=9606 GN=DYNC1LI1 PE=1 SV=3	225.07	0	5	sp|Q9Y6G9|DC1L1_HUMAN	62048.1	66472.3	72486.9	61375.4	68347.8	57231.8	64260.2	66931.1	62789.8	0.0486832	0.117389	0.125183	0.0546204	-0.038214	-0.0921474	0	0	0	0.672474	0.74905	0.761118	0.809975	0.783838	0.81098
sp|Q6P2E9|EDC4_HUMAN	Q6P2E9	EDC4	Enhancer of mRNA-decapping protein 4 OS=Homo sapiens OX=9606 GN=EDC4 PE=1 SV=1	261.45	0	7	sp|Q6P2E9|EDC4_HUMAN	65419.4	70377.3	63115.8	63719	59452.6	59586.6	67898.3	63417.4	59519.6	0.0516323	0.00672506	0.0015911	-0.0975516	-0.18905	-0.0915141	0	0	0	0.319104	0.0497559	0.438359	0.11951	0.103624	0.147442
sp|P49411|EFTU_HUMAN	P49411	TUFM	Elongation factor Tu, mitochondrial OS=Homo sapiens OX=9606 GN=TUFM PE=1 SV=2	676.93	0	15	sp|P49411|EFTU_HUMAN	481923	466650	446653	430771	412207	412205	474286	438712	412206	0.022771	0.0255975	2.65827e-06	-0.112533	-0.202206	-0.0899093	0	0	0	0.237137	0.0274074	0.352872	0.0819175	0.0666387	0.10414
sp|Q92530|PSMF1_HUMAN	Q92530	PSMF1	Proteasome inhibitor PI31 subunit OS=Homo sapiens OX=9606 GN=PSMF1 PE=1 SV=2	28.84	0	1	sp|Q92530|PSMF1_HUMAN	6151.91	6255.08	5200.33	6439.75	5214.72	5727.46	6203.5	5820.04	5471.09	0.0117598	0.150584	0.066269	-0.100228	-0.18279	-0.0892013	0	0	0	0.495541	0.0701645	0.612356	0.147434	0.399397	0.448309
sp|P52292|IMA1_HUMAN	P52292	KPNA2	Importin subunit alpha-1 OS=Homo sapiens OX=9606 GN=KPNA2 PE=1 SV=1	544.63	0	13	sp|P52292|IMA1_HUMAN	274237	270839	430780	409306	390718	399333	272538	420043	395026	0.00881609	0.0361504	0.0154206	0.623637	0.535432	-0.0885906	0	0	0	0.00157984	0.000720963	0.0143913	0.0149562	0.00045249	0.00333997
sp|O43237|DC1L2_HUMAN	O43237	DYNC1LI2	Cytoplasmic dynein 1 light intermediate chain 2 OS=Homo sapiens OX=9606 GN=DYNC1LI2 PE=1 SV=1	336.01	0	7	sp|O43237|DC1L2_HUMAN	81179.3	72270.5	76530.6	63767.1	68707.2	63241.9	76724.9	70148.9	65974.6	0.0821049	0.128657	0.0585755	-0.132834	-0.216588	-0.0885105	0	0	0	0.37967	0.0764015	0.501527	0.155671	0.289817	0.341742
sp|Q13155|AIMP2_HUMAN	Q13155	AIMP2	Aminoacyl tRNA synthase complex-interacting multifunctional protein 2 OS=Homo sapiens OX=9606 GN=AIMP2 PE=1 SV=2	241.58	0	6	sp|Q13155|AIMP2_HUMAN	148307	141754	166566	155817	151299	152917	145031	161191	152108	0.0319489	0.047151	0.00752012	0.151984	0.0690855	-0.0836805	0	0	0	0.157067	0.331919	0.26307	0.442361	0.198188	0.249868
sp|O94906|PRP6_HUMAN	O94906	PRPF6	Pre-mRNA-processing factor 6 OS=Homo sapiens OX=9606 GN=PRPF6 PE=1 SV=1	192.16	0	5	sp|O94906|PRP6_HUMAN	28706.5	25971.5	33505.6	30859.1	30113.4	30628	27339	32182.4	30370.7	0.0707389	0.0581486	0.0119808	0.235898	0.153475	-0.0835919	0	0	0	0.0809467	0.116032	0.159544	0.207891	0.0937452	0.136241
sp|Q14192|FHL2_HUMAN	Q14192	FHL2	Four and a half LIM domains protein 2 OS=Homo sapiens OX=9606 GN=FHL2 PE=1 SV=3	261.41	0	9	sp|Q14192|FHL2_HUMAN	161941	159759	155718	161213	152717	146554	160850	158466	149636	0.00959533	0.0245184	0.0291206	-0.021727	-0.104534	-0.0827176	0	0.05	0	0.798045	0.166514	0.86272	0.263068	0.329515	0.381033
sp|P48735|IDHP_HUMAN	P48735	IDH2	Isocitrate dehydrogenase [NADP], mitochondrial OS=Homo sapiens OX=9606 GN=IDH2 PE=1 SV=2	70.05	0	3	sp|P48735|IDHP_HUMAN	15832.2	14580.5	12489.7	11985.2	13826.5	9291.72	15206.3	12237.5	11559.1	0.058205	0.0291522	0.277409	-0.312451	-0.422719	-0.0822706	0	0	0	0.0258316	0.113395	0.0718667	0.205148	0.176176	0.226512
sp|P23381|SYWC_HUMAN	P23381	WARS1	Tryptophan--tRNA ligase, cytoplasmic OS=Homo sapiens OX=9606 GN=WARS1 PE=1 SV=2	545.03	0	13	sp|P23381|SYWC_HUMAN	188180	180806	258981	256777	243851	243463	184493	257879	243657	0.0282622	0.00604388	0.00112655	0.483404	0.401576	-0.0818412	0	0	0	0.00376684	0.00253323	0.0216277	0.0230771	0.00131904	0.00648617
sp|Q13148|TADBP_HUMAN	Q13148	TARDBP	TAR DNA-binding protein 43 OS=Homo sapiens OX=9606 GN=TARDBP PE=1 SV=1	180.78	0	3	sp|Q13148|TADBP_HUMAN	40044.2	37395.2	47132.4	34305.1	40228.3	36734.6	38719.7	40718.8	38481.5	0.0483769	0.222753	0.0641966	0.0553493	-0.00954669	-0.08153	0	0	0	0.777155	0.912322	0.847054	0.933925	0.915745	0.925658
sp|P49327|FAS_HUMAN	P49327	FASN	Fatty acid synthase OS=Homo sapiens OX=9606 GN=FASN PE=1 SV=3	4255.9	0	91	sp|P49327|FAS_HUMAN	5.66868e+06	5.79501e+06	5.0233e+06	5.12438e+06	4.75528e+06	4.84173e+06	5.73185e+06	5.07384e+06	4.7985e+06	0.0155854	0.014086	0.0127384	-0.175905	-0.256386	-0.0804938	0	0.00431034	0.00431034	0.0888816	0.0120352	0.171066	0.0509367	0.0236749	0.0462357
sp|Q9Y6M1|IF2B2_HUMAN	Q9Y6M1	IGF2BP2	Insulin-like growth factor 2 mRNA-binding protein 2 OS=Homo sapiens OX=9606 GN=IGF2BP2 PE=1 SV=2	62.65	0	2	sp|Q9Y6M1|IF2B2_HUMAN	23487	20454.7	22136	18532.8	19261	19211.7	21970.9	20334.4	19236.3	0.0975917	0.125298	0.00181375	-0.113911	-0.188317	-0.0800889	0	0	0	0.456475	0.103544	0.575505	0.192645	0.360092	0.411298
sp|Q13045|FLII_HUMAN	Q13045	FLII	Protein flightless-1 homolog OS=Homo sapiens OX=9606 GN=FLII PE=1 SV=2	465.39	0	12	sp|Q13045|FLII_HUMAN	117825	117279	146016	122664	132289	122119	117552	134340	127204	0.00328547	0.122916	0.0565333	0.187127	0.112695	-0.0787487	0	0	0	0.187112	0.184595	0.297706	0.285788	0.297287	0.34835
sp|P53582|MAP11_HUMAN	P53582	METAP1	Methionine aminopeptidase 1 OS=Homo sapiens OX=9606 GN=METAP1 PE=1 SV=2	63.4	0	1	sp|P53582|MAP11_HUMAN	4260.91	3916.15	3385.86	3462.33	4002.62	2486.51	4088.53	3424.09	3244.56	0.0596267	0.015793	0.330416	-0.254665	-0.372765	-0.0776974	0	0	0	0.0459629	0.205866	0.10696	0.310358	0.33253	0.383629
sp|P06400|RB_HUMAN	P06400	RB1	Retinoblastoma-associated protein OS=Homo sapiens OX=9606 GN=RB1 PE=1 SV=2	156.9	0	5	sp|P06400|RB_HUMAN	37135.8	38146.4	66091.4	51834.3	57381.1	54373.7	37641.1	58962.9	55877.4	0.0189843	0.170977	0.0380571	0.637007	0.569564	-0.077542	0	0	0	0.0122038	0.000822187	0.042761	0.0150678	0.00815148	0.0212638
sp|Q7Z4V5|HDGR2_HUMAN	Q7Z4V5	HDGFL2	Hepatoma-derived growth factor-related protein 2 OS=Homo sapiens OX=9606 GN=HDGFL2 PE=1 SV=1	38.35	0.00359712	2	sp|Q7Z4V5|HDGR2_HUMAN	19020.1	17463.9	9301.91	5388.41	6650.56	7271.25	18242	7345.16	6960.91	0.0603235	0.376746	0.0630517	-1.36418	-1.39004	-0.0775183	0	0	0	0.00952372	6.26913e-05	0.0372472	0.00898546	0.00497971	0.0152141
sp|O60684|IMA7_HUMAN	O60684	KPNA6	Importin subunit alpha-7 OS=Homo sapiens OX=9606 GN=KPNA6 PE=1 SV=1	403.93	0	10	sp|O60684|IMA7_HUMAN	210896	243186	230482	251660	224409	233011	227041	241071	228710	0.100565	0.06212	0.0265928	0.088768	0.0139695	-0.0759365	0	0	0	0.483498	0.888923	0.601454	0.916021	0.653867	0.695781
sp|O00203|AP3B1_HUMAN	O00203	AP3B1	AP-3 complex subunit beta-1 OS=Homo sapiens OX=9606 GN=AP3B1 PE=1 SV=3	571.77	0	18	sp|O00203|AP3B1_HUMAN	342641	324610	285024	260681	269575	248739	333626	272852	259157	0.0382172	0.0630861	0.0568496	-0.291019	-0.365042	-0.0742931	0	0	0	0.0360446	0.00782618	0.0900513	0.0409803	0.0173107	0.0372118
sp|Q9NTJ3|SMC4_HUMAN	Q9NTJ3	SMC4	Structural maintenance of chromosomes protein 4 OS=Homo sapiens OX=9606 GN=SMC4 PE=1 SV=2	384.93	0	11	sp|Q9NTJ3|SMC4_HUMAN	117526	109842	127353	129744	120215	124007	113684	128548	122111	0.0477936	0.0131539	0.0219575	0.178041	0.103816	-0.0741144	0.0454545	0	0	0.104389	0.2061	0.192302	0.310397	0.125196	0.171315
sp|Q86V81|THOC4_HUMAN	Q86V81	ALYREF	THO complex subunit 4 OS=Homo sapiens OX=9606 GN=ALYREF PE=1 SV=3	590.29	0	12	sp|Q86V81|THOC4_HUMAN	492206	528313	738153	851191	736269	773536	510259	794672	754902	0.0500368	0.100582	0.0349076	0.636375	0.565523	-0.0740702	0	0	0	0.00472837	0.00125594	0.0251394	0.0163924	0.00235287	0.00915412
sp|Q9H9J2|RM44_HUMAN	Q9H9J2	MRPL44	39S ribosomal protein L44, mitochondrial OS=Homo sapiens OX=9606 GN=MRPL44 PE=1 SV=1	141.62	0	5	sp|Q9H9J2|RM44_HUMAN	31361.6	31836.2	33055.3	40912	34567.9	35751.4	31598.9	36983.7	35159.7	0.0106217	0.150215	0.0238025	0.218869	0.153883	-0.0729665	0	0	0	0.176606	0.0638321	0.284934	0.139219	0.246497	0.300872
sp|Q9Y6W5|WASF2_HUMAN	Q9Y6W5	WASF2	Wiskott-Aldrich syndrome protein family member 2 OS=Homo sapiens OX=9606 GN=WASF2 PE=1 SV=3	104.74	0	2	sp|Q9Y6W5|WASF2_HUMAN	18656.1	27130.6	20041	22839.4	21334.5	19472.8	22893.4	21440.2	20403.7	0.261752	0.0922915	0.0645204	-0.0725453	-0.142459	-0.0714897	0	0	0	0.754404	0.51722	0.829956	0.622664	0.776837	0.804293
sp|Q9NWH9|SLTM_HUMAN	Q9NWH9	SLTM	SAFB-like transcription modulator OS=Homo sapiens OX=9606 GN=SLTM PE=1 SV=2	163.43	0	3	sp|Q9NWH9|SLTM_HUMAN	27884.7	26587.5	46834.8	38793.6	42848.8	38687.5	27236.1	42814.2	40768.2	0.0336773	0.132806	0.072176	0.646587	0.58045	-0.0706458	0.333333	0.333333	0	0.00674806	0.00175195	0.0308193	0.0192457	0.00493715	0.015115
sp|Q9Y4K0|LOXL2_HUMAN	Q9Y4K0	LOXL2	Lysyl oxidase homolog 2 OS=Homo sapiens OX=9606 GN=LOXL2 PE=1 SV=1	92.39	0	3	sp|Q9Y4K0|LOXL2_HUMAN	69991.4	61383.6	46264.3	49196.2	47335.1	43573.6	65687.5	47730.3	45454.3	0.0926608	0.0434339	0.0585156	-0.458292	-0.529333	-0.0704864	0	0	0	0.0127442	0.00493607	0.0438707	0.0315149	0.00562177	0.016419
sp|P18621|RL17_HUMAN	P18621	RPL17	60S ribosomal protein L17 OS=Homo sapiens OX=9606 GN=RPL17 PE=1 SV=3	840.88	0	18	sp|P18621|RL17_HUMAN	2.65392e+06	2.6579e+06	3.76078e+06	3.26833e+06	3.37019e+06	3.32466e+06	2.65591e+06	3.51455e+06	3.34743e+06	0.00105965	0.0990782	0.00961743	0.400589	0.333815	-0.0702894	0	0	0	0.0189949	0.00425323	0.0575625	0.0295688	0.0129295	0.0296837
sp|P48556|PSMD8_HUMAN	P48556	PSMD8	26S proteasome non-ATPase regulatory subunit 8 OS=Homo sapiens OX=9606 GN=PSMD8 PE=1 SV=2	46.74	0.000766871	3	sp|P48556|PSMD8_HUMAN	27593.4	26812.4	21399.1	23695.6	21809.5	21146.4	27202.9	22547.3	21477.9	0.0203002	0.0720191	0.0218311	-0.272527	-0.340929	-0.0701039	0	0	0	0.0443884	0.00481628	0.103997	0.0309526	0.0164783	0.0357308
sp|Q99459|CDC5L_HUMAN	Q99459	CDC5L	Cell division cycle 5-like protein OS=Homo sapiens OX=9606 GN=CDC5L PE=1 SV=2	1473.18	0	39	sp|Q99459|CDC5L_HUMAN	941289	918560	1.29913e+06	1.23197e+06	1.21075e+06	1.20196e+06	929924	1.26555e+06	1.20635e+06	0.0172829	0.0375288	0.00515065	0.444178	0.375567	-0.0691096	0	0	0	0.00580286	0.00289558	0.0284245	0.0250876	0.00232222	0.00912007
sp|Q9NZM1|MYOF_HUMAN	Q9NZM1	MYOF	Myoferlin OS=Homo sapiens OX=9606 GN=MYOF PE=1 SV=1	63.73	0	2	sp|Q9NZM1|MYOF_HUMAN	16158.7	13496.1	14731.6	12786.2	13859.6	12379.4	14827.4	13758.9	13119.5	0.126976	0.0999815	0.0797801	-0.105673	-0.173016	-0.0686579	0	0	0	0.492397	0.224547	0.609984	0.330515	0.470569	0.519609
sp|P13611|CSPG2_HUMAN	P13611	VCAN	Versican core protein OS=Homo sapiens OX=9606 GN=VCAN PE=1 SV=3	309.38	0	8	sp|P13611|CSPG2_HUMAN	120510	108275	62287.3	73570	67133.5	62467.8	114393	67928.6	64800.6	0.0756243	0.117448	0.0509118	-0.754828	-0.818782	-0.0680112	0	0	0	0.00402301	0.000592291	0.0223434	0.0138263	0.00140969	0.00673304
sp|P40938|RFC3_HUMAN	P40938	RFC3	Replication factor C subunit 3 OS=Homo sapiens OX=9606 GN=RFC3 PE=1 SV=2	91.44	0	3	sp|P40938|RFC3_HUMAN	21686.2	21343.9	26399.3	25760	24014.4	25787.1	21515	26079.6	24900.7	0.0112495	0.0173345	0.0503372	0.277518	0.209977	-0.0667349	0	0	0	0.0241857	0.0363429	0.0679199	0.0967847	0.0247974	0.0477413
sp|P27144|KAD4_HUMAN	P27144	AK4	Adenylate kinase 4, mitochondrial OS=Homo sapiens OX=9606 GN=AK4 PE=1 SV=1	78.19	0	3	sp|P27144|KAD4_HUMAN	26723	27518.5	29212.5	26039.4	27277.6	25476.8	27120.8	27626	26377.2	0.0207397	0.0812197	0.0482749	0.0243982	-0.0407937	-0.0667341	0	0	0	0.815758	0.586746	0.872386	0.681107	0.763495	0.794332
sp|P62888|RL30_HUMAN	P62888	RPL30	60S ribosomal protein L30 OS=Homo sapiens OX=9606 GN=RPL30 PE=1 SV=2	430.6	0	8	sp|P62888|RL30_HUMAN	1.32061e+06	1.23289e+06	1.74646e+06	1.67079e+06	1.6478e+06	1.61529e+06	1.27675e+06	1.70862e+06	1.63155e+06	0.0485825	0.0313142	0.0140875	0.420853	0.354542	-0.0665936	0	0	0	0.00865224	0.00598922	0.0354149	0.0346818	0.00423491	0.0137543
sp|P84095|RHOG_HUMAN	P84095	RHOG	Rho-related GTP-binding protein RhoG OS=Homo sapiens OX=9606 GN=RHOG PE=1 SV=1	79.83	0	2	sp|P84095|RHOG_HUMAN	44309	37230.9	44106.9	29457.1	39555.9	30775.1	40770	36782	35165.5	0.122761	0.281632	0.176565	-0.172241	-0.219224	-0.0648406	0	0	0	0.507802	0.248859	0.621849	0.355901	0.651684	0.693953
sp|O95394|AGM1_HUMAN	O95394	PGM3	Phosphoacetylglucosamine mutase OS=Homo sapiens OX=9606 GN=PGM3 PE=1 SV=1	384.15	0	14	sp|O95394|AGM1_HUMAN	206904	215009	168085	156193	152412	157766	210957	162139	155089	0.0271679	0.0518645	0.0244108	-0.380419	-0.443794	-0.064131	0	0	0	0.0123947	0.00196179	0.0431646	0.0201851	0.00354492	0.0122308
sp|O75964|ATP5L_HUMAN	O75964	ATP5MG	ATP synthase subunit g, mitochondrial OS=Homo sapiens OX=9606 GN=ATP5MG PE=1 SV=3	114.6	0	3	sp|O75964|ATP5L_HUMAN	82553.6	79918.9	99876	83516.2	86581.9	88895.7	81236.3	91696.1	87738.8	0.0229331	0.126157	0.0186474	0.169163	0.111154	-0.0636463	0	0	0	0.233425	0.145426	0.347694	0.241407	0.334013	0.385043
sp|O60264|SMCA5_HUMAN	O60264	SMARCA5	SWI/SNF-related matrix-associated actin-dependent regulator of chromatin subfamily A member 5 OS=Homo sapiens OX=9606 GN=SMARCA5 PE=1 SV=1	773.7	0	24	sp|O60264|SMCA5_HUMAN	250386	243436	294805	303096	298989	273599	246911	298951	286294	0.0199033	0.019612	0.0627106	0.275921	0.212231	-0.0624081	0	0	0	0.0258054	0.0449058	0.0718667	0.112637	0.0324262	0.0585788
sp|Q16181|SEPT7_HUMAN	Q16181	SEPTIN7	Septin-7 OS=Homo sapiens OX=9606 GN=SEPTIN7 PE=1 SV=2	293.78	0	7	sp|Q16181|SEPT7_HUMAN	75533.1	82326.7	85200.8	75856.9	74896.7	79388.3	78929.9	80528.8	77142.5	0.0608612	0.0820474	0.0411705	0.0278388	-0.0323204	-0.0619796	0	0	0	0.807102	0.700133	0.868739	0.777117	0.819883	0.843018
sp|O95573|ACSL3_HUMAN	O95573	ACSL3	Long-chain-fatty-acid--CoA ligase 3 OS=Homo sapiens OX=9606 GN=ACSL3 PE=1 SV=3	295.28	0	10	sp|O95573|ACSL3_HUMAN	189468	197482	175768	161274	157647	165464	193475	168521	161555	0.0292893	0.0608149	0.0342146	-0.200248	-0.260233	-0.0608981	0	0	0	0.0931932	0.0162116	0.17759	0.0591828	0.0456988	0.0767065
sp|P09619|PGFRB_HUMAN	P09619	PDGFRB	Platelet-derived growth factor receptor beta OS=Homo sapiens OX=9606 GN=PDGFRB PE=1 SV=1	38.55	0.0036049	2	sp|P09619|PGFRB_HUMAN	33403.2	26977.6	36028.1	25215.3	29281.8	29483.3	30190.4	30621.7	29382.5	0.150498	0.249685	0.00485068	0.00583709	-0.0309233	-0.0595952	0	0	0	0.980607	0.811795	0.98655	0.860014	0.980619	0.983912
sp|Q9NZB2|F120A_HUMAN	Q9NZB2	FAM120A	Constitutive coactivator of PPAR-gamma-like protein 1 OS=Homo sapiens OX=9606 GN=FAM120A PE=1 SV=2	405.11	0	11	sp|Q9NZB2|F120A_HUMAN	160641	158065	162104	147021	147314	149864	159353	154562	148589	0.0114305	0.0690033	0.0121347	-0.0457137	-0.10091	-0.0568626	0	0	0	0.646042	0.163462	0.737181	0.259525	0.471069	0.519777
sp|P07195|LDHB_HUMAN	P07195	LDHB	L-lactate dehydrogenase B chain OS=Homo sapiens OX=9606 GN=LDHB PE=1 SV=2	870.64	0	15	sp|P07195|LDHB_HUMAN	1.36209e+06	1.26152e+06	1.3755e+06	1.21892e+06	1.27652e+06	1.21782e+06	1.31181e+06	1.29721e+06	1.24717e+06	0.054209	0.0853549	0.0332766	-0.0177155	-0.0722387	-0.0567562	0	0	0	0.87563	0.381284	0.9161	0.491916	0.72962	0.764412
sp|Q9NVI7|ATD3A_HUMAN	Q9NVI7	ATAD3A	ATPase family AAA domain-containing protein 3A OS=Homo sapiens OX=9606 GN=ATAD3A PE=1 SV=2	436.85	0	12	sp|Q9NVI7|ATD3A_HUMAN	173559	155546	170807	149182	157483	150283	164552	159995	153883	0.0774053	0.0955728	0.0330844	-0.0416618	-0.0949413	-0.0561866	0	0	0	0.741133	0.316925	0.822625	0.427334	0.671258	0.711753
sp|Q01082|SPTB2_HUMAN	Q01082	SPTBN1	Spectrin beta chain, non-erythrocytic 1 OS=Homo sapiens OX=9606 GN=SPTBN1 PE=1 SV=2	769.82	0	29	sp|Q01082|SPTB2_HUMAN	264363	246384	277624	269075	268776	257238	255373	273350	263007	0.049783	0.0221147	0.0310209	0.0988575	0.0430417	-0.0556451	0	0	0	0.317269	0.579721	0.436464	0.675246	0.457358	0.507647
sp|Q9HB71|CYBP_HUMAN	Q9HB71	CACYBP	Calcyclin-binding protein OS=Homo sapiens OX=9606 GN=CACYBP PE=1 SV=2	47.87	0.000774593	3	sp|Q9HB71|CYBP_HUMAN	28951.5	29722.7	36491.4	26685.1	33850.4	26955.2	29337.1	31588.3	30402.8	0.0185885	0.219515	0.160366	0.0891952	0.0422676	-0.0551843	0.166667	0.166667	0	0.642246	0.758594	0.734135	0.815633	0.894834	0.906975
sp|Q5JVF3|PCID2_HUMAN	Q5JVF3	PCID2	PCI domain-containing protein 2 OS=Homo sapiens OX=9606 GN=PCID2 PE=1 SV=2	50.4	0.000782473	1	sp|Q5JVF3|PCID2_HUMAN	1594.04	2522.74	1928.96	2836.33	1911.38	2675.37	2058.39	2382.65	2293.37	0.31903	0.269284	0.235558	0.222084	0.173333	-0.0550948	0	0	0	0.520088	0.581868	0.630691	0.676506	0.77593	0.803911
sp|Q9C0J8|WDR33_HUMAN	Q9C0J8	WDR33	pre-mRNA 3' end processing protein WDR33 OS=Homo sapiens OX=9606 GN=WDR33 PE=1 SV=2	49.76	0.00078125	3	sp|Q9C0J8|WDR33_HUMAN	17203.6	16942.6	16364.3	13905	14913.5	14229.7	17073.1	15134.6	14571.6	0.0108116	0.114902	0.0331848	-0.178605	-0.228919	-0.0546941	0	0	0	0.191083	0.0212233	0.302414	0.0705895	0.141099	0.18788
sp|P19367|HXK1_HUMAN	P19367	HK1	Hexokinase-1 OS=Homo sapiens OX=9606 GN=HK1 PE=1 SV=3	303.24	0	7	sp|P19367|HXK1_HUMAN	52327.9	47876.2	67079.7	53514	55237.6	60963.7	50102.1	60296.8	58100.7	0.062827	0.159087	0.069688	0.259451	0.213356	-0.0535273	0	0	0	0.149974	0.0711204	0.254037	0.148407	0.21447	0.266128
sp|Q9H2P0|ADNP_HUMAN	Q9H2P0	ADNP	Activity-dependent neuroprotector homeobox protein OS=Homo sapiens OX=9606 GN=ADNP PE=1 SV=1	39.49	0.00363108	2	sp|Q9H2P0|ADNP_HUMAN	12212.8	10685.5	10896.9	9948.15	10018.9	10079.4	11449.1	10422.5	10049.1	0.0943262	0.0643682	0.00425703	-0.133815	-0.184963	-0.0526377	0	0	0	0.301626	0.103254	0.418801	0.192345	0.231159	0.284906
sp|P46939|UTRO_HUMAN	P46939	UTRN	Utrophin OS=Homo sapiens OX=9606 GN=UTRN PE=1 SV=2	176.72	0	4	sp|P46939|UTRO_HUMAN	37371.4	33953.5	31752.5	25302.8	27589.9	27428.5	35662.4	28527.6	27509.2	0.0677686	0.159868	0.00415047	-0.329665	-0.372839	-0.0524455	0	0	0	0.0890973	0.00715682	0.171094	0.039455	0.0624061	0.0985568
sp|O43684|BUB3_HUMAN	O43684	BUB3	Mitotic checkpoint protein BUB3 OS=Homo sapiens OX=9606 GN=BUB3 PE=1 SV=1	193.76	0	6	sp|O43684|BUB3_HUMAN	89047.4	80208.7	107993	90891.1	100364	91569	84628	99442.1	95966.7	0.0738515	0.121608	0.064806	0.229338	0.181851	-0.0513241	0	0	0	0.148982	0.113378	0.252827	0.205148	0.217188	0.269278
sp|P17858|PFKAL_HUMAN	P17858	PFKL	ATP-dependent 6-phosphofructokinase, liver type OS=Homo sapiens OX=9606 GN=PFKL PE=1 SV=6	959.14	0	24	sp|P17858|PFKAL_HUMAN	744836	769405	644430	734630	662160	669548	757121	689530	665854	0.0229454	0.0924998	0.00784578	-0.137813	-0.185149	-0.0504069	0	0	0	0.253411	0.0366442	0.369723	0.0972405	0.180577	0.23078
sp|Q9NP64|NO40_HUMAN	Q9NP64	ZCCHC17	Nucleolar protein of 40 kDa OS=Homo sapiens OX=9606 GN=ZCCHC17 PE=1 SV=1	81.51	0	4	sp|Q9NP64|NO40_HUMAN	61333.3	61134.7	58445	51999.4	54065.2	52597.4	61234	55222.2	53331.3	0.00229366	0.0825346	0.0194602	-0.151544	-0.199485	-0.0502653	0	0	0	0.195085	0.0277878	0.306152	0.0821059	0.125752	0.171889
sp|Q8IZ81|ELMD2_HUMAN	Q8IZ81	ELMOD2	ELMO domain-containing protein 2 OS=Homo sapiens OX=9606 GN=ELMOD2 PE=1 SV=1	41.27	0.00367647	2	sp|Q8IZ81|ELMD2_HUMAN	11339.3	11722.7	10393.2	11047.2	11709.5	9030.05	11531	10720.2	10369.8	0.023512	0.0431338	0.182707	-0.105657	-0.165076	-0.0479493	0	0	0	0.281265	0.311888	0.39755	0.422066	0.52102	0.56735
sp|O00483|NDUA4_HUMAN	O00483	NDUFA4	Cytochrome c oxidase subunit NDUFA4 OS=Homo sapiens OX=9606 GN=NDUFA4 PE=1 SV=1	32.69	0.00965517	1	sp|O00483|NDUA4_HUMAN	7252.3	6908.14	7532.01	5609.55	5585.1	7132.43	7080.22	6570.78	6358.76	0.0343714	0.206883	0.172067	-0.122909	-0.16538	-0.047318	0	0	0	0.511453	0.2939	0.622429	0.405061	0.675447	0.715179
sp|Q9Y4W6|AFG32_HUMAN	Q9Y4W6	AFG3L2	AFG3-like protein 2 OS=Homo sapiens OX=9606 GN=AFG3L2 PE=1 SV=2	39.63	0.00363372	1	sp|Q9Y4W6|AFG32_HUMAN	8771.57	6183.61	5998.63	7782.99	7277.85	6062.68	7477.59	6890.81	6670.27	0.244726	0.183103	0.128819	-0.108164	-0.148909	-0.0469294	0	0	0	0.669666	0.508017	0.759091	0.612572	0.798188	0.823506
sp|P41252|SYIC_HUMAN	P41252	IARS1	Isoleucine--tRNA ligase, cytoplasmic OS=Homo sapiens OX=9606 GN=IARS1 PE=1 SV=2	901.25	0	27	sp|P41252|SYIC_HUMAN	445272	447725	446078	471292	430804	458599	446499	458685	444701	0.00388581	0.0388699	0.0441955	0.0383074	-0.00651854	-0.0446663	0	0	0	0.66521	0.926355	0.755185	0.944048	0.80451	0.828923
sp|Q7Z478|DHX29_HUMAN	Q7Z478	DHX29	ATP-dependent RNA helicase DHX29 OS=Homo sapiens OX=9606 GN=DHX29 PE=1 SV=2	78.96	0	3	sp|Q7Z478|DHX29_HUMAN	10931	9012.72	15251.7	15261.3	13844.3	15743.4	9971.87	15256.5	14793.9	0.136027	0.00044442	0.0907739	0.620197	0.57279	-0.0444281	0	0	0	0.00770511	0.0106413	0.0330788	0.047457	0.00671949	0.0186944
sp|P36915|GNL1_HUMAN	P36915	GNL1	Guanine nucleotide-binding protein-like 1 OS=Homo sapiens OX=9606 GN=GNL1 PE=1 SV=2	257.07	0	10	sp|P36915|GNL1_HUMAN	175823	162183	156112	143629	151185	139775	169003	149871	145480	0.0570662	0.0588949	0.0554592	-0.173407	-0.216162	-0.0428972	0	0	0	0.14909	0.0540868	0.252827	0.126062	0.118811	0.16414
sp|P54577|SYYC_HUMAN	P54577	YARS1	Tyrosine--tRNA ligase, cytoplasmic OS=Homo sapiens OX=9606 GN=YARS1 PE=1 SV=4	237.55	0	9	sp|P54577|SYYC_HUMAN	114636	110489	103395	96443.1	96195.2	97791.9	112563	99919.2	96993.6	0.0260526	0.0491998	0.0116405	-0.172526	-0.214574	-0.0428731	0	0	0	0.11832	0.0241169	0.211702	0.0766609	0.0618516	0.097888
sp|Q14203|DCTN1_HUMAN	Q14203	DCTN1	Dynactin subunit 1 OS=Homo sapiens OX=9606 GN=DCTN1 PE=1 SV=3	109.28	0	4	sp|Q14203|DCTN1_HUMAN	26565.9	26560.1	24664.1	25342.3	24554.5	23996.1	26563	25003.2	24275.3	0.00015452	0.0191798	0.0162678	-0.0874388	-0.130025	-0.0426233	0	0	0	0.327107	0.0921174	0.446707	0.178038	0.205215	0.257239
sp|P23528|COF1_HUMAN	P23528	CFL1	Cofilin-1 OS=Homo sapiens OX=9606 GN=CFL1 PE=1 SV=3	1416.24	0	23	sp|P23528|COF1_HUMAN	3.98813e+06	4.01012e+06	3.62792e+06	3.42656e+06	3.4248e+06	3.42856e+06	3.99912e+06	3.52724e+06	3.42668e+06	0.00388748	0.0403673	0.000776723	-0.181725	-0.222867	-0.0417293	0	0	0	0.0923963	0.0177202	0.176522	0.0628935	0.0418661	0.0718116
sp|Q16795|NDUA9_HUMAN	Q16795	NDUFA9	NADH dehydrogenase [ubiquinone] 1 alpha subcomplex subunit 9, mitochondrial OS=Homo sapiens OX=9606 GN=NDUFA9 PE=1 SV=2	66.47	0	2	sp|Q16795|NDUA9_HUMAN	3104.66	5783.66	2876.94	6589.01	2528.4	6667.91	4444.16	4732.97	4598.16	0.426254	0.554584	0.636576	0.0390883	-0.04548	-0.041692	0	0	0	0.945171	0.941062	0.961256	0.951894	0.991579	0.993574
sp|P50991|TCPD_HUMAN	P50991	CCT4	T-complex protein 1 subunit delta OS=Homo sapiens OX=9606 GN=CCT4 PE=1 SV=4	833.04	0	23	sp|P50991|TCPD_HUMAN	724424	709208	832040	768385	763397	792973	716816	800212	778185	0.01501	0.0562487	0.0268739	0.157719	0.118331	-0.0402699	0	0	0	0.147019	0.12824	0.251024	0.222568	0.178212	0.228148
sp|Q53H12|AGK_HUMAN	Q53H12	AGK	Acylglycerol kinase, mitochondrial OS=Homo sapiens OX=9606 GN=AGK PE=1 SV=2	116.55	0	5	sp|Q53H12|AGK_HUMAN	61692.4	66243.1	63608.2	64782.3	61155	63730.4	63967.7	64195.2	62442.7	0.0503036	0.0129329	0.0291639	0.0059745	-0.0342051	-0.0399332	0	0	0	0.947811	0.656601	0.963286	0.73979	0.839592	0.858713
sp|P52434|RPAB3_HUMAN	P52434	POLR2H	DNA-directed RNA polymerases I, II, and III subunit RPABC3 OS=Homo sapiens OX=9606 GN=POLR2H PE=1 SV=4	66.65	0	3	sp|P52434|RPAB3_HUMAN	50080.1	49639	53622	58480.2	57091.4	51992	49859.5	56051.1	54541.7	0.00625518	0.0612878	0.0661105	0.167533	0.127927	-0.0393833	0	0	0	0.133054	0.160807	0.231951	0.255623	0.21141	0.263645
sp|Q92945|FUBP2_HUMAN	Q92945	KHSRP	Far upstream element-binding protein 2 OS=Homo sapiens OX=9606 GN=KHSRP PE=1 SV=4	317.92	0	12	sp|Q92945|FUBP2_HUMAN	209720	196082	237787	182096	220281	188356	202901	209941	204319	0.0475312	0.187574	0.110487	0.0372226	0.00644422	-0.0391648	0	0	0	0.827622	0.953186	0.881303	0.962853	0.968508	0.973722
sp|Q9NVF7|FBX28_HUMAN	Q9NVF7	FBXO28	F-box only protein 28 OS=Homo sapiens OX=9606 GN=FBXO28 PE=1 SV=1	174.22	0	4	sp|Q9NVF7|FBX28_HUMAN	35867.2	34195.6	49973.1	43308.4	45442.4	45393.8	35031.4	46640.8	45418.1	0.0337405	0.101041	0.000755502	0.409661	0.375028	-0.0383242	0	0	0	0.0197779	0.00357324	0.0592148	0.0276893	0.0118994	0.0278646
sp|Q9BXJ9|NAA15_HUMAN	Q9BXJ9	NAA15	N-alpha-acetyltransferase 15, NatA auxiliary subunit OS=Homo sapiens OX=9606 GN=NAA15 PE=1 SV=1	299.1	0	9	sp|Q9BXJ9|NAA15_HUMAN	79248.7	76435.2	91465.4	86536.5	87985.6	85350.5	77841.9	89001	86668	0.0255574	0.0391599	0.0214991	0.192955	0.155021	-0.0383212	0.0555556	0.111111	0	0.0837076	0.0675587	0.163476	0.14382	0.0807592	0.120896
sp|Q9NSD9|SYFB_HUMAN	Q9NSD9	FARSB	Phenylalanine--tRNA ligase beta subunit OS=Homo sapiens OX=9606 GN=FARSB PE=1 SV=3	220.69	0	8	sp|Q9NSD9|SYFB_HUMAN	78096.9	68234.1	75137.7	70029.2	70450.2	70912.6	73165.5	72583.4	70681.4	0.0953187	0.0497663	0.00462498	-0.00913342	-0.0465571	-0.0383097	0	0	0	0.937514	0.629114	0.956955	0.716384	0.870662	0.884276
sp|Q9BXS5|AP1M1_HUMAN	Q9BXS5	AP1M1	AP-1 complex subunit mu-1 OS=Homo sapiens OX=9606 GN=AP1M1 PE=1 SV=3	424.37	0	10	sp|Q9BXS5|AP1M1_HUMAN	255293	263884	274508	253026	256985	256759	259588	263767	256872	0.0234014	0.0575871	0.000620628	0.0220395	-0.0149769	-0.0382134	0	0.0416667	0	0.817098	0.81715	0.872583	0.862772	0.880741	0.893297
sp|Q9P035|HACD3_HUMAN	Q9P035	HACD3	Very-long-chain (3R)-3-hydroxyacyl-CoA dehydratase 3 OS=Homo sapiens OX=9606 GN=HACD3 PE=1 SV=2	225.05	0	7	sp|Q9P035|HACD3_HUMAN	218830	237778	231393	239449	220678	238271	228304	235421	229474	0.0586868	0.0241955	0.054213	0.0453198	0.00755921	-0.0369109	0	0	0	0.640054	0.930296	0.733313	0.945484	0.841875	0.859714
sp|Q8N1G4|LRC47_HUMAN	Q8N1G4	LRRC47	Leucine-rich repeat-containing protein 47 OS=Homo sapiens OX=9606 GN=LRRC47 PE=1 SV=1	163.22	0	4	sp|Q8N1G4|LRC47_HUMAN	41975.6	33502.2	40604.1	37403.2	37739.7	38318.3	37738.9	39003.6	38029	0.158764	0.0580315	0.0107593	0.0554912	0.0201561	-0.036509	0	0	0	0.720817	0.881589	0.808484	0.912631	0.90641	0.917464
sp|Q93009|UBP7_HUMAN	Q93009	USP7	Ubiquitin carboxyl-terminal hydrolase 7 OS=Homo sapiens OX=9606 GN=USP7 PE=1 SV=2	111.53	0	5	sp|Q93009|UBP7_HUMAN	15506.6	20410.8	14949.5	18429	16783.8	15785.9	17958.7	16689.2	16284.9	0.193099	0.147425	0.0433281	-0.100072	-0.128254	-0.0353863	0	0.1	0	0.630283	0.44606	0.725607	0.550755	0.746704	0.779033
sp|Q08211|DHX9_HUMAN	Q08211	DHX9	ATP-dependent RNA helicase A OS=Homo sapiens OX=9606 GN=DHX9 PE=1 SV=4	1623.86	0	42	sp|Q08211|DHX9_HUMAN	1.20384e+06	1.19325e+06	1.23909e+06	1.30625e+06	1.26603e+06	1.21926e+06	1.19854e+06	1.27267e+06	1.24265e+06	0.00624958	0.0373143	0.0266139	0.0860931	0.0518929	-0.0344471	0	0	0	0.352147	0.445482	0.472269	0.550496	0.493406	0.540136
sp|O94804|STK10_HUMAN	O94804	STK10	Serine/threonine-protein kinase 10 OS=Homo sapiens OX=9606 GN=STK10 PE=1 SV=1	63.03	0	2	sp|O94804|STK10_HUMAN	10964	9699.55	15746.8	11256.5	13296.1	13075.6	10331.8	13501.7	13185.9	0.08654	0.235165	0.0118233	0.368526	0.354558	-0.0341449	0.25	0.25	0	0.136064	0.013009	0.236098	0.0523607	0.147577	0.194598
sp|P68363|TBA1B_HUMAN	P68363	TUBA1B	Tubulin alpha-1B chain OS=Homo sapiens OX=9606 GN=TUBA1B PE=1 SV=1	3009.49	0	33	sp|P68363|TBA1B_HUMAN	3.1499e+07	3.30841e+07	3.11421e+07	3.34009e+07	3.06222e+07	3.2431e+07	3.22915e+07	3.22715e+07	3.15266e+07	0.0347091	0.0494918	0.0405691	-0.0013457	-0.0347454	-0.0336898	0.0147059	0.0147059	0	0.988613	0.643133	0.992599	0.726259	0.880231	0.893297
sp|P17987|TCPA_HUMAN	P17987	TCP1	T-complex protein 1 subunit alpha OS=Homo sapiens OX=9606 GN=TCP1 PE=1 SV=1	1488.48	0	30	sp|P17987|TCPA_HUMAN	1.35416e+06	1.37697e+06	1.49585e+06	1.57806e+06	1.47673e+06	1.52741e+06	1.36557e+06	1.53695e+06	1.50207e+06	0.0118137	0.0378199	0.0238572	0.17011	0.137295	-0.0331259	0.0277778	0.0138889	0	0.107519	0.086707	0.195895	0.170224	0.1103	0.15473
sp|P41208|CETN2_HUMAN	P41208	CETN2	Centrin-2 OS=Homo sapiens OX=9606 GN=CETN2 PE=1 SV=1	156.02	0	5	sp|P41208|CETN2_HUMAN	49527.5	47652.3	56931.8	54761	54545	54640.2	48589.9	55846.4	54592.6	0.0272895	0.027485	0.00123329	0.200804	0.168318	-0.0327578	0	0	0	0.0706486	0.0502082	0.1438	0.120403	0.0571181	0.0913646
sp|P0DN76|U2AF5_HUMAN	P0DN76	U2AF1L5	Splicing factor U2AF 35 kDa subunit-like protein OS=Homo sapiens OX=9606 GN=U2AF1L5 PE=1 SV=1	327.38	0	8	sp|P0DN76|U2AF5_HUMAN	766534	750787	682293	619174	634708	637622	758661	650734	636165	0.0146769	0.0685863	0.00323819	-0.223009	-0.25398	-0.0326661	0	0	0	0.0730147	0.0119052	0.147212	0.0509367	0.0389416	0.0677285
sp|Q02809|PLOD1_HUMAN	Q02809	PLOD1	Procollagen-lysine,2-oxoglutarate 5-dioxygenase 1 OS=Homo sapiens OX=9606 GN=PLOD1 PE=1 SV=2	232.14	0	8	sp|Q02809|PLOD1_HUMAN	66410.2	71811.8	70215.3	74914.5	69629.6	72333.6	69111	72564.9	70981.6	0.0552668	0.0457913	0.0269374	0.0707032	0.0393708	-0.0318273	0.0625	0.0625	0	0.489108	0.616886	0.606661	0.705688	0.685605	0.724394
sp|Q9NZN4|EHD2_HUMAN	Q9NZN4	EHD2	EH domain-containing protein 2 OS=Homo sapiens OX=9606 GN=EHD2 PE=1 SV=2	554.16	0	16	sp|Q9NZN4|EHD2_HUMAN	264671	271547	229858	226890	217937	228846	268109	228374	223391	0.0181339	0.0091919	0.0345294	-0.231334	-0.26356	-0.0318254	0	0	0	0.0421404	0.0140288	0.100251	0.0545807	0.0200789	0.0410368
sp|Q9NPQ8|RIC8A_HUMAN	Q9NPQ8	RIC8A	Synembryn-A OS=Homo sapiens OX=9606 GN=RIC8A PE=1 SV=3	312.69	0	9	sp|Q9NPQ8|RIC8A_HUMAN	71304	74486.7	78574.5	72926.5	72702.7	75496	72895.3	75750.5	74099.4	0.0308739	0.0527224	0.0266551	0.0547698	0.0237222	-0.0317945	0	0	0	0.570997	0.733902	0.675966	0.801498	0.773006	0.801994
sp|O96008|TOM40_HUMAN	O96008	TOMM40	Mitochondrial import receptor subunit TOM40 homolog OS=Homo sapiens OX=9606 GN=TOMM40 PE=1 SV=1	78.32	0	2	sp|O96008|TOM40_HUMAN	29972.3	21441.9	30803.3	29112.2	31514.9	27134.1	25707.1	29957.7	29324.5	0.234638	0.0399159	0.105634	0.24032	0.206037	-0.0308218	0	0	0	0.273794	0.342909	0.391434	0.453769	0.418099	0.467895
sp|Q8N3C0|ASCC3_HUMAN	Q8N3C0	ASCC3	Activating signal cointegrator 1 complex subunit 3 OS=Homo sapiens OX=9606 GN=ASCC3 PE=1 SV=3	145.3	0	5	sp|Q8N3C0|ASCC3_HUMAN	23449.7	19934.9	24270.6	25441	26529.3	22142.1	21692.3	24855.8	24335.7	0.114571	0.0332965	0.127477	0.200748	0.164756	-0.0305077	0.1	0.1	0	0.157752	0.286701	0.26392	0.398078	0.330744	0.381864
sp|P61221|ABCE1_HUMAN	P61221	ABCE1	ATP-binding cassette sub-family E member 1 OS=Homo sapiens OX=9606 GN=ABCE1 PE=1 SV=1	566.53	0	13	sp|P61221|ABCE1_HUMAN	186750	206327	269128	260188	270112	248232	196539	264658	259172	0.0704345	0.0238879	0.0596958	0.430902	0.399603	-0.0302177	0	0	0	0.0101446	0.00947757	0.0386338	0.0445267	0.0073051	0.0197258
sp|P26640|SYVC_HUMAN	P26640	VARS1	Valine--tRNA ligase OS=Homo sapiens OX=9606 GN=VARS1 PE=1 SV=4	540.03	0	15	sp|P26640|SYVC_HUMAN	144562	140878	165445	179916	177131	161206	142720	172680	169169	0.0182527	0.0592574	0.0665622	0.273764	0.243793	-0.0296391	0	0	0	0.0373025	0.0312049	0.0921156	0.0884633	0.0430608	0.0736073
sp|O15294|OGT1_HUMAN	O15294	OGT	UDP-N-acetylglucosamine--peptide N-acetylglucosaminyltransferase 110 kDa subunit OS=Homo sapiens OX=9606 GN=OGT PE=1 SV=3	104.09	0	3	sp|O15294|OGT1_HUMAN	20648.4	18469.4	20513	19631.7	20569.3	18767.1	19558.9	20072.4	19668.2	0.0787746	0.0310442	0.0647928	0.0392801	0.00876804	-0.029344	0	0	0	0.710237	0.929223	0.799016	0.945037	0.906085	0.917464
sp|Q86TB9|PATL1_HUMAN	Q86TB9	PATL1	Protein PAT1 homolog 1 OS=Homo sapiens OX=9606 GN=PATL1 PE=1 SV=2	60.8	0.000841043	2	sp|Q86TB9|PATL1_HUMAN	5969.89	6535.14	6943.84	8077.73	7790.25	6931.28	6252.52	7510.79	7360.76	0.0639254	0.10675	0.082516	0.261881	0.234434	-0.029108	0	0	0	0.0915367	0.0653575	0.175328	0.141513	0.12838	0.174681
sp|Q13131|AAPK1_HUMAN	Q13131	PRKAA1	5'-AMP-activated protein kinase catalytic subunit alpha-1 OS=Homo sapiens OX=9606 GN=PRKAA1 PE=1 SV=4	35.08	0.00773015	1	sp|Q13131|AAPK1_HUMAN	13908	12208.7	10870.7	10495	10730.6	10212.8	13058.4	10682.8	10471.7	0.092017	0.0248682	0.0349646	-0.286847	-0.315863	-0.0287975	0	0	0	0.0501069	0.0240398	0.113424	0.0766609	0.0304259	0.0559806
sp|Q9UJZ1|STML2_HUMAN	Q9UJZ1	STOML2	Stomatin-like protein 2, mitochondrial OS=Homo sapiens OX=9606 GN=STOML2 PE=1 SV=1	123.21	0	4	sp|Q9UJZ1|STML2_HUMAN	71035.8	73115.8	75706.4	75895.1	71460.2	77243.8	72075.8	75800.8	74352	0.0204056	0.0017602	0.0550041	0.0728473	0.0439152	-0.0278412	0	0	0	0.406226	0.572398	0.530045	0.67019	0.622111	0.666261
sp|P24539|AT5F1_HUMAN	P24539	ATP5PB	ATP synthase F(0) complex subunit B1, mitochondrial OS=Homo sapiens OX=9606 GN=ATP5PB PE=1 SV=2	110.66	0	3	sp|P24539|AT5F1_HUMAN	33693.6	32306.4	30087	23335.7	28377.7	24040	33000	26711.4	26208.8	0.0297259	0.178721	0.117028	-0.316307	-0.33705	-0.0273993	0	0	0	0.106456	0.0296484	0.194908	0.0853462	0.134981	0.181513
sp|P53992|SC24C_HUMAN	P53992	SEC24C	Protein transport protein Sec24C OS=Homo sapiens OX=9606 GN=SEC24C PE=1 SV=3	68.51	0	3	sp|P53992|SC24C_HUMAN	18150.2	18854.6	24934.4	21370.8	26148	19294.8	18502.4	23152.6	22721.4	0.0269209	0.108838	0.213278	0.319437	0.280002	-0.0271243	0	0	0	0.04614	0.16029	0.107206	0.25536	0.21173	0.263705
sp|O95347|SMC2_HUMAN	O95347	SMC2	Structural maintenance of chromosomes protein 2 OS=Homo sapiens OX=9606 GN=SMC2 PE=1 SV=2	487.3	0	16	sp|O95347|SMC2_HUMAN	200684	192931	230879	216609	217633	221708	196808	223744	219670	0.0278562	0.0450988	0.0131191	0.184607	0.158772	-0.0265067	0	0	0	0.0986498	0.0614644	0.183966	0.136632	0.0905644	0.132911
sp|Q92620|PRP16_HUMAN	Q92620	DHX38	Pre-mRNA-splicing factor ATP-dependent RNA helicase PRP16 OS=Homo sapiens OX=9606 GN=DHX38 PE=1 SV=2	137.94	0	4	sp|Q92620|PRP16_HUMAN	9642.59	10707.8	12491.6	12431.7	11266.1	13225	10175.2	12461.6	12245.6	0.0740257	0.00339795	0.113112	0.294408	0.264551	-0.0252311	0	0.125	0	0.034979	0.075491	0.0881259	0.154498	0.0728856	0.112227
sp|P49915|GUAA_HUMAN	P49915	GMPS	GMP synthase [glutamine-hydrolyzing] OS=Homo sapiens OX=9606 GN=GMPS PE=1 SV=1	444.51	0	15	sp|P49915|GUAA_HUMAN	200376	204272	182480	187942	185215	178797	202324	185211	182006	0.0136159	0.0208527	0.0249346	-0.127589	-0.152841	-0.025184	0	0	0.03125	0.182533	0.0665403	0.291974	0.142832	0.128857	0.174888
sp|Q86YP4|P66A_HUMAN	Q86YP4	GATAD2A	Transcriptional repressor p66-alpha OS=Homo sapiens OX=9606 GN=GATAD2A PE=1 SV=1	124.42	0	4	sp|Q86YP4|P66A_HUMAN	19909.2	20666	21161.7	15133.2	16788.4	18903.7	20287.6	18147.5	17846.1	0.0263751	0.234896	0.0838152	-0.18076	-0.187279	-0.0241615	0	0.125	0	0.392041	0.0908552	0.513781	0.176283	0.520988	0.56735
sp|P14618|KPYM_HUMAN	P14618	PKM	Pyruvate kinase PKM OS=Homo sapiens OX=9606 GN=PKM PE=1 SV=4	4064.22	0	48	sp|P14618|KPYM_HUMAN	1.82594e+07	1.8981e+07	1.89188e+07	2.01182e+07	1.86852e+07	1.97614e+07	1.86202e+07	1.95185e+07	1.92233e+07	0.0274042	0.0434524	0.039586	0.0675593	0.0456923	-0.0219829	0	0	0	0.474079	0.535458	0.591213	0.638505	0.669655	0.710557
sp|O95232|LC7L3_HUMAN	O95232	LUC7L3	Luc7-like protein 3 OS=Homo sapiens OX=9606 GN=LUC7L3 PE=1 SV=2	461.48	0	11	sp|O95232|LC7L3_HUMAN	242498	222085	227381	205001	216472	209645	232292	216191	213058	0.0621381	0.0731968	0.0226565	-0.104172	-0.12348	-0.0210576	0	0	0	0.371988	0.172043	0.494879	0.269708	0.392097	0.441109
sp|P52735|VAV2_HUMAN	P52735	VAV2	Guanine nucleotide exchange factor VAV2 OS=Homo sapiens OX=9606 GN=VAV2 PE=1 SV=2	346.42	0	12	sp|P52735|VAV2_HUMAN	81936.7	89425.4	80456.1	84135.5	79188.3	83192.5	85681.1	82295.8	81190.4	0.0618028	0.0316141	0.0348739	-0.0571395	-0.0767269	-0.0195092	0	0	0	0.568144	0.374089	0.673656	0.484726	0.628468	0.671887
sp|P11498|PYC_HUMAN	P11498	PC	Pyruvate carboxylase, mitochondrial OS=Homo sapiens OX=9606 GN=PC PE=1 SV=2	195.6	0	7	sp|P11498|PYC_HUMAN	49871.4	47839.6	40755.1	44546.3	41353.9	42807.7	48855.5	42650.7	42080.8	0.0294066	0.0628554	0.0244282	-0.197065	-0.21526	-0.0194064	0	0	0	0.0988024	0.0272099	0.183966	0.081794	0.0692093	0.107595
sp|Q03252|LMNB2_HUMAN	Q03252	LMNB2	Lamin-B2 OS=Homo sapiens OX=9606 GN=LMNB2 PE=1 SV=4	82.81	0	1	sp|Q03252|LMNB2_HUMAN	3740.58	3685.65	6077.67	3646.62	5036.95	4559.46	3713.12	4862.14	4798.2	0.0104592	0.35355	0.0703675	0.342448	0.368115	-0.0190984	0	0	0	0.276205	0.00804177	0.393	0.041429	0.327966	0.37983
sp|P63151|2ABA_HUMAN	P63151	PPP2R2A	Serine/threonine-protein phosphatase 2A 55 kDa regulatory subunit B alpha isoform OS=Homo sapiens OX=9606 GN=PPP2R2A PE=1 SV=1	46.04	0.000763359	3	sp|P63151|2ABA_HUMAN	14529	14374	13265.3	18178	16676.9	14356.9	14451.5	15721.7	15516.9	0.00758711	0.220955	0.105723	0.103728	0.0986	-0.0189122	0	0	0	0.591996	0.356898	0.695316	0.468958	0.798702	0.823506
sp|O60313|OPA1_HUMAN	O60313	OPA1	Dynamin-like 120 kDa protein, mitochondrial OS=Homo sapiens OX=9606 GN=OPA1 PE=1 SV=3	83.86	0	3	sp|O60313|OPA1_HUMAN	21523.8	16986	15671.9	15639.6	16105.2	14819.5	19254.9	15655.8	15462.4	0.166642	0.00145891	0.0587977	-0.288443	-0.307625	-0.0179345	0	0	0	0.114414	0.0879585	0.206194	0.172228	0.110625	0.155042
sp|P61026|RAB10_HUMAN	P61026	RAB10	Ras-related protein Rab-10 OS=Homo sapiens OX=9606 GN=RAB10 PE=1 SV=1	92.36	0	3	sp|P61026|RAB10_HUMAN	26232.8	24850.4	25089.1	19838	21838	22534.4	25541.6	22463.5	22186.2	0.0382702	0.165293	0.022196	-0.194657	-0.202838	-0.0179257	0	0	0	0.250884	0.0359084	0.367833	0.0965133	0.282109	0.3345
sp|Q9BPX3|CND3_HUMAN	Q9BPX3	NCAPG	Condensin complex subunit 3 OS=Homo sapiens OX=9606 GN=NCAPG PE=1 SV=1	47.69	0.000773395	2	sp|Q9BPX3|CND3_HUMAN	4510.95	4741.42	5784.8	5331.08	4937.48	6044.55	4626.19	5557.94	5491.02	0.0352267	0.0577236	0.142563	0.263972	0.240329	-0.017477	0	0	0	0.0444807	0.112044	0.103997	0.203687	0.138147	0.184773
sp|P31930|QCR1_HUMAN	P31930	UQCRC1	Cytochrome b-c1 complex subunit 1, mitochondrial OS=Homo sapiens OX=9606 GN=UQCRC1 PE=1 SV=3	151.59	0	5	sp|P31930|QCR1_HUMAN	58165	55510.2	64640.5	54558.7	61983.2	55915.2	56837.6	59599.6	58949.2	0.0330286	0.119613	0.072787	0.0636724	0.0511075	-0.0158303	0	0	0	0.619018	0.562958	0.717465	0.66173	0.837302	0.858094
sp|Q9NQT8|KI13B_HUMAN	Q9NQT8	KIF13B	Kinesin-like protein KIF13B OS=Homo sapiens OX=9606 GN=KIF13B PE=1 SV=2	62.39	0	2	sp|Q9NQT8|KI13B_HUMAN	6936.97	6314.48	3498.49	2058.12	2370.95	3125.62	6625.72	2778.31	2748.28	0.0664331	0.366589	0.194168	-1.30245	-1.28168	-0.0156745	0	0	0	0.0103088	0.00104534	0.0386874	0.0155857	0.0090593	0.0229302
sp|Q9BWE0|REPI1_HUMAN	Q9BWE0	REPIN1	Replication initiator 1 OS=Homo sapiens OX=9606 GN=REPIN1 PE=1 SV=1	57.39	0.000825083	1	sp|Q9BWE0|REPI1_HUMAN	6762.48	6162.36	7585.4	5824.7	6631.29	6638.79	6462.42	6705.05	6635.04	0.0656646	0.185681	0.000798956	0.0421874	0.0395874	-0.0151433	0	0	0	0.807753	0.623353	0.868815	0.711451	0.946297	0.954603
sp|Q07157|ZO1_HUMAN	Q07157	TJP1	Tight junction protein ZO-1 OS=Homo sapiens OX=9606 GN=TJP1 PE=1 SV=3	434.15	0	14	sp|Q07157|ZO1_HUMAN	188608	177027	155368	142120	148796	145673	182817	148744	147234	0.0447945	0.0629787	0.0150014	-0.298277	-0.311644	-0.0147181	0	0	0	0.0350697	0.00897647	0.0882055	0.0428461	0.0183887	0.0388034
sp|P62851|RS25_HUMAN	P62851	RPS25	40S ribosomal protein S25 OS=Homo sapiens OX=9606 GN=RPS25 PE=1 SV=1	223.28	0	5	sp|P62851|RS25_HUMAN	492667	431704	528000	426152	485668	458930	462186	477076	472299	0.0932682	0.150955	0.0400298	0.040625	0.0337935	-0.0145194	0	0	0	0.799645	0.733238	0.863825	0.801359	0.948105	0.955474
sp|O14735|CDIPT_HUMAN	O14735	CDIPT	CDP-diacylglycerol--inositol 3-phosphatidyltransferase OS=Homo sapiens OX=9606 GN=CDIPT PE=1 SV=1	34.95	0.00842105	1	sp|O14735|CDIPT_HUMAN	3963.69	7187.81	2800.71	5364.62	3615.36	4468.71	5575.75	4082.67	4042.04	0.408877	0.444063	0.149282	-0.461564	-0.4092	-0.0144299	0	0	0	0.368739	0.269541	0.490995	0.377055	0.526578	0.572925
sp|P17252|KPCA_HUMAN	P17252	PRKCA	Protein kinase C alpha type OS=Homo sapiens OX=9606 GN=PRKCA PE=1 SV=4	44.53	0.0015083	2	sp|P17252|KPCA_HUMAN	7550.03	6600.55	6265.98	6742.54	6578	6312.02	7075.29	6504.26	6445.01	0.0948922	0.0518087	0.0291808	-0.119117	-0.131659	-0.0132032	0	0	0	0.338857	0.220947	0.460409	0.327151	0.380252	0.430376
sp|P48444|COPD_HUMAN	P48444	ARCN1	Coatomer subunit delta OS=Homo sapiens OX=9606 GN=ARCN1 PE=1 SV=1	409.48	0	13	sp|P48444|COPD_HUMAN	171908	144822	149113	139256	142356	143401	158365	144185	142878	0.120937	0.0483395	0.00517311	-0.130885	-0.143183	-0.0131318	0	0	0	0.342761	0.237674	0.463425	0.345633	0.384426	0.434114
sp|P12235|ADT1_HUMAN	P12235	SLC25A4	ADP/ATP translocase 1 OS=Homo sapiens OX=9606 GN=SLC25A4 PE=1 SV=4	354.96	0	6	sp|P12235|ADT1_HUMAN	294919	334404	341742	365641	333883	367771	314662	353692	350827	0.0887302	0.0477793	0.0683039	0.170712	0.158118	-0.0117331	0	0	0	0.182746	0.181219	0.292003	0.281728	0.253393	0.30728
sp|P40227|TCPZ_HUMAN	P40227	CCT6A	T-complex protein 1 subunit zeta OS=Homo sapiens OX=9606 GN=CCT6A PE=1 SV=3	1098.92	0	25	sp|P40227|TCPZ_HUMAN	868673	920084	955470	964045	925392	980160	894378	959758	952776	0.0406461	0.00631719	0.040646	0.102367	0.0912517	-0.0105333	0.015625	0	0	0.283283	0.267149	0.399268	0.375114	0.366325	0.41619
sp|P35268|RL22_HUMAN	P35268	RPL22	60S ribosomal protein L22 OS=Homo sapiens OX=9606 GN=RPL22 PE=1 SV=2	305.55	0	6	sp|P35268|RL22_HUMAN	488286	512208	557853	539851	521579	570031	500247	548852	545805	0.0338131	0.0231923	0.0627705	0.133994	0.124734	-0.00803176	0	0	0.0714286	0.180182	0.179083	0.288567	0.279279	0.250448	0.30445
sp|P84098|RL19_HUMAN	P84098	RPL19	60S ribosomal protein L19 OS=Homo sapiens OX=9606 GN=RPL19 PE=1 SV=1	814.66	0	15	sp|P84098|RL19_HUMAN	3.20272e+06	2.91664e+06	2.9067e+06	2.54182e+06	2.83489e+06	2.58341e+06	3.05968e+06	2.72426e+06	2.70915e+06	0.0661146	0.0947084	0.0656382	-0.169183	-0.175521	-0.00802487	0	0	0	0.210711	0.114681	0.323206	0.20593	0.259273	0.31314
sp|Q15758|AAAT_HUMAN	Q15758	SLC1A5	Neutral amino acid transporter B(0) OS=Homo sapiens OX=9606 GN=SLC1A5 PE=1 SV=2	71.03	0	2	sp|Q15758|AAAT_HUMAN	11380.9	12048.5	14603	12010.1	13860.1	12634	11714.7	13306.6	13247.1	0.0402972	0.137787	0.0654434	0.177528	0.176394	-0.00646814	0	0	0	0.241903	0.0892876	0.358535	0.173919	0.313147	0.364646
sp|Q15417|CNN3_HUMAN	Q15417	CNN3	Calponin-3 OS=Homo sapiens OX=9606 GN=CNN3 PE=1 SV=1	721.24	0	14	sp|Q15417|CNN3_HUMAN	940941	893665	1.06228e+06	983441	1.00759e+06	1.03176e+06	917303	1.02286e+06	1.01968e+06	0.0364429	0.0545025	0.0167599	0.156547	0.153018	-0.00449989	0	0.0277778	0	0.158713	0.0757975	0.264901	0.154701	0.149768	0.19662
sp|Q7Z406|MYH14_HUMAN	Q7Z406	MYH14	Myosin-14 OS=Homo sapiens OX=9606 GN=MYH14 PE=1 SV=2	220.62	0	6	sp|Q7Z406|MYH14_HUMAN	37289.2	35352	27140.7	24520.5	27158.3	24353.4	36320.6	25830.6	25755.9	0.0377153	0.0717256	0.0770054	-0.493051	-0.497516	-0.00418021	0	0	0	0.00701527	0.00365151	0.0311665	0.0279762	0.0049915	0.015219
sp|P55795|HNRH2_HUMAN	P55795	HNRNPH2	Heterogeneous nuclear ribonucleoprotein H2 OS=Homo sapiens OX=9606 GN=HNRNPH2 PE=1 SV=1	185.95	0	4	sp|P55795|HNRH2_HUMAN	64908.3	58180.5	52123.3	72500.8	62114.8	62179.2	61544.4	62312	62147	0.0772989	0.231241	0.000733394	0.000492285	0.0162144	-0.00382617	0	0	0	0.998091	0.849161	0.998091	0.887166	0.994132	0.995464
sp|Q86VP6|CAND1_HUMAN	Q86VP6	CAND1	Cullin-associated NEDD8-dissociated protein 1 OS=Homo sapiens OX=9606 GN=CAND1 PE=1 SV=2	855.27	0	25	sp|Q86VP6|CAND1_HUMAN	573047	617626	533873	562001	547609	545662	595337	547937	546636	0.0529482	0.0362993	0.00251903	-0.119158	-0.122116	-0.00343093	0	0	0.0192308	0.256042	0.151058	0.371858	0.246279	0.259715	0.31342
sp|O43660|PLRG1_HUMAN	O43660	PLRG1	Pleiotropic regulator 1 OS=Homo sapiens OX=9606 GN=PLRG1 PE=1 SV=1	377.41	0	9	sp|O43660|PLRG1_HUMAN	93284.4	100135	174065	168143	169822	171771	96709.8	171104	170796	0.0500895	0.0244725	0.00806789	0.82383	0.821426	-0.00259615	0	0	0	0.000693423	0.000223678	0.00913017	0.0128512	0.000121339	0.0016627
sp|P63244|RACK1_HUMAN	P63244	RACK1	Receptor of activated protein C kinase 1 OS=Homo sapiens OX=9606 GN=RACK1 PE=1 SV=3	1215.19	0	21	sp|P63244|RACK1_HUMAN	3.20269e+06	3.20665e+06	3.61861e+06	3.65566e+06	3.65384e+06	3.61063e+06	3.20467e+06	3.63714e+06	3.63224e+06	0.000874262	0.00720262	0.00841265	0.182611	0.180658	-0.00194638	0	0	0	0.077527	0.0353756	0.154023	0.0955717	0.0491418	0.0811584
sp|Q16540|RM23_HUMAN	Q16540	MRPL23	39S ribosomal protein L23, mitochondrial OS=Homo sapiens OX=9606 GN=MRPL23 PE=1 SV=1	134.35	0	3	sp|Q16540|RM23_HUMAN	42301.6	48315.9	52133.3	56437.5	51802.3	56654.7	45308.7	54285.4	54228.5	0.0938619	0.0560652	0.0632722	0.262824	0.261002	-0.0015108	0	0	0	0.0759076	0.0559756	0.151815	0.128882	0.0787176	0.118672
sp|O75146|HIP1R_HUMAN	O75146	HIP1R	Huntingtin-interacting protein 1-related protein OS=Homo sapiens OX=9606 GN=HIP1R PE=1 SV=2	43.77	0.00149925	2	sp|O75146|HIP1R_HUMAN	3024.1	5328.43	6485.27	2543.29	4831	4188.83	4176.27	4514.28	4509.91	0.390159	0.617464	0.100685	0.0168212	0.164325	-0.0013953	0	0	0	0.977609	0.609666	0.98486	0.699034	0.939141	0.948025
sp|P16615|AT2A2_HUMAN	P16615	ATP2A2	Sarcoplasmic/endoplasmic reticulum calcium ATPase 2 OS=Homo sapiens OX=9606 GN=ATP2A2 PE=1 SV=1	289.49	0	7	sp|P16615|AT2A2_HUMAN	97026.4	94612	96304.8	102857	99810.6	99218.3	95819.2	99580.8	99514.5	0.0178173	0.0465253	0.00420894	0.054887	0.0546996	-0.000962169	0	0	0	0.554137	0.411191	0.661775	0.520168	0.677656	0.71701
sp|Q709C8|VP13C_HUMAN	Q709C8	VPS13C	Vacuolar protein sorting-associated protein 13C OS=Homo sapiens OX=9606 GN=VPS13C PE=1 SV=1	1006	0	34	sp|Q709C8|VP13C_HUMAN	379414	365568	318877	321569	316793	323430	372491	320223	320111	0.0262843	0.00594386	0.0146599	-0.217889	-0.218458	-0.000503991	0	0	0	0.0519718	0.023192	0.116063	0.0752838	0.0295128	0.0545695
sp|P60228|EIF3E_HUMAN	P60228	EIF3E	Eukaryotic translation initiation factor 3 subunit E OS=Homo sapiens OX=9606 GN=EIF3E PE=1 SV=1	427.65	0	10	sp|P60228|EIF3E_HUMAN	151259	138280	167355	151081	172842	145748	144769	159218	159295	0.0633957	0.072271	0.120272	0.13681	0.134158	0.000697077	0	0.0416667	0	0.257779	0.297596	0.373542	0.408272	0.463963	0.513833
sp|O94973|AP2A2_HUMAN	O94973	AP2A2	AP-2 complex subunit alpha-2 OS=Homo sapiens OX=9606 GN=AP2A2 PE=1 SV=2	566.7	0	17	sp|O94973|AP2A2_HUMAN	211673	234087	188027	218564	196068	210750	222880	203295	203409	0.071111	0.106216	0.0510378	-0.134942	-0.130994	0.000807796	0	0	0	0.32486	0.196454	0.444044	0.299951	0.426615	0.477068
sp|Q15392|DHC24_HUMAN	Q15392	DHCR24	Delta(24)-sterol reductase OS=Homo sapiens OX=9606 GN=DHCR24 PE=1 SV=2	262.66	0	8	sp|Q15392|DHC24_HUMAN	97131.9	93576.6	129412	120675	133821	116794	95354.2	125044	125307	0.0263647	0.0494084	0.0960794	0.390432	0.391016	0.00304051	0	0	0	0.0109602	0.0119638	0.0397441	0.0509367	0.013548	0.0305751
sp|P35251|RFC1_HUMAN	P35251	RFC1	Replication factor C subunit 1 OS=Homo sapiens OX=9606 GN=RFC1 PE=1 SV=4	427.09	0	9	sp|P35251|RFC1_HUMAN	102010	92830.9	86183.5	96526.9	91293.5	91810.3	97420.4	91355.2	91551.9	0.0666238	0.0800603	0.00399099	-0.0934502	-0.0880376	0.00310281	0	0	0	0.434647	0.304476	0.556969	0.413534	0.553335	0.599479
sp|Q99538|LGMN_HUMAN	Q99538	LGMN	Legumain OS=Homo sapiens OX=9606 GN=LGMN PE=1 SV=1	43.25	0.00149254	2	sp|Q99538|LGMN_HUMAN	18703.7	19737.2	10460	8206.25	9490.67	9221.84	19220.5	9333.14	9356.26	0.0380241	0.170752	0.0203171	-1.05228	-1.03827	0.00356958	0	0	0	0.00208699	7.31395e-05	0.0156681	0.00910587	0.000688112	0.00437464
sp|A5YKK6|CNOT1_HUMAN	A5YKK6	CNOT1	CCR4-NOT transcription complex subunit 1 OS=Homo sapiens OX=9606 GN=CNOT1 PE=1 SV=2	66.84	0	2	sp|A5YKK6|CNOT1_HUMAN	3527.49	4114.42	2907.12	4511.07	3943.89	3494	3820.96	3709.1	3718.94	0.108616	0.305778	0.0855407	-0.073136	-0.0374181	0.00382501	0	0	0	0.78413	0.758855	0.852313	0.815633	0.950241	0.956644
sp|P01889|HLAB_HUMAN	P01889	HLA-B	HLA class I histocompatibility antigen, B alpha chain OS=Homo sapiens OX=9606 GN=HLA-B PE=1 SV=3	110.21	0	3	sp|P01889|HLAB_HUMAN	26690.9	25658.3	31412.7	19236	26282	24531.6	26174.6	25324.3	25406.8	0.0278948	0.339999	0.0487175	-0.0903091	-0.0435284	0.00469021	0	0	0	0.748168	0.570362	0.825693	0.669263	0.929616	0.939044
sp|Q96A65|EXOC4_HUMAN	Q96A65	EXOC4	Exocyst complex component 4 OS=Homo sapiens OX=9606 GN=EXOC4 PE=1 SV=1	111.77	0	2	sp|Q96A65|EXOC4_HUMAN	10774.4	12700.7	8581.68	10889.8	9392.73	10155.7	11737.5	9735.72	9774.22	0.116045	0.167636	0.0551967	-0.275105	-0.260303	0.00569432	0	0	0	0.173963	0.071577	0.282439	0.149144	0.213578	0.265462
sp|P04439|HLAA_HUMAN	P04439	HLA-A	HLA class I histocompatibility antigen, A alpha chain OS=Homo sapiens OX=9606 GN=HLA-A PE=1 SV=2	200.91	0	4	sp|P04439|HLAA_HUMAN	166393	168939	124614	132917	133322	125404	167666	128765	129363	0.0107351	0.0455948	0.0432752	-0.381555	-0.374799	0.00668138	0	0	0	0.0105732	0.00433439	0.0391968	0.0295688	0.00542923	0.0160938
sp|P18031|PTN1_HUMAN	P18031	PTPN1	Tyrosine-protein phosphatase non-receptor type 1 OS=Homo sapiens OX=9606 GN=PTPN1 PE=1 SV=1	43.56	0.00149589	2	sp|P18031|PTN1_HUMAN	10175.4	13613.3	12312.6	14423.3	13680.3	13183.7	11894.3	13368	13432	0.20438	0.111647	0.0261455	0.17922	0.190375	0.00689178	0	0	0	0.389248	0.292361	0.511016	0.403312	0.480922	0.530087
sp|Q13509|TBB3_HUMAN	Q13509	TUBB3	Tubulin beta-3 chain OS=Homo sapiens OX=9606 GN=TUBB3 PE=1 SV=2	615.38	0	10	sp|Q13509|TBB3_HUMAN	675267	727739	716937	779805	715232	790338	701503	748371	752785	0.052891	0.0594014	0.0705484	0.0930395	0.101	0.00848443	0	0	0	0.388057	0.300919	0.509901	0.410254	0.519495	0.566515
sp|Q8N1F7|NUP93_HUMAN	Q8N1F7	NUP93	Nuclear pore complex protein Nup93 OS=Homo sapiens OX=9606 GN=NUP93 PE=1 SV=2	865.93	0	25	sp|Q8N1F7|NUP93_HUMAN	527034	517742	546855	536554	546541	543920	522388	541704	545230	0.0125777	0.0134465	0.00339911	0.0523765	0.0617972	0.00935968	0	0	0	0.540103	0.353648	0.64858	0.465507	0.596205	0.641275
sp|P61966|AP1S1_HUMAN	P61966	AP1S1	AP-1 complex subunit sigma-1A OS=Homo sapiens OX=9606 GN=AP1S1 PE=1 SV=1	77.66	0	2	sp|P61966|AP1S1_HUMAN	8862.71	8251.33	9822.06	12352.1	11426.1	10897.8	8557.02	11087.1	11162	0.0505209	0.161358	0.0334658	0.365166	0.383926	0.00971199	0	0	0	0.0651235	0.00548869	0.136267	0.0336069	0.0499007	0.0821053
sp|P45880|VDAC2_HUMAN	P45880	VDAC2	Voltage-dependent anion-selective channel protein 2 OS=Homo sapiens OX=9606 GN=VDAC2 PE=1 SV=2	492.58	0	11	sp|P45880|VDAC2_HUMAN	425648	427845	432872	426638	452879	412547	426746	429755	432713	0.00363976	0.0102577	0.0659065	0.0101015	0.0184673	0.00989625	0	0.0833333	0	0.902651	0.816912	0.930042	0.862772	0.969958	0.974524
sp|Q99986|VRK1_HUMAN	Q99986	VRK1	Serine/threonine-protein kinase VRK1 OS=Homo sapiens OX=9606 GN=VRK1 PE=1 SV=1	63.1	0	2	sp|Q99986|VRK1_HUMAN	8284.65	7196.48	10128.4	6600.84	8427.37	8437.74	7740.56	8364.63	8432.55	0.0994053	0.298205	0.000869676	0.0826279	0.127103	0.0116676	0	0	0	0.750417	0.234911	0.826883	0.343241	0.839745	0.858713
sp|P61077|UB2D3_HUMAN	P61077	UBE2D3	Ubiquitin-conjugating enzyme E2 D3 OS=Homo sapiens OX=9606 GN=UBE2D3 PE=1 SV=1	35.05	0.00772472	2	sp|P61077|UB2D3_HUMAN	83787.2	91293.9	94143	83155.3	94301.6	84559.8	87540.5	88649.2	89430.7	0.0606354	0.0876427	0.0770259	0.0167071	0.0300034	0.0126635	0	0	0	0.885567	0.75702	0.92262	0.815633	0.959794	0.965611
sp|O75821|EIF3G_HUMAN	O75821	EIF3G	Eukaryotic translation initiation factor 3 subunit G OS=Homo sapiens OX=9606 GN=EIF3G PE=1 SV=2	105.32	0	4	sp|O75821|EIF3G_HUMAN	34888	32396.6	31797.1	27343.1	30802.7	28938.6	33642.3	29570.1	29870.7	0.0523642	0.106509	0.0441283	-0.18925	-0.17126	0.0145895	0	0.125	0	0.176181	0.0847132	0.284864	0.167188	0.218092	0.269976
sp|Q9H223|EHD4_HUMAN	Q9H223	EHD4	EH domain-containing protein 4 OS=Homo sapiens OX=9606 GN=EHD4 PE=1 SV=1	768.12	0	18	sp|Q9H223|EHD4_HUMAN	417074	429405	405552	418251	422222	410544	423239	411902	416383	0.0206012	0.0218008	0.0198321	-0.0391925	-0.0235502	0.0156128	0	0	0	0.650361	0.722305	0.740579	0.793473	0.83801	0.858113
sp|P82650|RT22_HUMAN	P82650	MRPS22	28S ribosomal protein S22, mitochondrial OS=Homo sapiens OX=9606 GN=MRPS22 PE=1 SV=1	146.23	0	5	sp|P82650|RT22_HUMAN	59382.1	55350	66478.8	63475.6	66926.3	64610.2	57366	64977.2	65768.3	0.0497007	0.0326822	0.0249018	0.180243	0.197863	0.0174582	0	0	0	0.110732	0.0464124	0.201014	0.114612	0.0788825	0.118703
sp|O43747|AP1G1_HUMAN	O43747	AP1G1	AP-1 complex subunit gamma-1 OS=Homo sapiens OX=9606 GN=AP1G1 PE=1 SV=5	333.88	0	8	sp|O43747|AP1G1_HUMAN	79749	83582.7	78508.6	79873.7	78995.8	81344.7	81665.8	79191.1	80170.2	0.0331936	0.0121894	0.0207177	-0.0440498	-0.0264235	0.0177276	0	0	0	0.616543	0.703287	0.716264	0.779459	0.807799	0.831165
sp|O95816|BAG2_HUMAN	O95816	BAG2	BAG family molecular chaperone regulator 2 OS=Homo sapiens OX=9606 GN=BAG2 PE=1 SV=1	88.28	0	3	sp|O95816|BAG2_HUMAN	29511.3	26141.5	27834.6	23997.4	26840.3	25693.4	27826.4	25916	26266.9	0.0856312	0.104695	0.0308745	-0.103926	-0.0809058	0.0193995	0	0	0	0.450802	0.403495	0.571245	0.513669	0.630164	0.672956
sp|Q8IVF2|AHNK2_HUMAN	Q8IVF2	AHNAK2	Protein AHNAK2 OS=Homo sapiens OX=9606 GN=AHNAK2 PE=1 SV=2	962.67	0	29	sp|Q8IVF2|AHNK2_HUMAN	3.16674e+06	3.01551e+06	2.89019e+06	2.47411e+06	2.86593e+06	2.57625e+06	3.09112e+06	2.68215e+06	2.72109e+06	0.0345941	0.109692	0.0752765	-0.208663	-0.18556	0.0207967	0	0.0166667	0	0.139582	0.0861097	0.241361	0.169274	0.2004	0.251807
sp|O15042|SR140_HUMAN	O15042	U2SURP	U2 snRNP-associated SURP motif-containing protein OS=Homo sapiens OX=9606 GN=U2SURP PE=1 SV=2	98.68	0	3	sp|O15042|SR140_HUMAN	15171.3	14412.3	14301.2	8470.64	13116.9	9996.83	14791.8	11385.9	11556.8	0.0362827	0.362097	0.190899	-0.425988	-0.368844	0.0214985	0	0.166667	0	0.201836	0.0675782	0.314436	0.14382	0.330277	0.381619
sp|Q13057|COASY_HUMAN	Q13057	COASY	Bifunctional coenzyme A synthase OS=Homo sapiens OX=9606 GN=COASY PE=1 SV=4	175.08	0	6	sp|Q13057|COASY_HUMAN	49739.6	51106.3	56446.1	52727.5	53278.1	57565.5	50423	54586.8	55421.8	0.0191658	0.0481703	0.0547014	0.113767	0.135425	0.0219006	0	0	0	0.255223	0.128273	0.37164	0.222568	0.266788	0.31912
sp|P67870|CSK2B_HUMAN	P67870	CSNK2B	Casein kinase II subunit beta OS=Homo sapiens OX=9606 GN=CSNK2B PE=1 SV=1	145.02	0	6	sp|P67870|CSK2B_HUMAN	199031	193766	137834	149876	142342	149859	196398	143855	146101	0.0189545	0.05919	0.0363815	-0.450301	-0.427167	0.0223465	0	0	0	0.00724847	0.00246517	0.0316644	0.0228756	0.00336234	0.0117643
sp|P84103|SRSF3_HUMAN	P84103	SRSF3	Serine/arginine-rich splicing factor 3 OS=Homo sapiens OX=9606 GN=SRSF3 PE=1 SV=1	53.07	0.0008	2	sp|P84103|SRSF3_HUMAN	57263.6	48781.1	43274.5	35040.2	41504.5	38036.8	53022.3	39157.3	39770.6	0.113123	0.148696	0.0616549	-0.440706	-0.411638	0.0224209	0	0	0	0.047266	0.01786	0.108945	0.0629072	0.0455623	0.0765692
sp|Q9BSD7|NTPCR_HUMAN	Q9BSD7	NTPCR	Cancer-related nucleoside-triphosphatase OS=Homo sapiens OX=9606 GN=NTPCR PE=1 SV=1	87.73	0	2	sp|Q9BSD7|NTPCR_HUMAN	24778.7	24624.9	20231.1	20027.5	20694.6	20206.8	24701.8	20129.3	20450.7	0.00440419	0.00715386	0.0168664	-0.29533	-0.272565	0.0228496	0	0	0	0.0188339	0.00945369	0.0574057	0.0445267	0.00894857	0.0228143
sp|P55265|DSRAD_HUMAN	P55265	ADAR	Double-stranded RNA-specific adenosine deaminase OS=Homo sapiens OX=9606 GN=ADAR PE=1 SV=4	37.58	0.00428266	2	sp|P55265|DSRAD_HUMAN	13216.5	13188.6	14465.9	14965.3	14904.9	14998.9	13202.5	14715.6	14951.9	0.00149344	0.0239958	0.00444649	0.156319	0.179502	0.0229824	0	0	0	0.119226	0.0356836	0.212708	0.0962297	0.0683427	0.106469
sp|Q16891|MIC60_HUMAN	Q16891	IMMT	MICOS complex subunit MIC60 OS=Homo sapiens OX=9606 GN=IMMT PE=1 SV=1	88.84	0	4	sp|Q16891|MIC60_HUMAN	37400.2	39237.9	31564	30243.7	30386.4	32493.1	38319.1	30903.9	31439.8	0.0339102	0.0302087	0.04738	-0.310189	-0.285867	0.0248028	0	0	0	0.0208164	0.0150247	0.0612198	0.0568275	0.0152986	0.0335134
sp|Q96G03|PGM2_HUMAN	Q96G03	PGM2	Phosphoglucomutase-2 OS=Homo sapiens OX=9606 GN=PGM2 PE=1 SV=4	72.63	0	3	sp|Q96G03|PGM2_HUMAN	19196.9	15943.1	16560.6	16500.9	16818.2	16837.7	17570	16530.8	16828	0.130948	0.00255452	0.000817352	-0.0817525	-0.0560441	0.0257063	0	0	0	0.540053	0.635676	0.64858	0.721108	0.739461	0.773096
sp|Q15678|PTN14_HUMAN	Q15678	PTPN14	Tyrosine-protein phosphatase non-receptor type 14 OS=Homo sapiens OX=9606 GN=PTPN14 PE=1 SV=2	32.87	0.00968188	1	sp|Q15678|PTN14_HUMAN	3984.71	3691.34	2471.74	7220.63	4128.08	5740.61	3838.03	4846.19	4934.34	0.0540503	0.692911	0.23108	0.139516	0.344027	0.0260081	0	0	0	0.813426	0.124544	0.87162	0.21839	0.806566	0.830469
sp|P35250|RFC2_HUMAN	P35250	RFC2	Replication factor C subunit 2 OS=Homo sapiens OX=9606 GN=RFC2 PE=1 SV=3	262.67	0	6	sp|P35250|RFC2_HUMAN	67018.7	61706.9	72192.2	72269.3	71054.6	76041.4	64362.8	72230.8	73548	0.0583566	0.000754632	0.0479449	0.167616	0.192859	0.0260723	0	0	0	0.129195	0.0693151	0.226016	0.146267	0.107149	0.151735
sp|P62195|PRS8_HUMAN	P62195	PSMC5	26S proteasome regulatory subunit 8 OS=Homo sapiens OX=9606 GN=PSMC5 PE=1 SV=1	595.08	0	15	sp|P62195|PRS8_HUMAN	294569	316214	336648	329249	334436	343772	305392	332949	339104	0.0501169	0.0157144	0.0194672	0.125455	0.151835	0.0264276	0	0	0.0588235	0.218186	0.0926462	0.330598	0.178829	0.166414	0.216194
sp|Q8WUM4|PDC6I_HUMAN	Q8WUM4	PDCD6IP	Programmed cell death 6-interacting protein OS=Homo sapiens OX=9606 GN=PDCD6IP PE=1 SV=1	848.1	0	23	sp|Q8WUM4|PDC6I_HUMAN	528702	522630	487893	480810	506170	480672	525666	484351	493421	0.00816874	0.0103402	0.0365406	-0.118107	-0.0917837	0.0267663	0	0.0208333	0	0.20329	0.223638	0.315302	0.330096	0.262106	0.31478
sp|Q8IZP0|ABI1_HUMAN	Q8IZP0	ABI1	Abl interactor 1 OS=Homo sapiens OX=9606 GN=ABI1 PE=1 SV=4	114.67	0	4	sp|Q8IZP0|ABI1_HUMAN	28618.3	23095.2	28946.2	30289	32605.9	27777.8	25856.8	29617.6	30191.8	0.151041	0.0320575	0.113076	0.203817	0.227266	0.0277045	0	0.125	0	0.207825	0.192225	0.320093	0.295293	0.283397	0.335761
sp|Q01970|PLCB3_HUMAN	Q01970	PLCB3	1-phosphatidylinositol 4,5-bisphosphate phosphodiesterase beta-3 OS=Homo sapiens OX=9606 GN=PLCB3 PE=1 SV=2	57.22	0.000823723	2	sp|Q01970|PLCB3_HUMAN	18471.8	13943.1	20063.3	9450.94	15491.5	14613.6	16207.4	14757.1	15052.5	0.197583	0.508504	0.0412395	-0.220893	-0.0930451	0.0285951	0	0	0	0.62438	0.57988	0.721442	0.675246	0.842662	0.85993
sp|P50750|CDK9_HUMAN	P50750	CDK9	Cyclin-dependent kinase 9 OS=Homo sapiens OX=9606 GN=CDK9 PE=1 SV=3	121.25	0	2	sp|P50750|CDK9_HUMAN	8631	7895.09	11725	8497.62	10532.3	10107.5	8263.05	10111.3	10319.9	0.0629747	0.225696	0.0291015	0.274044	0.321808	0.0294592	0	0	0	0.216694	0.012488	0.329339	0.0512055	0.20524	0.257239
sp|P18085|ARF4_HUMAN	P18085	ARF4	ADP-ribosylation factor 4 OS=Homo sapiens OX=9606 GN=ARF4 PE=1 SV=3	312.91	0	6	sp|P18085|ARF4_HUMAN	623728	563296	558298	546698	571866	556571	593512	552498	564219	0.0719987	0.0148466	0.019169	-0.101516	-0.0712831	0.0302857	0	0	0	0.339286	0.41493	0.460409	0.523128	0.467731	0.51724
sp|P09661|RU2A_HUMAN	P09661	SNRPA1	U2 small nuclear ribonucleoprotein A' OS=Homo sapiens OX=9606 GN=SNRPA1 PE=1 SV=2	46.31	0.000764526	2	sp|P09661|RU2A_HUMAN	6240.89	5302.3	5256.17	5538.09	5658.42	5374.23	5771.6	5397.13	5516.32	0.114992	0.0369363	0.036429	-0.0924852	-0.0609573	0.0315145	0	0	0	0.471702	0.586812	0.589726	0.681107	0.674405	0.714582
sp|O15269|SPTC1_HUMAN	O15269	SPTLC1	Serine palmitoyltransferase 1 OS=Homo sapiens OX=9606 GN=SPTLC1 PE=1 SV=1	119.21	0	4	sp|O15269|SPTC1_HUMAN	50379.5	45205.3	39678.1	42520.8	43597.6	40531.8	47792.4	41099.5	42064.7	0.0765547	0.0489089	0.0515375	-0.216407	-0.183012	0.0334906	0	0	0	0.0993838	0.102608	0.184372	0.191861	0.122691	0.16863
sp|Q9Y5S2|MRCKB_HUMAN	Q9Y5S2	CDC42BPB	Serine/threonine-protein kinase MRCK beta OS=Homo sapiens OX=9606 GN=CDC42BPB PE=1 SV=2	118.17	0	5	sp|Q9Y5S2|MRCKB_HUMAN	23756.2	21987.8	24458.2	18958.2	23034.8	21408.8	22872	21708.2	22221.8	0.0546727	0.179155	0.0517417	-0.0859321	-0.0414925	0.0337356	0	0.1	0	0.611418	0.62678	0.712071	0.714816	0.833708	0.856055
sp|O75934|SPF27_HUMAN	O75934	BCAS2	Pre-mRNA-splicing factor SPF27 OS=Homo sapiens OX=9606 GN=BCAS2 PE=1 SV=1	144.93	0	5	sp|O75934|SPF27_HUMAN	19277.3	23918.2	46478.4	55590.7	54980.2	49989.6	21597.8	51034.5	52484.9	0.151943	0.126255	0.0672368	1.24319	1.28776	0.0404278	0.2	0	0	0.00156578	0.000504767	0.0143913	0.0130021	0.000527375	0.00368176
sp|Q8N163|CCAR2_HUMAN	Q8N163	CCAR2	Cell cycle and apoptosis regulator protein 2 OS=Homo sapiens OX=9606 GN=CCAR2 PE=1 SV=2	209.33	0	7	sp|Q8N163|CCAR2_HUMAN	77684.1	72482.1	76648.7	65443	74550	71595.8	75083.1	71045.9	73072.9	0.0489899	0.111528	0.0285878	-0.0833712	-0.0385803	0.0405854	0	0	0	0.515623	0.614499	0.626293	0.703495	0.727278	0.762494
sp|Q13177|PAK2_HUMAN	Q13177	PAK2	Serine/threonine-protein kinase PAK 2 OS=Homo sapiens OX=9606 GN=PAK2 PE=1 SV=3	219.86	0	7	sp|Q13177|PAK2_HUMAN	94251.5	88887.6	97634.2	118545	115611	106847	91569.6	108089	111229	0.04142	0.136794	0.0557112	0.233124	0.280091	0.0413071	0	0	0	0.145016	0.0200681	0.248173	0.0684514	0.120986	0.166592
sp|P52732|KIF11_HUMAN	P52732	KIF11	Kinesin-like protein KIF11 OS=Homo sapiens OX=9606 GN=KIF11 PE=1 SV=2	47.32	0.000770416	1	sp|P52732|KIF11_HUMAN	1429.4	1502.2	1674.66	1675.74	1285.34	2164.16	1465.8	1675.2	1724.75	0.0351169	0.000456867	0.360295	0.193088	0.186735	0.0420551	0	0	0	0.0761627	0.523365	0.151956	0.628038	0.69222	0.73035
sp|P60660|MYL6_HUMAN	P60660	MYL6	Myosin light polypeptide 6 OS=Homo sapiens OX=9606 GN=MYL6 PE=1 SV=2	643.94	0	9	sp|P60660|MYL6_HUMAN	1.921e+06	1.8749e+06	1.62281e+06	1.45399e+06	1.60729e+06	1.56355e+06	1.89795e+06	1.5384e+06	1.58542e+06	0.0171765	0.0775952	0.0195062	-0.305078	-0.259608	0.043432	0	0	0	0.0337524	0.0122835	0.085953	0.051165	0.0256111	0.0488049
sp|Q9NWT1|PK1IP_HUMAN	Q9NWT1	PAK1IP1	p21-activated protein kinase-interacting protein 1 OS=Homo sapiens OX=9606 GN=PAK1IP1 PE=1 SV=2	97.67	0	3	sp|Q9NWT1|PK1IP_HUMAN	28793.9	23921.5	37842.2	29608.4	36042.5	33510.8	26357.7	33725.3	34776.6	0.130713	0.172636	0.0514763	0.350964	0.405126	0.0442876	0	0	0	0.115062	0.0232439	0.207111	0.0752838	0.0935752	0.136126
sp|Q7Z2W4|ZCCHV_HUMAN	Q7Z2W4	ZC3HAV1	Zinc finger CCCH-type antiviral protein 1 OS=Homo sapiens OX=9606 GN=ZC3HAV1 PE=1 SV=3	47.01	0.000768049	2	sp|Q7Z2W4|ZCCHV_HUMAN	4501.2	6083.85	8281.69	5637.78	7559.84	6799.91	5292.52	6959.74	7179.88	0.211451	0.26862	0.0748416	0.38488	0.454289	0.0449268	0	0.25	0	0.214073	0.0536	0.326211	0.125515	0.211994	0.263713
sp|P35611|ADDA_HUMAN	P35611	ADD1	Alpha-adducin OS=Homo sapiens OX=9606 GN=ADD1 PE=1 SV=2	225.19	0	9	sp|P35611|ADDA_HUMAN	83477.6	88544	86172.1	89167.8	86424.9	94512.3	86010.8	87670	90468.6	0.0416517	0.0241613	0.0632119	0.0279807	0.0720834	0.0453348	0	0	0	0.757472	0.413179	0.832126	0.521735	0.680372	0.719375
sp|Q15436|SC23A_HUMAN	Q15436	SEC23A	Protein transport protein Sec23A OS=Homo sapiens OX=9606 GN=SEC23A PE=1 SV=2	286.43	0	9	sp|Q15436|SC23A_HUMAN	107835	110700	113753	99254.6	108648	111178	109268	106504	109913	0.0185413	0.09626	0.0162751	-0.0401882	0.00851858	0.0454525	0	0	0	0.72068	0.895548	0.808484	0.920818	0.846182	0.862035
sp|Q96FW1|OTUB1_HUMAN	Q96FW1	OTUB1	Ubiquitin thioesterase OTUB1 OS=Homo sapiens OX=9606 GN=OTUB1 PE=1 SV=2	214.54	0	5	sp|Q96FW1|OTUB1_HUMAN	99907	91469.4	94225.5	92674.8	98907.9	94059.3	95688.2	93450.1	96483.6	0.0623513	0.0117332	0.0355346	-0.0327904	0.0128902	0.0460865	0	0	0	0.733254	0.875662	0.819358	0.907415	0.834593	0.856375
sp|P22695|QCR2_HUMAN	P22695	UQCRC2	Cytochrome b-c1 complex subunit 2, mitochondrial OS=Homo sapiens OX=9606 GN=UQCRC2 PE=1 SV=3	445.61	0	10	sp|P22695|QCR2_HUMAN	179700	187195	183225	180832	196763	179169	183448	182029	187966	0.0288889	0.00929391	0.0661855	-0.0109352	0.0338237	0.0463095	0	0.0454545	0	0.898129	0.684992	0.928969	0.762577	0.837417	0.858094
sp|Q13263|TIF1B_HUMAN	Q13263	TRIM28	Transcription intermediary factor 1-beta OS=Homo sapiens OX=9606 GN=TRIM28 PE=1 SV=5	606.05	0	15	sp|Q13263|TIF1B_HUMAN	517449	511276	441490	437649	451332	456578	514363	439570	453955	0.00848628	0.00617877	0.00817085	-0.226681	-0.180234	0.0464573	0	0	0	0.0430588	0.0361654	0.101631	0.0966566	0.0306837	0.0563856
sp|Q6N069|NAA16_HUMAN	Q6N069	NAA16	N-alpha-acetyltransferase 16, NatA auxiliary subunit OS=Homo sapiens OX=9606 GN=NAA16 PE=1 SV=2	51.64	0.000789889	1	sp|Q6N069|NAA16_HUMAN	772.302	1341.8	588.639	1771.19	1758.29	679.995	1057.05	1179.91	1219.14	0.38096	0.708686	0.625415	0.00438385	0.103184	0.0471877	0	0	0	0.994808	0.860704	0.995474	0.897343	0.986711	0.98936
sp|Q92499|DDX1_HUMAN	Q92499	DDX1	ATP-dependent RNA helicase DDX1 OS=Homo sapiens OX=9606 GN=DDX1 PE=1 SV=2	588.05	0	14	sp|Q92499|DDX1_HUMAN	221271	211948	226580	195228	217597	218307	216609	210904	217952	0.0304355	0.105114	0.00230552	-0.0421713	0.00924808	0.0474252	0	0.0294118	0	0.722064	0.889043	0.809033	0.916021	0.846456	0.862035
sp|Q15365|PCBP1_HUMAN	Q15365	PCBP1	Poly(rC)-binding protein 1 OS=Homo sapiens OX=9606 GN=PCBP1 PE=1 SV=2	613.42	0	11	sp|Q15365|PCBP1_HUMAN	883815	885340	877681	862266	913292	886322	884577	869973	899807	0.00121924	0.0125294	0.0211942	-0.0240733	0.0244656	0.0486442	0	0	0	0.772121	0.705463	0.845091	0.781291	0.75526	0.78741
sp|P62140|PP1B_HUMAN	P62140	PPP1CB	Serine/threonine-protein phosphatase PP1-beta catalytic subunit OS=Homo sapiens OX=9606 GN=PPP1CB PE=1 SV=3	664.04	0	15	sp|P62140|PP1B_HUMAN	544119	570032	515163	518343	551841	517417	557075	516753	534629	0.0328923	0.00435094	0.0455285	-0.108015	-0.0596919	0.0490641	0.0277778	0	0	0.252138	0.444574	0.368842	0.54983	0.384822	0.434233
sp|Q05D32|CTSL2_HUMAN	Q05D32	CTDSPL2	CTD small phosphatase-like protein 2 OS=Homo sapiens OX=9606 GN=CTDSPL2 PE=1 SV=2	38.64	0.0036075	1	sp|Q05D32|CTSL2_HUMAN	1975.57	1621.2	1762.86	2588.39	2701.64	1800.83	1798.39	2175.63	2251.24	0.139335	0.268308	0.282941	0.255321	0.301581	0.0492838	0	0	0	0.335506	0.263097	0.456924	0.37012	0.544988	0.590865
sp|Q9UBU9|NXF1_HUMAN	Q9UBU9	NXF1	Nuclear RNA export factor 1 OS=Homo sapiens OX=9606 GN=NXF1 PE=1 SV=1	201.12	0	5	sp|Q9UBU9|NXF1_HUMAN	19140.3	19803.1	28300.6	30439.7	32605.8	28192.8	19471.7	29370.2	30399.3	0.0240681	0.0514998	0.102649	0.592223	0.639055	0.0496845	0	0	0	0.00247151	0.00220235	0.0173691	0.0216468	0.00212203	0.00866207
sp|Q9P0K7|RAI14_HUMAN	Q9P0K7	RAI14	Ankycorbin OS=Homo sapiens OX=9606 GN=RAI14 PE=1 SV=2	137.23	0	5	sp|Q9P0K7|RAI14_HUMAN	38420.2	36261.7	32416.7	30025.3	36183.6	28451.9	37340.9	31221	32317.8	0.0408743	0.0541618	0.169168	-0.258695	-0.218223	0.0498095	0	0	0	0.0472825	0.183287	0.108945	0.284057	0.207102	0.259138
sp|Q8IYB3|SRRM1_HUMAN	Q8IYB3	SRRM1	Serine/arginine repetitive matrix protein 1 OS=Homo sapiens OX=9606 GN=SRRM1 PE=1 SV=2	104.4	0	2	sp|Q8IYB3|SRRM1_HUMAN	28524.3	29555.8	29927.8	26980.2	30575.3	28348.5	29040.1	28454	29461.9	0.0251144	0.0732496	0.0534463	-0.0311222	0.0200031	0.0502185	0	0	0	0.760299	0.794167	0.833985	0.84749	0.840986	0.859393
sp|O75533|SF3B1_HUMAN	O75533	SF3B1	Splicing factor 3B subunit 1 OS=Homo sapiens OX=9606 GN=SF3B1 PE=1 SV=3	835.41	0	23	sp|O75533|SF3B1_HUMAN	247719	256811	274467	271492	276074	289424	252265	272980	282749	0.0254852	0.00770658	0.0333852	0.114063	0.164413	0.0507305	0	0.02	0	0.224697	0.0640443	0.338747	0.139479	0.128883	0.174888
sp|P60981|DEST_HUMAN	P60981	DSTN	Destrin OS=Homo sapiens OX=9606 GN=DSTN PE=1 SV=3	542.33	0	12	sp|P60981|DEST_HUMAN	742783	673383	615048	561374	635484	583154	708083	588211	609319	0.0693043	0.0645239	0.0607286	-0.267353	-0.216318	0.0508637	0	0	0	0.060429	0.0666863	0.129095	0.14294	0.0766912	0.116323
sp|Q9NZM5|NOP53_HUMAN	Q9NZM5	NOP53	Ribosome biogenesis protein NOP53 OS=Homo sapiens OX=9606 GN=NOP53 PE=1 SV=2	310.34	0	8	sp|Q9NZM5|NOP53_HUMAN	206726	200792	245825	242667	252158	254289	203759	244246	253223	0.0205913	0.00914039	0.00595011	0.261593	0.313685	0.052075	0	0	0	0.0294304	0.00590053	0.0779954	0.0344351	0.00848088	0.0217672
sp|Q6KC79|NIPBL_HUMAN	Q6KC79	NIPBL	Nipped-B-like protein OS=Homo sapiens OX=9606 GN=NIPBL PE=1 SV=2	284.68	0	8	sp|Q6KC79|NIPBL_HUMAN	32486	31898.4	30349.7	32480.4	33495.9	31667.3	32192.2	31415	32581.6	0.0129067	0.0479589	0.0396857	-0.0360251	0.0168407	0.052604	0	0	0	0.693718	0.809444	0.78161	0.858884	0.77361	0.802063
sp|Q8NF37|PCAT1_HUMAN	Q8NF37	LPCAT1	Lysophosphatidylcholine acyltransferase 1 OS=Homo sapiens OX=9606 GN=LPCAT1 PE=1 SV=2	180.61	0	3	sp|Q8NF37|PCAT1_HUMAN	31798.4	27738.1	30339.5	30224.9	30189	32625.1	29768.3	30282.2	31407	0.0964469	0.00267596	0.0548481	0.0280559	0.0795895	0.0526169	0	0	0	0.800633	0.460605	0.864267	0.565908	0.709342	0.746834
sp|P62266|RS23_HUMAN	P62266	RPS23	40S ribosomal protein S23 OS=Homo sapiens OX=9606 GN=RPS23 PE=1 SV=3	295.43	0	7	sp|P62266|RS23_HUMAN	774116	725533	990523	871334	942260	988922	749824	930929	965591	0.0458154	0.0905326	0.0341706	0.309914	0.365196	0.0527416	0	0	0	0.0435482	0.00613884	0.10262	0.0350251	0.021458	0.0432053
sp|Q9UK58|CCNL1_HUMAN	Q9UK58	CCNL1	Cyclin-L1 OS=Homo sapiens OX=9606 GN=CCNL1 PE=1 SV=1	171.22	0	3	sp|Q9UK58|CCNL1_HUMAN	24695	27255.5	21618.8	24448.9	23062.5	24726.7	25975.3	23033.9	23894.6	0.0697045	0.0868811	0.0492503	-0.174355	-0.119574	0.0529284	0	0	0	0.192752	0.22561	0.303417	0.331753	0.289239	0.341599
sp|P63000|RAC1_HUMAN	P63000	RAC1	Ras-related C3 botulinum toxin substrate 1 OS=Homo sapiens OX=9606 GN=RAC1 PE=1 SV=1	157.45	0	5	sp|P63000|RAC1_HUMAN	139324	112882	152880	131777	156612	139198	126103	142329	147905	0.14827	0.104842	0.0832531	0.178617	0.235535	0.0554473	0	0	0	0.306104	0.151163	0.424623	0.246279	0.312791	0.364516
sp|Q9NWB1|RFOX1_HUMAN	Q9NWB1	RBFOX1	RNA binding protein fox-1 homolog 1 OS=Homo sapiens OX=9606 GN=RBFOX1 PE=1 SV=2	57.41	0.000825764	2	sp|Q9NWB1|RFOX1_HUMAN	9159.39	11344.3	10896.8	10497.2	12150.3	10088.6	10251.8	10697	11119.5	0.1507	0.026414	0.131103	0.0693079	0.119214	0.0558809	0	0	0	0.634688	0.47892	0.728761	0.58552	0.723271	0.759893
sp|Q9P258|RCC2_HUMAN	Q9P258	RCC2	Protein RCC2 OS=Homo sapiens OX=9606 GN=RCC2 PE=1 SV=2	695.81	0	22	sp|Q9P258|RCC2_HUMAN	728541	684470	669221	632396	698231	654897	706506	650809	676564	0.0441079	0.04001	0.0452904	-0.118343	-0.0625122	0.0559936	0	0	0	0.25126	0.44217	0.368022	0.548673	0.385665	0.434856
sp|P35579|MYH9_HUMAN	P35579	MYH9	Myosin-9 OS=Homo sapiens OX=9606 GN=MYH9 PE=1 SV=4	14748.6	0	216	sp|P35579|MYH9_HUMAN	4.6228e+07	4.48239e+07	3.16546e+07	2.99801e+07	3.2306e+07	3.18727e+07	4.5526e+07	3.08174e+07	3.20893e+07	0.0218095	0.0384208	0.00954801	-0.563307	-0.504457	0.0583499	0	0.00438596	0.00292398	0.00251224	0.000978371	0.0175387	0.0155857	0.000747225	0.00454427
sp|Q9BY44|EIF2A_HUMAN	Q9BY44	EIF2A	Eukaryotic translation initiation factor 2A OS=Homo sapiens OX=9606 GN=EIF2A PE=1 SV=3	65.96	0	3	sp|Q9BY44|EIF2A_HUMAN	20322.3	22926.1	28166.3	27219.8	28423.8	29380.4	21624.2	27693.1	28902.1	0.0851455	0.0241665	0.0234054	0.359286	0.420948	0.0616492	0	0	0	0.0230318	0.00720237	0.0653561	0.0395486	0.00849415	0.0217672
sp|P12236|ADT3_HUMAN	P12236	SLC25A6	ADP/ATP translocase 3 OS=Homo sapiens OX=9606 GN=SLC25A6 PE=1 SV=4	69.25	0	3	sp|P12236|ADT3_HUMAN	127452	123548	117932	128784	131237	126339	125500	123358	128788	0.0219939	0.0622044	0.0268944	-0.0260584	0.0372198	0.0621422	0	0	0	0.788064	0.587949	0.855024	0.681107	0.722518	0.759635
sp|P07437|TBB5_HUMAN	P07437	TUBB	Tubulin beta chain OS=Homo sapiens OX=9606 GN=TUBB PE=1 SV=2	678.74	0	5	sp|P07437|TBB5_HUMAN	6.09874e+06	6.72866e+06	5.70605e+06	6.4076e+06	5.96222e+06	6.69927e+06	6.4137e+06	6.05683e+06	6.33075e+06	0.0694485	0.0819032	0.0823237	-0.0832761	-0.0194874	0.0638137	0	0.0384615	0	0.488845	0.848898	0.606661	0.887166	0.730675	0.764982
sp|P49368|TCPG_HUMAN	P49368	CCT3	T-complex protein 1 subunit gamma OS=Homo sapiens OX=9606 GN=CCT3 PE=1 SV=4	1357.93	0	31	sp|P49368|TCPG_HUMAN	1.36495e+06	1.32885e+06	1.50132e+06	1.57521e+06	1.62336e+06	1.59249e+06	1.3469e+06	1.53826e+06	1.60792e+06	0.018952	0.0339639	0.0135747	0.191369	0.255613	0.0638938	0	0.0138889	0	0.0801472	0.0125718	0.158386	0.0512055	0.0276489	0.0521558
sp|P10155|RO60_HUMAN	P10155	RO60	60 kDa SS-A/Ro ribonucleoprotein OS=Homo sapiens OX=9606 GN=RO60 PE=1 SV=2	162.73	0	5	sp|P10155|RO60_HUMAN	32063.7	32784.9	25960.7	30221.1	30563.2	28181.8	32424.3	28090.9	29372.5	0.0157282	0.107244	0.057328	-0.211044	-0.143707	0.0643634	0	0	0	0.127321	0.114243	0.223785	0.205637	0.19312	0.244133
sp|O15067|PUR4_HUMAN	O15067	PFAS	Phosphoribosylformylglycinamidine synthase OS=Homo sapiens OX=9606 GN=PFAS PE=1 SV=4	181.97	0	7	sp|O15067|PUR4_HUMAN	73174.2	76809.6	97272.5	94464.3	96796.7	103717	74991.9	95868.4	100257	0.0342785	0.0207125	0.0488115	0.354589	0.418461	0.064577	0	0	0	0.0125996	0.00389613	0.0435963	0.0291041	0.00465548	0.0146119
sp|P23246|SFPQ_HUMAN	P23246	SFPQ	Splicing factor, proline- and glutamine-rich OS=Homo sapiens OX=9606 GN=SFPQ PE=1 SV=2	357.31	0	12	sp|P23246|SFPQ_HUMAN	236224	223294	286659	244840	288984	266877	229759	265750	277930	0.0397931	0.111271	0.0562435	0.206036	0.274029	0.0646546	0	0	0	0.147886	0.0213555	0.251929	0.0706541	0.101282	0.145356
sp|Q96CT7|CC124_HUMAN	Q96CT7	CCDC124	Coiled-coil domain-containing protein 124 OS=Homo sapiens OX=9606 GN=CCDC124 PE=1 SV=1	294.13	0	8	sp|Q96CT7|CC124_HUMAN	172608	155668	233047	201911	232346	222574	164138	217479	227460	0.0729783	0.101235	0.0303794	0.404183	0.472291	0.0647356	0	0	0	0.0271062	0.00381369	0.0741165	0.028776	0.0117284	0.0275508
sp|Q4G0F5|VP26B_HUMAN	Q4G0F5	VPS26B	Vacuolar protein sorting-associated protein 26B OS=Homo sapiens OX=9606 GN=VPS26B PE=1 SV=2	32.35	0.00962199	1	sp|Q4G0F5|VP26B_HUMAN	3206.75	2489.91	2530.35	927.142	1676.07	1942.72	2848.33	1728.75	1809.39	0.177957	0.655759	0.104207	-0.883503	-0.647023	0.0657805	0	0	0	0.17315	0.0137181	0.282251	0.0542191	0.256511	0.310562
sp|O75643|U520_HUMAN	O75643	SNRNP200	U5 small nuclear ribonucleoprotein 200 kDa helicase OS=Homo sapiens OX=9606 GN=SNRNP200 PE=1 SV=2	727.88	0	18	sp|O75643|U520_HUMAN	174146	176242	174267	170832	176640	184581	175194	172550	180611	0.00846202	0.0140763	0.0310922	-0.0219885	0.0436055	0.0658712	0	0.0263158	0	0.792146	0.524306	0.858469	0.628662	0.619745	0.664203
sp|P36551|HEM6_HUMAN	P36551	CPOX	Oxygen-dependent coproporphyrinogen-III oxidase, mitochondrial OS=Homo sapiens OX=9606 GN=CPOX PE=1 SV=3	165.09	0	6	sp|P36551|HEM6_HUMAN	53384	66338.9	62143.6	63698.3	65780.8	65967.7	59861.4	62920.9	65874.2	0.153028	0.0174722	0.00200678	0.0802986	0.146582	0.0661747	0	0	0	0.585605	0.29845	0.68998	0.408693	0.503909	0.549919
sp|P13010|XRCC5_HUMAN	P13010	XRCC5	X-ray repair cross-complementing protein 5 OS=Homo sapiens OX=9606 GN=XRCC5 PE=1 SV=3	920.58	0	25	sp|P13010|XRCC5_HUMAN	546933	541480	527936	518378	544990	553209	544207	523157	549099	0.00708538	0.012919	0.0105841	-0.0569541	0.0128888	0.0698231	0	0.0166667	0	0.505126	0.83793	0.619559	0.880357	0.532123	0.577755
sp|Q8NC51|PAIRB_HUMAN	Q8NC51	SERBP1	Plasminogen activator inhibitor 1 RNA-binding protein OS=Homo sapiens OX=9606 GN=SERBP1 PE=1 SV=2	376.92	0	11	sp|Q8NC51|PAIRB_HUMAN	266142	235236	324036	275680	326979	303345	250689	299858	315162	0.0871742	0.114029	0.0530251	0.256423	0.331926	0.071813	0	0	0	0.118289	0.0219097	0.211702	0.071962	0.0765687	0.116323
sp|P67812|SC11A_HUMAN	P67812	SEC11A	Signal peptidase complex catalytic subunit SEC11A OS=Homo sapiens OX=9606 GN=SEC11A PE=1 SV=1	125.51	0	3	sp|P67812|SC11A_HUMAN	20052.5	19661.5	19594.5	20059.3	21943.5	19741.3	19857	19826.9	20842.4	0.0139238	0.0165766	0.0747143	-0.00221937	0.0679281	0.0720646	0	0	0	0.978858	0.439301	0.985454	0.545566	0.628713	0.671887
sp|Q9Y277|VDAC3_HUMAN	Q9Y277	VDAC3	Voltage-dependent anion-selective channel protein 3 OS=Homo sapiens OX=9606 GN=VDAC3 PE=1 SV=1	249.36	0	9	sp|Q9Y277|VDAC3_HUMAN	202354	202644	221137	219678	238667	225931	202499	220408	232299	0.0010131	0.00467822	0.0387661	0.122248	0.197524	0.0758102	0.111111	0.0555556	0	0.188594	0.0359179	0.299227	0.0965133	0.0743237	0.114004
sp|Q13885|TBB2A_HUMAN	Q13885	TUBB2A	Tubulin beta-2A chain OS=Homo sapiens OX=9606 GN=TUBB2A PE=1 SV=1	363.63	0	6	sp|Q13885|TBB2A_HUMAN	352262	342856	348355	358630	374378	372059	347559	353492	373219	0.0191372	0.0205549	0.00439506	0.0244019	0.102889	0.0783417	0	0	0.125	0.77493	0.15956	0.846305	0.254682	0.323239	0.374938
sp|P43246|MSH2_HUMAN	P43246	MSH2	DNA mismatch repair protein Msh2 OS=Homo sapiens OX=9606 GN=MSH2 PE=1 SV=1	67.87	0	2	sp|P43246|MSH2_HUMAN	6751.61	6324.89	11685.1	7080.48	10220	9595.72	6538.25	9382.78	9907.85	0.0461496	0.347012	0.0445516	0.477085	0.599719	0.0785565	0	0	0	0.150761	0.00107077	0.254793	0.0155857	0.112916	0.157367
sp|Q9H936|GHC1_HUMAN	Q9H936	SLC25A22	Mitochondrial glutamate carrier 1 OS=Homo sapiens OX=9606 GN=SLC25A22 PE=1 SV=1	74.47	0	2	sp|Q9H936|GHC1_HUMAN	14663.7	12158.7	12144.1	10293.5	12225.4	11474.5	13411.2	11218.8	11850	0.132074	0.116642	0.0448031	-0.256123	-0.172962	0.0789621	0	0	0	0.160658	0.204182	0.267113	0.30844	0.23704	0.290993
sp|O75832|PSD10_HUMAN	O75832	PSMD10	26S proteasome non-ATPase regulatory subunit 10 OS=Homo sapiens OX=9606 GN=PSMD10 PE=1 SV=1	86.69	0	3	sp|O75832|PSD10_HUMAN	23897.7	21161.7	30257.6	17269.9	27682.4	22524.3	22529.7	23763.7	25103.4	0.0858709	0.386457	0.145294	0.0236112	0.151059	0.079119	0	0	0	0.941563	0.318161	0.958892	0.428385	0.854044	0.868578
sp|Q9H9B4|SFXN1_HUMAN	Q9H9B4	SFXN1	Sideroflexin-1 OS=Homo sapiens OX=9606 GN=SFXN1 PE=1 SV=4	127.79	0	2	sp|Q9H9B4|SFXN1_HUMAN	26635.2	26416.9	29477.8	25771.7	29657	28737.1	26526.1	27624.7	29197.1	0.0058195	0.0948649	0.0222792	0.0553098	0.138247	0.0798629	0	0	0	0.620654	0.082628	0.718247	0.165256	0.360702	0.41168
sp|O00422|SAP18_HUMAN	O00422	SAP18	Histone deacetylase complex subunit SAP18 OS=Homo sapiens OX=9606 GN=SAP18 PE=1 SV=1	53.21	0.000801925	1	sp|O00422|SAP18_HUMAN	5462.86	3392.07	3433.07	4110.37	3478.06	4512.82	4427.46	3771.72	3995.44	0.330724	0.126977	0.18313	-0.196527	-0.119753	0.0831336	0	0	0	0.508513	0.68794	0.62221	0.765288	0.771685	0.80118
sp|Q96QK1|VPS35_HUMAN	Q96QK1	VPS35	Vacuolar protein sorting-associated protein 35 OS=Homo sapiens OX=9606 GN=VPS35 PE=1 SV=2	585.47	0	15	sp|Q96QK1|VPS35_HUMAN	257171	243333	247372	183929	234859	222049	250252	215650	228454	0.0390989	0.208027	0.0396496	-0.229917	-0.131493	0.0832114	0	0	0	0.252314	0.133059	0.368842	0.227189	0.390106	0.4392
sp|P11216|PYGB_HUMAN	P11216	PYGB	Glycogen phosphorylase, brain form OS=Homo sapiens OX=9606 GN=PYGB PE=1 SV=5	1258.65	0	27	sp|P11216|PYGB_HUMAN	1.02347e+06	1.05086e+06	841726	813003	880791	872987	1.03717e+06	827364	876889	0.0186702	0.0245475	0.00629297	-0.326143	-0.242068	0.0838719	0	0	0	0.0153202	0.0146329	0.0507806	0.0557694	0.00907076	0.0229302
sp|Q9NS69|TOM22_HUMAN	Q9NS69	TOMM22	Mitochondrial import receptor subunit TOM22 homolog OS=Homo sapiens OX=9606 GN=TOMM22 PE=1 SV=3	40.53	0.00365497	1	sp|Q9NS69|TOM22_HUMAN	7882.7	8571.75	11689.5	12175.5	13737	11557.1	8227.22	11932.5	12647	0.0592222	0.0288021	0.121881	0.537385	0.616211	0.0839047	0	0	0	0.00404923	0.00482728	0.0224057	0.0309526	0.00452222	0.0143749
sp|O43324|MCA3_HUMAN	O43324	EEF1E1	Eukaryotic translation elongation factor 1 epsilon-1 OS=Homo sapiens OX=9606 GN=EEF1E1 PE=1 SV=1	111.01	0	3	sp|O43324|MCA3_HUMAN	23866.1	26289.6	32278.8	27807	35293.9	28405	25077.8	30042.9	31849.4	0.0683337	0.10525	0.152945	0.25829	0.338055	0.0842452	0	0	0	0.0958143	0.0609457	0.18084	0.1359	0.132755	0.179328
sp|Q16401|PSMD5_HUMAN	Q16401	PSMD5	26S proteasome non-ATPase regulatory subunit 5 OS=Homo sapiens OX=9606 GN=PSMD5 PE=1 SV=3	119.33	0	4	sp|Q16401|PSMD5_HUMAN	28581.2	27607.5	28353.6	29947.2	32039.2	29789.6	28094.4	29150.4	30914.4	0.0245062	0.0386576	0.0514554	0.0529117	0.13726	0.0847649	0	0	0	0.562595	0.122916	0.670269	0.216044	0.275803	0.328065
sp|Q9UMS4|PRP19_HUMAN	Q9UMS4	PRPF19	Pre-mRNA-processing factor 19 OS=Homo sapiens OX=9606 GN=PRPF19 PE=1 SV=1	848.57	0	16	sp|Q9UMS4|PRP19_HUMAN	1.00224e+06	1.06945e+06	1.55996e+06	1.7133e+06	1.70007e+06	1.77326e+06	1.03585e+06	1.63663e+06	1.73667e+06	0.0458805	0.0662507	0.0298004	0.659087	0.745948	0.0855961	0	0	0.05	0.00241272	0.000360818	0.0171647	0.0128512	0.000518675	0.00363803
sp|P53597|SUCA_HUMAN	P53597	SUCLG1	Succinate--CoA ligase [ADP/GDP-forming] subunit alpha, mitochondrial OS=Homo sapiens OX=9606 GN=SUCLG1 PE=1 SV=4	60.55	0.000838223	2	sp|P53597|SUCA_HUMAN	43559.3	41741.3	39986.7	38330.2	41324.1	42042.7	42650.3	39158.4	41683.4	0.0301417	0.0299123	0.0121903	-0.123228	-0.0328101	0.0901484	0	0	0	0.211841	0.628353	0.324303	0.716063	0.257742	0.311794
sp|O60524|NEMF_HUMAN	O60524	NEMF	Nuclear export mediator factor NEMF OS=Homo sapiens OX=9606 GN=NEMF PE=1 SV=4	59.22	0.000831947	3	sp|O60524|NEMF_HUMAN	26116.4	32325.6	26119.6	31458.3	29585.9	31733.7	29221	28788.9	30659.8	0.150255	0.131129	0.0495327	-0.0195296	0.0766476	0.0908341	0	0	0	0.910764	0.576525	0.935176	0.673439	0.794109	0.82072
sp|P02788|TRFL_HUMAN	P02788	LTF	Lactotransferrin OS=Homo sapiens OX=9606 GN=LTF PE=1 SV=6	55.4	0.00081367	3	sp|P02788|TRFL_HUMAN	23448.1	20947.3	24940.6	24850.2	25684.8	27371.2	22197.7	24895.4	26528	0.0796624	0.00256737	0.044951	0.167758	0.258668	0.0916366	0	0	0	0.156293	0.0394572	0.262573	0.102699	0.0691	0.107537
sp|P42224|STAT1_HUMAN	P42224	STAT1	Signal transducer and activator of transcription 1-alpha/beta OS=Homo sapiens OX=9606 GN=STAT1 PE=1 SV=2	682.88	0	17	sp|P42224|STAT1_HUMAN	390057	393100	363558	381420	398339	395781	391578	372489	397060	0.00549444	0.0339082	0.00455514	-0.0725072	0.0200599	0.0921599	0	0	0	0.421477	0.749254	0.544712	0.809975	0.394757	0.443434
sp|P62314|SMD1_HUMAN	P62314	SNRPD1	Small nuclear ribonucleoprotein Sm D1 OS=Homo sapiens OX=9606 GN=SNRPD1 PE=1 SV=1	122.72	0	3	sp|P62314|SMD1_HUMAN	61083.5	79071	56764.9	68964.3	61255.7	72859.5	70077.2	62864.6	67057.6	0.181502	0.137219	0.122359	-0.151541	-0.056985	0.0931529	0	0	0	0.451955	0.748359	0.572222	0.809975	0.708614	0.746621
sp|Q92900|RENT1_HUMAN	Q92900	UPF1	Regulator of nonsense transcripts 1 OS=Homo sapiens OX=9606 GN=UPF1 PE=1 SV=2	141.41	0	5	sp|Q92900|RENT1_HUMAN	30609.2	21252.1	36159.2	26354.6	35971.1	30730	25930.7	31256.9	33350.5	0.255158	0.221805	0.111122	0.275422	0.382456	0.0935354	0	0	0	0.345979	0.135975	0.465669	0.2308	0.338353	0.388547
sp|P40616|ARL1_HUMAN	P40616	ARL1	ADP-ribosylation factor-like protein 1 OS=Homo sapiens OX=9606 GN=ARL1 PE=1 SV=1	149.25	0	4	sp|P40616|ARL1_HUMAN	74648.2	82699.9	55829.6	70240.2	67933	66657.6	78674	63034.9	67295.3	0.0723676	0.161655	0.0134018	-0.327333	-0.223555	0.0943555	0	0	0	0.0939648	0.0441993	0.178605	0.111355	0.121833	0.167605
sp|P04843|RPN1_HUMAN	P04843	RPN1	Dolichyl-diphosphooligosaccharide--protein glycosyltransferase subunit 1 OS=Homo sapiens OX=9606 GN=RPN1 PE=1 SV=1	1309.83	0	29	sp|P04843|RPN1_HUMAN	1.51718e+06	1.59051e+06	1.67314e+06	1.82e+06	1.7937e+06	1.93766e+06	1.55385e+06	1.74657e+06	1.86568e+06	0.0333707	0.0594564	0.0545632	0.167808	0.263181	0.0951716	0	0	0	0.140583	0.0221595	0.242056	0.0726016	0.0609863	0.0968263
sp|P78316|NOP14_HUMAN	P78316	NOP14	Nucleolar protein 14 OS=Homo sapiens OX=9606 GN=NOP14 PE=1 SV=3	51.26	0.000788022	3	sp|P78316|NOP14_HUMAN	6370.03	6993.77	11998.5	8394.77	11244.4	10574.2	6681.9	10196.6	10909.3	0.0660069	0.249907	0.0434412	0.588449	0.708124	0.0974711	0	0	0	0.0444687	0.000788508	0.103997	0.0150678	0.0233164	0.045777
sp|O60884|DNJA2_HUMAN	O60884	DNAJA2	DnaJ homolog subfamily A member 2 OS=Homo sapiens OX=9606 GN=DNAJA2 PE=1 SV=1	220.56	0	6	sp|O60884|DNJA2_HUMAN	106905	101517	123328	107913	122405	125055	104211	115620	123730	0.0365605	0.0942761	0.0151457	0.147152	0.24808	0.0977984	0	0	0	0.238231	0.0174113	0.353673	0.062231	0.0970802	0.140541
sp|P46782|RS5_HUMAN	P46782	RPS5	40S ribosomal protein S5 OS=Homo sapiens OX=9606 GN=RPS5 PE=1 SV=4	567.08	0	9	sp|P46782|RS5_HUMAN	539015	522439	608631	597766	657584	633531	530727	603198	645557	0.0220849	0.0127367	0.026346	0.18478	0.282501	0.097913	0	0	0	0.0802631	0.0102303	0.158406	0.0465582	0.0192607	0.0400216
sp|P51114|FXR1_HUMAN	P51114	FXR1	Fragile X mental retardation syndrome-related protein 1 OS=Homo sapiens OX=9606 GN=FXR1 PE=1 SV=3	511.07	0	18	sp|P51114|FXR1_HUMAN	370880	388386	377100	391078	409859	412463	379633	384089	411161	0.0326067	0.0257334	0.004479	0.0169825	0.115476	0.0982616	0	0	0	0.847445	0.137916	0.894127	0.232601	0.26519	0.317718
sp|P55786|PSA_HUMAN	P55786	NPEPPS	Puromycin-sensitive aminopeptidase OS=Homo sapiens OX=9606 GN=NPEPPS PE=1 SV=2	829.05	0	22	sp|P55786|PSA_HUMAN	485976	503279	436271	446417	472334	472957	494627	441344	472645	0.0247371	0.016255	0.000932615	-0.164314	-0.0653635	0.0988552	0	0	0	0.109357	0.3427	0.199	0.453769	0.119053	0.164233
sp|Q96A35|RM24_HUMAN	Q96A35	MRPL24	39S ribosomal protein L24, mitochondrial OS=Homo sapiens OX=9606 GN=MRPL24 PE=1 SV=1	80.88	0	2	sp|Q96A35|RM24_HUMAN	18047.1	17441.4	16159.4	21506.5	20157.1	20192.3	17744.2	18832.9	20174.7	0.0241386	0.200766	0.0012309	0.071432	0.185407	0.0992894	0	0	0	0.688899	0.0364595	0.776766	0.0969226	0.486789	0.534752
sp|P54136|SYRC_HUMAN	P54136	RARS1	Arginine--tRNA ligase, cytoplasmic OS=Homo sapiens OX=9606 GN=RARS1 PE=1 SV=2	877.31	0	19	sp|P54136|SYRC_HUMAN	308719	309750	296703	316324	331419	326706	309235	306513	329062	0.00235758	0.045264	0.0101277	-0.0134894	0.0896245	0.102412	0	0	0	0.879914	0.200552	0.918653	0.304807	0.337055	0.387652
sp|P43686|PRS6B_HUMAN	P43686	PSMC4	26S proteasome regulatory subunit 6B OS=Homo sapiens OX=9606 GN=PSMC4 PE=1 SV=2	318.44	0	9	sp|P43686|PRS6B_HUMAN	95498.3	90752.7	102618	109151	112600	114930	93125.5	105884	113765	0.0360339	0.0436294	0.0144823	0.18502	0.289205	0.103574	0	0.05	0	0.101369	0.0101039	0.1872	0.0463045	0.0254344	0.0485921
sp|P62277|RS13_HUMAN	P62277	RPS13	40S ribosomal protein S13 OS=Homo sapiens OX=9606 GN=RPS13 PE=1 SV=2	367.84	0	9	sp|P62277|RS13_HUMAN	492661	429550	541431	466760	543467	539896	461106	504096	541681	0.0967809	0.104742	0.00466085	0.128019	0.235725	0.103747	0	0	0	0.376239	0.0569661	0.499201	0.130003	0.197838	0.249637
sp|Q96EY4|TMA16_HUMAN	Q96EY4	TMA16	Translation machinery-associated protein 16 OS=Homo sapiens OX=9606 GN=TMA16 PE=1 SV=2	162.07	0	4	sp|Q96EY4|TMA16_HUMAN	33287.9	30636.7	37031.4	28426.4	33594.1	36759.9	31962.3	32728.9	35177	0.0586534	0.185912	0.0636365	0.0228613	0.138043	0.104069	0	0.125	0	0.893976	0.175854	0.928969	0.274818	0.627718	0.671784
sp|Q96T88|UHRF1_HUMAN	Q96T88	UHRF1	E3 ubiquitin-protein ligase UHRF1 OS=Homo sapiens OX=9606 GN=UHRF1 PE=1 SV=1	116.31	0	3	sp|Q96T88|UHRF1_HUMAN	21166.8	21841.9	21537.7	21780.2	25167	21440.4	21504.4	21659	23303.7	0.0221994	0.00791546	0.113076	0.0104896	0.111479	0.105593	0	0	0	0.900782	0.327276	0.928969	0.436953	0.493575	0.540136
sp|P23258|TBG1_HUMAN	P23258	TUBG1	Tubulin gamma-1 chain OS=Homo sapiens OX=9606 GN=TUBG1 PE=1 SV=2	807.33	0	19	sp|P23258|TBG1_HUMAN	414488	488660	453898	525940	523713	530786	451574	489919	527250	0.116145	0.103979	0.00948581	0.118551	0.228373	0.105944	0	0	0	0.43428	0.084568	0.556969	0.167123	0.246701	0.300875
sp|P30837|AL1B1_HUMAN	P30837	ALDH1B1	Aldehyde dehydrogenase X, mitochondrial OS=Homo sapiens OX=9606 GN=ALDH1B1 PE=1 SV=3	163.79	0	4	sp|P30837|AL1B1_HUMAN	44013.7	47178.2	41201.1	42829.8	46977.5	43458.9	45596	42015.5	45218.2	0.0490767	0.0274111	0.0550226	-0.117387	-0.0122258	0.105983	0	0	0	0.249297	0.883367	0.366223	0.913322	0.345557	0.3953
sp|Q13564|ULA1_HUMAN	Q13564	NAE1	NEDD8-activating enzyme E1 regulatory subunit OS=Homo sapiens OX=9606 GN=NAE1 PE=1 SV=1	272.35	0	7	sp|Q13564|ULA1_HUMAN	84766.4	82355.6	89011	75125.8	89991.5	86720.7	83561	82068.4	88356.1	0.0204003	0.119636	0.0261765	-0.0310335	0.0804027	0.106503	0	0.0714286	0	0.803661	0.268822	0.86691	0.376705	0.560587	0.605579
sp|P61224|RAP1B_HUMAN	P61224	RAP1B	Ras-related protein Rap-1b OS=Homo sapiens OX=9606 GN=RAP1B PE=1 SV=1	126.28	0	3	sp|P61224|RAP1B_HUMAN	17492.4	18669.6	19329.7	17476.8	20330.9	19309	18081	18403.3	19820	0.046039	0.0711908	0.03646	0.0244234	0.132767	0.106993	0	0	0	0.816329	0.13529	0.872386	0.230209	0.334283	0.385057
sp|P17844|DDX5_HUMAN	P17844	DDX5	Probable ATP-dependent RNA helicase DDX5 OS=Homo sapiens OX=9606 GN=DDX5 PE=1 SV=1	1974.17	0	45	sp|P17844|DDX5_HUMAN	3.96005e+06	3.918e+06	5.25466e+06	5.01415e+06	5.57484e+06	5.49242e+06	3.93903e+06	5.13441e+06	5.53363e+06	0.0075486	0.0331239	0.0105316	0.381982	0.490367	0.108029	0	0.00925926	0	0.00917627	0.000980868	0.0365583	0.0155857	0.00148749	0.00690157
sp|Q13347|EIF3I_HUMAN	Q13347	EIF3I	Eukaryotic translation initiation factor 3 subunit I OS=Homo sapiens OX=9606 GN=EIF3I PE=1 SV=1	255.59	0	9	sp|Q13347|EIF3I_HUMAN	156599	140170	166512	166292	177235	181469	148385	166402	179352	0.078293	0.000935789	0.016695	0.167544	0.275565	0.10812	0	0.111111	0	0.154697	0.026115	0.260267	0.0808583	0.0463927	0.0775287
sp|Q96IU4|ABHEB_HUMAN	Q96IU4	ABHD14B	Protein ABHD14B OS=Homo sapiens OX=9606 GN=ABHD14B PE=1 SV=1	249.82	0	7	sp|Q96IU4|ABHEB_HUMAN	129631	141524	99810.7	111568	114089	113985	135578	105689	114037	0.0620257	0.0786614	0.000639381	-0.360135	-0.248228	0.109672	0	0	0	0.0271269	0.0258498	0.0741165	0.0803325	0.0240536	0.0466703
sp|P55036|PSMD4_HUMAN	P55036	PSMD4	26S proteasome non-ATPase regulatory subunit 4 OS=Homo sapiens OX=9606 GN=PSMD4 PE=1 SV=1	61.91	0.000845309	2	sp|P55036|PSMD4_HUMAN	42427.8	36170.8	38477	30303.2	38169.2	36048.3	39299.3	34390.1	37108.7	0.112582	0.168063	0.0404147	-0.198183	-0.0787485	0.109764	0	0	0	0.297354	0.485712	0.415184	0.592854	0.455652	0.50613
sp|P33992|MCM5_HUMAN	P33992	MCM5	DNA replication licensing factor MCM5 OS=Homo sapiens OX=9606 GN=MCM5 PE=1 SV=5	222.1	0	6	sp|P33992|MCM5_HUMAN	33204.7	32822.3	51461.4	60189.2	60777.5	59746.6	33013.5	55825.3	60262	0.00819167	0.110549	0.0120965	0.753466	0.868166	0.110331	0	0	0	0.00247631	9.90604e-05	0.0173691	0.00996647	0.000496423	0.00353169
sp|Q6P2Q9|PRP8_HUMAN	Q6P2Q9	PRPF8	Pre-mRNA-processing-splicing factor 8 OS=Homo sapiens OX=9606 GN=PRPF8 PE=1 SV=2	110.36	0	4	sp|Q6P2Q9|PRP8_HUMAN	16879.4	21303.9	16117.4	23526	17200.2	25598	19091.7	19821.7	21399.1	0.163872	0.264292	0.277494	0.0382453	0.146038	0.110471	0	0	0	0.880758	0.571158	0.918892	0.669263	0.866336	0.88048
sp|Q9Y3I0|RTCB_HUMAN	Q9Y3I0	RTCB	RNA-splicing ligase RtcB homolog OS=Homo sapiens OX=9606 GN=RTCB PE=1 SV=1	362.93	0	10	sp|Q9Y3I0|RTCB_HUMAN	106543	114542	110164	120439	120978	128190	110542	115302	124584	0.0511685	0.0630148	0.0409375	0.0603286	0.172863	0.111705	0	0.15	0	0.567181	0.079067	0.673049	0.15963	0.211811	0.263705
sp|Q9BSC4|NOL10_HUMAN	Q9BSC4	NOL10	Nucleolar protein 10 OS=Homo sapiens OX=9606 GN=NOL10 PE=1 SV=1	86.59	0	3	sp|Q9BSC4|NOL10_HUMAN	13034.8	13231.3	16766.1	17602.4	17698.7	19442.4	13133.1	17184.3	18570.6	0.0105849	0.0344138	0.0663935	0.387498	0.498266	0.111932	0	0	0	0.00890087	0.00237172	0.035747	0.0222377	0.0031689	0.0112722
sp|P09543|CN37_HUMAN	P09543	CNP	2',3'-cyclic-nucleotide 3'-phosphodiesterase OS=Homo sapiens OX=9606 GN=CNP PE=1 SV=2	38.3	0.00359195	2	sp|P09543|CN37_HUMAN	10882.5	12895	11142.5	11517.6	10747.7	13760.4	11888.8	11330.1	12254	0.119699	0.0234076	0.173844	-0.0644543	0.0378602	0.1131	0	0	0	0.611504	0.825187	0.712071	0.868971	0.797832	0.823506
sp|P23526|SAHH_HUMAN	P23526	AHCY	Adenosylhomocysteinase OS=Homo sapiens OX=9606 GN=AHCY PE=1 SV=4	633.36	0	15	sp|P23526|SAHH_HUMAN	612383	582969	628431	547178	652820	618795	597676	587804	635808	0.0348003	0.0977454	0.0378407	-0.0270447	0.089147	0.113254	0	0	0	0.813862	0.262914	0.87162	0.37012	0.484778	0.532935
sp|P60953|CDC42_HUMAN	P60953	CDC42	Cell division control protein 42 homolog OS=Homo sapiens OX=9606 GN=CDC42 PE=1 SV=2	58.66	0.000830565	2	sp|P60953|CDC42_HUMAN	43375.9	38770.5	46554.5	39759.3	46101.5	47447.8	41073.2	43156.9	46774.7	0.0792843	0.111336	0.0203518	0.0691805	0.189652	0.116136	0	0	0	0.610312	0.0801988	0.711793	0.161478	0.294604	0.345857
sp|O00411|RPOM_HUMAN	O00411	POLRMT	DNA-directed RNA polymerase, mitochondrial OS=Homo sapiens OX=9606 GN=POLRMT PE=1 SV=2	87.15	0	3	sp|O00411|RPOM_HUMAN	23644.4	28969.7	30273.6	29944.8	32884.5	32421.2	26307.1	30109.2	32652.9	0.143138	0.00772066	0.0100336	0.202159	0.31915	0.117006	0	0	0	0.192936	0.0509922	0.303417	0.121503	0.084544	0.125806
sp|Q5T4S7|UBR4_HUMAN	Q5T4S7	UBR4	E3 ubiquitin-protein ligase UBR4 OS=Homo sapiens OX=9606 GN=UBR4 PE=1 SV=1	648.46	0	20	sp|Q5T4S7|UBR4_HUMAN	159319	141707	123817	130585	138713	137329	150513	127201	138021	0.0827413	0.0376223	0.00709507	-0.240811	-0.122543	0.117776	0	0	0	0.0761813	0.211103	0.151956	0.316337	0.0903775	0.132857
sp|Q9BUF5|TBB6_HUMAN	Q9BUF5	TUBB6	Tubulin beta-6 chain OS=Homo sapiens OX=9606 GN=TUBB6 PE=1 SV=1	520.71	0	10	sp|Q9BUF5|TBB6_HUMAN	612181	616720	584718	684255	663574	713592	614451	634487	688583	0.00522358	0.110929	0.0513631	0.0418499	0.16339	0.118041	0	0	0	0.726072	0.0744921	0.812548	0.153294	0.319592	0.370995
sp|P56192|SYMC_HUMAN	P56192	MARS1	Methionine--tRNA ligase, cytoplasmic OS=Homo sapiens OX=9606 GN=MARS1 PE=1 SV=2	229.07	0	9	sp|P56192|SYMC_HUMAN	153245	160111	150495	156605	167101	166292	156678	153550	166696	0.0309912	0.0281335	0.00343248	-0.0290329	0.0897611	0.118513	0	0	0	0.743692	0.221913	0.823019	0.328256	0.269349	0.321412
sp|Q3ZCQ8|TIM50_HUMAN	Q3ZCQ8	TIMM50	Mitochondrial import inner membrane translocase subunit TIM50 OS=Homo sapiens OX=9606 GN=TIMM50 PE=1 SV=2	186.38	0	4	sp|Q3ZCQ8|TIM50_HUMAN	63404.9	55167.3	54379.7	51443.5	58046.1	56847.6	59286.1	52911.6	57446.9	0.0982506	0.0392388	0.0147527	-0.161175	-0.0420546	0.118644	0	0	0	0.211897	0.66895	0.324303	0.749247	0.281793	0.334391
sp|O95747|OXSR1_HUMAN	O95747	OXSR1	Serine/threonine-protein kinase OSR1 OS=Homo sapiens OX=9606 GN=OXSR1 PE=1 SV=1	110.04	0	3	sp|O95747|OXSR1_HUMAN	22070.1	16984.6	21661.4	12491	20631	16459.3	19527.3	17076.2	18545.1	0.18415	0.379735	0.159064	-0.235149	-0.0713044	0.119049	0	0	0	0.503638	0.715444	0.619289	0.788255	0.741904	0.775108
sp|P62081|RS7_HUMAN	P62081	RPS7	40S ribosomal protein S7 OS=Homo sapiens OX=9606 GN=RPS7 PE=1 SV=1	857.42	0	13	sp|P62081|RS7_HUMAN	1.25276e+06	1.3546e+06	1.29716e+06	1.46816e+06	1.3882e+06	1.625e+06	1.30368e+06	1.38266e+06	1.5066e+06	0.055239	0.0874504	0.111143	0.0831945	0.205341	0.123852	0	0	0	0.481716	0.121157	0.599736	0.213824	0.290422	0.341916
sp|Q6IBS0|TWF2_HUMAN	Q6IBS0	TWF2	Twinfilin-2 OS=Homo sapiens OX=9606 GN=TWF2 PE=1 SV=2	277.21	0	8	sp|Q6IBS0|TWF2_HUMAN	130215	130055	121021	126228	135246	134296	130135	123624	134771	0.000872393	0.0297853	0.00498704	-0.0743673	0.0504948	0.124551	0	0	0	0.405681	0.435892	0.529796	0.542624	0.239533	0.293571
sp|Q9P0M9|RM27_HUMAN	Q9P0M9	MRPL27	39S ribosomal protein L27, mitochondrial OS=Homo sapiens OX=9606 GN=MRPL27 PE=1 SV=1	46.04	0.000763359	1	sp|Q9P0M9|RM27_HUMAN	11249.3	8036.94	14055.3	14571.9	17456.2	13781.7	9643.1	14313.6	15618.9	0.235553	0.0255169	0.16635	0.589876	0.705972	0.125912	0	0	0	0.0354529	0.028193	0.0888701	0.0821059	0.0326836	0.0589726
sp|O15031|PLXB2_HUMAN	O15031	PLXNB2	Plexin-B2 OS=Homo sapiens OX=9606 GN=PLXNB2 PE=1 SV=3	145.29	0	5	sp|O15031|PLXB2_HUMAN	22074.9	20539.2	18076.4	24180.1	20708.2	25559.9	21307.1	21128.2	23134.1	0.0509652	0.204276	0.148294	-0.0264325	0.111647	0.130845	0	0	0	0.884795	0.423016	0.922459	0.53019	0.727272	0.762494
sp|P28074|PSB5_HUMAN	P28074	PSMB5	Proteasome subunit beta type-5 OS=Homo sapiens OX=9606 GN=PSMB5 PE=1 SV=3	366.15	0	7	sp|P28074|PSB5_HUMAN	172805	154652	155869	146380	165631	165465	163728	151125	165548	0.0783994	0.0443991	0.000711357	-0.114057	0.0181652	0.131511	0	0	0	0.321529	0.832469	0.440702	0.875852	0.319193	0.37082
sp|Q9NRN7|ADPPT_HUMAN	Q9NRN7	AASDHPPT	L-aminoadipate-semialdehyde dehydrogenase-phosphopantetheinyl transferase OS=Homo sapiens OX=9606 GN=AASDHPPT PE=1 SV=2	33.3	0.00972898	1	sp|Q9NRN7|ADPPT_HUMAN	21007.4	24268.2	27916.3	38013.1	36391.4	35843.3	22637.8	32964.7	36117.3	0.101853	0.216582	0.0107305	0.528818	0.677666	0.131769	0	0	0	0.0497584	0.00163662	0.112806	0.0187927	0.0216443	0.0433609
sp|P06396|GELS_HUMAN	P06396	GSN	Gelsolin OS=Homo sapiens OX=9606 GN=GSN PE=1 SV=1	196.54	0	5	sp|P06396|GELS_HUMAN	70911.7	63500.8	53882.3	48919.8	60830.9	52105.5	67206.3	51401.1	56468.2	0.0779734	0.068267	0.109261	-0.386284	-0.253279	0.13564	0.0833333	0.25	0.166667	0.0228665	0.0833946	0.0651514	0.165901	0.0491482	0.0811584
sp|Q9UBB4|ATX10_HUMAN	Q9UBB4	ATXN10	Ataxin-10 OS=Homo sapiens OX=9606 GN=ATXN10 PE=1 SV=1	305.24	0	5	sp|Q9UBB4|ATX10_HUMAN	50449.1	54664.1	54804.8	46671.8	55121.9	56362.7	52556.6	50738.3	55742.3	0.0567093	0.113345	0.0157393	-0.0542837	0.0859723	0.135697	0	0	0	0.67382	0.295095	0.762065	0.405959	0.446907	0.497897
sp|Q99729|ROAA_HUMAN	Q99729	HNRNPAB	Heterogeneous nuclear ribonucleoprotein A/B OS=Homo sapiens OX=9606 GN=HNRNPAB PE=1 SV=2	135.92	0	3	sp|Q99729|ROAA_HUMAN	14999.6	16261.1	15766.6	16941.3	18460.5	17488.4	15630.3	16354	17974.4	0.0570703	0.0507908	0.0382411	0.0655362	0.202246	0.136306	0	0	0	0.5275	0.0542668	0.637094	0.126284	0.13005	0.176089
sp|O00178|GTPB1_HUMAN	O00178	GTPBP1	GTP-binding protein 1 OS=Homo sapiens OX=9606 GN=GTPBP1 PE=1 SV=3	38.89	0.00361272	1	sp|O00178|GTPB1_HUMAN	1042.41	1664.64	1116.68	1483.54	2021.49	837.05	1353.52	1300.11	1429.27	0.325064	0.199528	0.585982	-0.0334342	-0.0181621	0.136645	0	0	0	0.913684	0.972854	0.93753	0.979589	0.997546	0.998214
sp|Q13144|EI2BE_HUMAN	Q13144	EIF2B5	Translation initiation factor eIF-2B subunit epsilon OS=Homo sapiens OX=9606 GN=EIF2B5 PE=1 SV=3	49.19	0.000779423	1	sp|Q13144|EI2BE_HUMAN	3854.49	3375.46	2976.63	3191.08	3314.81	3473.45	3614.97	3083.85	3394.13	0.0937007	0.049174	0.0330492	-0.226949	-0.0881652	0.138306	0	0	0	0.104828	0.388058	0.192874	0.498075	0.14177	0.188605
sp|P06730|IF4E_HUMAN	P06730	EIF4E	Eukaryotic translation initiation factor 4E OS=Homo sapiens OX=9606 GN=EIF4E PE=1 SV=2	72.49	0	3	sp|P06730|IF4E_HUMAN	22416.8	20772.5	23334.1	25695.5	28496.8	25466.1	21594.6	24514.8	26981.5	0.0538408	0.0681135	0.0794249	0.182352	0.320064	0.138316	0	0	0	0.140459	0.0219161	0.242056	0.071962	0.0557248	0.089809
sp|Q9Y678|COPG1_HUMAN	Q9Y678	COPG1	Coatomer subunit gamma-1 OS=Homo sapiens OX=9606 GN=COPG1 PE=1 SV=1	1137.94	0	23	sp|Q9Y678|COPG1_HUMAN	371371	372307	339611	357259	387602	381093	371839	348435	384347	0.00177924	0.0358138	0.0119737	-0.0942509	0.0476816	0.141521	0	0.0192308	0	0.311197	0.46367	0.430338	0.569205	0.183857	0.23417
sp|Q96CW5|GCP3_HUMAN	Q96CW5	TUBGCP3	Gamma-tubulin complex component 3 OS=Homo sapiens OX=9606 GN=TUBGCP3 PE=1 SV=2	94.59	0	5	sp|Q96CW5|GCP3_HUMAN	30363.7	34625.6	38818.2	39943.2	44334.9	42598.7	32494.6	39380.7	43466.8	0.0927422	0.0201999	0.0282449	0.280249	0.422535	0.142427	0	0	0	0.0532317	0.00857941	0.118345	0.0424531	0.0126831	0.0293272
sp|Q9Y5L0|TNPO3_HUMAN	Q9Y5L0	TNPO3	Transportin-3 OS=Homo sapiens OX=9606 GN=TNPO3 PE=1 SV=3	204.52	0	7	sp|Q9Y5L0|TNPO3_HUMAN	41002.6	43787.2	50371	38463.3	52762	45359.7	42394.9	44417.2	49060.8	0.0464442	0.189568	0.106688	0.0549254	0.207342	0.143454	0	0.0625	0	0.750505	0.10695	0.826883	0.197752	0.44969	0.500624
sp|P13489|RINI_HUMAN	P13489	RNH1	Ribonuclease inhibitor OS=Homo sapiens OX=9606 GN=RNH1 PE=1 SV=2	714.71	0	13	sp|P13489|RINI_HUMAN	314784	319080	276457	291470	326335	301157	316932	283964	313746	0.00958467	0.0373828	0.0567452	-0.158939	-0.0157043	0.143893	0	0	0	0.124685	0.83606	0.220189	0.879011	0.159999	0.209133
sp|Q9UGN5|PARP2_HUMAN	Q9UGN5	PARP2	Poly [ADP-ribose] polymerase 2 OS=Homo sapiens OX=9606 GN=PARP2 PE=1 SV=2	395.54	0	12	sp|Q9UGN5|PARP2_HUMAN	112120	105530	105309	101078	118079	110077	108825	103194	114078	0.0428222	0.0289934	0.0496023	-0.0762968	0.0677853	0.144667	0	0	0	0.423618	0.413477	0.547005	0.521735	0.26138	0.314644
sp|Q9H0U4|RAB1B_HUMAN	Q9H0U4	RAB1B	Ras-related protein Rab-1B OS=Homo sapiens OX=9606 GN=RAB1B PE=1 SV=1	468.34	0	9	sp|Q9H0U4|RAB1B_HUMAN	448740	420981	395568	339314	431794	381423	434860	367441	406608	0.0451364	0.108254	0.0875958	-0.246543	-0.0989502	0.146127	0	0	0	0.0978254	0.336209	0.182918	0.447281	0.18297	0.233638
sp|O00217|NDUS8_HUMAN	O00217	NDUFS8	NADH dehydrogenase [ubiquinone] iron-sulfur protein 8, mitochondrial OS=Homo sapiens OX=9606 GN=NDUFS8 PE=1 SV=1	32.02	0.00959561	1	sp|O00217|NDUS8_HUMAN	2395.96	2551.27	2501.23	2223.41	2494.15	2736.6	2473.62	2362.32	2615.38	0.0443969	0.083158	0.0655501	-0.0682047	0.0795561	0.146814	0	0	0	0.54361	0.379783	0.650764	0.490402	0.37843	0.42903
sp|P62333|PRS10_HUMAN	P62333	PSMC6	26S proteasome regulatory subunit 10B OS=Homo sapiens OX=9606 GN=PSMC6 PE=1 SV=1	259.53	0	6	sp|P62333|PRS10_HUMAN	71472.4	69492.5	75908.3	84269.2	91604.8	85732.6	70482.4	80088.7	88668.7	0.0198634	0.0738189	0.0468291	0.18251	0.330513	0.146826	0	0	0	0.126666	0.00778405	0.222896	0.0409592	0.0292975	0.0544853
sp|Q13813|SPTN1_HUMAN	Q13813	SPTAN1	Spectrin alpha chain, non-erythrocytic 1 OS=Homo sapiens OX=9606 GN=SPTAN1 PE=1 SV=3	586.43	0	19	sp|Q13813|SPTN1_HUMAN	146765	154723	141126	118602	147182	140418	150744	129864	143800	0.0373276	0.122642	0.0332588	-0.220042	-0.0679355	0.14706	0	0.0263158	0	0.142085	0.374694	0.244275	0.485089	0.195922	0.247428
sp|P51571|SSRD_HUMAN	P51571	SSR4	Translocon-associated protein subunit delta OS=Homo sapiens OX=9606 GN=SSR4 PE=1 SV=1	150.19	0	4	sp|P51571|SSRD_HUMAN	85277.1	98092.8	70439.7	77435.6	85104.4	78702.6	91685	73937.7	81903.5	0.0988386	0.066905	0.0552689	-0.30846	-0.16033	0.147616	0	0	0	0.056008	0.17899	0.121977	0.279279	0.0803416	0.120512
sp|O94915|FRYL_HUMAN	O94915	FRYL	Protein furry homolog-like OS=Homo sapiens OX=9606 GN=FRYL PE=1 SV=2	89.01	0	1	sp|O94915|FRYL_HUMAN	4762.28	5310.37	5951.4	4142.66	7272.82	3911.88	5036.33	5047.03	5592.35	0.0769522	0.253411	0.424963	-0.0183401	0.0849558	0.14802	0	0	0	0.933913	0.803503	0.955489	0.854401	0.948439	0.955474
sp|P04183|KITH_HUMAN	P04183	TK1	Thymidine kinase, cytosolic OS=Homo sapiens OX=9606 GN=TK1 PE=1 SV=2	36	0.00709723	1	sp|P04183|KITH_HUMAN	6254.84	9676.5	8308.41	9689.04	9836.84	10106.7	7965.67	8998.72	9971.77	0.303739	0.108488	0.0191361	0.205734	0.357988	0.148129	0	0	0	0.453822	0.186302	0.573613	0.288131	0.343459	0.393503
sp|Q9NRF8|PYRG2_HUMAN	Q9NRF8	CTPS2	CTP synthase 2 OS=Homo sapiens OX=9606 GN=CTPS2 PE=1 SV=1	50.45	0.000783699	1	sp|Q9NRF8|PYRG2_HUMAN	6320.02	7521.2	4891.12	4722.17	4880.12	5782.87	6920.61	4806.65	5331.5	0.122729	0.0248538	0.11973	-0.520638	-0.376095	0.149509	0	0	0	0.0118985	0.0473553	0.0422241	0.116172	0.0226155	0.0447267
sp|Q14738|2A5D_HUMAN	Q14738	PPP2R5D	Serine/threonine-protein phosphatase 2A 56 kDa regulatory subunit delta isoform OS=Homo sapiens OX=9606 GN=PPP2R5D PE=1 SV=1	234.14	0	8	sp|Q14738|2A5D_HUMAN	90041.6	89789.1	88702.6	92496.2	100928	100128	89915.4	90599.4	100528	0.00198549	0.029608	0.00562907	0.0106182	0.160952	0.150029	0	0	0	0.900899	0.0495676	0.928969	0.11951	0.0931705	0.135802
sp|P14625|ENPL_HUMAN	P14625	HSP90B1	Endoplasmin OS=Homo sapiens OX=9606 GN=HSP90B1 PE=1 SV=1	652.1	0	20	sp|P14625|ENPL_HUMAN	517437	510547	416255	414009	468471	453518	513992	415132	460995	0.00947815	0.00382463	0.0229366	-0.308148	-0.157153	0.151179	0	0	0	0.016451	0.0595242	0.0528553	0.134334	0.0124607	0.0289072
sp|P40261|NNMT_HUMAN	P40261	NNMT	Nicotinamide N-methyltransferase OS=Homo sapiens OX=9606 GN=NNMT PE=1 SV=1	399.92	0	10	sp|P40261|NNMT_HUMAN	687835	664191	554976	514691	605121	582801	676013	534833	593961	0.0247314	0.053261	0.0265722	-0.338765	-0.186717	0.151279	0	0	0	0.0183173	0.0411679	0.0567454	0.105376	0.0159754	0.0347919
sp|P02786|TFR1_HUMAN	P02786	TFRC	Transferrin receptor protein 1 OS=Homo sapiens OX=9606 GN=TFRC PE=1 SV=2	578.63	0	17	sp|P02786|TFR1_HUMAN	214365	206848	260136	231017	279796	266133	210607	245577	272965	0.0252402	0.0838432	0.035393	0.219313	0.373943	0.152542	0	0	0	0.0927768	0.00428041	0.177022	0.0295688	0.0198081	0.0406501
sp|Q9H2G2|SLK_HUMAN	Q9H2G2	SLK	STE20-like serine/threonine-protein kinase OS=Homo sapiens OX=9606 GN=SLK PE=1 SV=1	129.42	0	3	sp|Q9H2G2|SLK_HUMAN	14069.8	11060.9	18672.2	9724.63	17022.2	14565.8	12565.4	14198.4	15794	0.169323	0.445604	0.109972	0.111265	0.335965	0.153649	0	0	0	0.774457	0.0933164	0.846305	0.179474	0.61557	0.660202
sp|P30566|PUR8_HUMAN	P30566	ADSL	Adenylosuccinate lyase OS=Homo sapiens OX=9606 GN=ADSL PE=1 SV=2	262.74	0	7	sp|P30566|PUR8_HUMAN	83864	98251.3	96916.2	102249	111129	110556	91057.6	99582.8	110842	0.111724	0.0378693	0.00365169	0.133115	0.288169	0.154541	0	0	0	0.311375	0.0410275	0.430338	0.105318	0.0800626	0.120215
sp|P82921|RT21_HUMAN	P82921	MRPS21	28S ribosomal protein S21, mitochondrial OS=Homo sapiens OX=9606 GN=MRPS21 PE=1 SV=3	54.56	0.000809717	2	sp|P82921|RT21_HUMAN	8093.67	9124.62	8385.71	14682.3	12853.7	12848.4	8609.14	11534	12851	0.0846763	0.386018	0.000293731	0.368688	0.580535	0.155995	0	0	0	0.289392	0.00197257	0.406345	0.0201851	0.186186	0.236935
sp|Q9UHR5|S30BP_HUMAN	Q9UHR5	SAP30BP	SAP30-binding protein OS=Homo sapiens OX=9606 GN=SAP30BP PE=1 SV=1	158.22	0	4	sp|Q9UHR5|S30BP_HUMAN	40371	44871.1	44100.8	49223.9	55295	48799.4	42621	46662.3	52047.2	0.0746596	0.0776332	0.088248	0.130529	0.287455	0.157563	0	0	0	0.299277	0.0440453	0.416249	0.111355	0.111565	0.156066
sp|P32969|RL9_HUMAN	P32969	RPL9	60S ribosomal protein L9 OS=Homo sapiens OX=9606 GN=RPL9 PE=1 SV=1	662.71	0	11	sp|P32969|RL9_HUMAN	712859	910700	862698	1.09293e+06	976310	1.20595e+06	811780	977815	1.09113e+06	0.172331	0.166493	0.148816	0.269197	0.42942	0.158187	0	0	0	0.229543	0.0647133	0.344661	0.140556	0.173607	0.224174
sp|P49756|RBM25_HUMAN	P49756	RBM25	RNA-binding protein 25 OS=Homo sapiens OX=9606 GN=RBM25 PE=1 SV=3	125.39	0	6	sp|P49756|RBM25_HUMAN	99145.4	90303.5	89839.8	75228.8	94371.6	89836.3	94724.4	82534.3	92104	0.0660038	0.125179	0.0348191	-0.202843	-0.0393376	0.158269	0	0	0	0.188549	0.643035	0.299227	0.726259	0.252123	0.305989
sp|O15371|EIF3D_HUMAN	O15371	EIF3D	Eukaryotic translation initiation factor 3 subunit D OS=Homo sapiens OX=9606 GN=EIF3D PE=1 SV=1	597.33	0	11	sp|O15371|EIF3D_HUMAN	280234	295331	330885	331422	364411	374972	287783	331153	369692	0.0370945	0.00114849	0.020199	0.203016	0.361692	0.158822	0	0	0.0714286	0.0677669	0.00473987	0.139647	0.0309526	0.00799316	0.021211
sp|P53618|COPB_HUMAN	P53618	COPB1	Coatomer subunit beta OS=Homo sapiens OX=9606 GN=COPB1 PE=1 SV=3	1039.5	0	23	sp|P53618|COPB_HUMAN	506007	524083	460754	507439	536610	544315	515045	484096	540462	0.0248158	0.0681912	0.0100802	-0.0908615	0.0696816	0.158901	0	0	0	0.385036	0.318318	0.506377	0.428385	0.208736	0.260745
sp|Q99832|TCPH_HUMAN	Q99832	CCT7	T-complex protein 1 subunit eta OS=Homo sapiens OX=9606 GN=CCT7 PE=1 SV=2	796.75	0	19	sp|Q99832|TCPH_HUMAN	298958	332426	322105	323031	360924	359407	315692	322568	360165	0.0749622	0.00203086	0.0029796	0.0331139	0.192169	0.159056	0	0.025	0	0.743061	0.069454	0.823019	0.146353	0.112899	0.157367
sp|Q49A26|GLYR1_HUMAN	Q49A26	GLYR1	Putative oxidoreductase GLYR1 OS=Homo sapiens OX=9606 GN=GLYR1 PE=1 SV=4	80.68	0	3	sp|Q49A26|GLYR1_HUMAN	33310.5	29184.5	33547	32560.1	35498.1	38366.8	31247.5	33053.5	36932.4	0.0933684	0.0211119	0.0549243	0.0840561	0.243211	0.160083	0	0	0	0.462672	0.0629892	0.580379	0.138143	0.113488	0.158016
sp|Q9H4M9|EHD1_HUMAN	Q9H4M9	EHD1	EH domain-containing protein 1 OS=Homo sapiens OX=9606 GN=EHD1 PE=1 SV=2	123.37	0	4	sp|Q9H4M9|EHD1_HUMAN	26478.6	27267.4	34045.1	24210.9	33192.6	31959	26873	29128	32575.8	0.020756	0.238734	0.0267771	0.0955488	0.27754	0.161396	0	0.125	0	0.642814	0.0108112	0.734223	0.047787	0.328746	0.380438
sp|P46940|IQGA1_HUMAN	P46940	IQGAP1	Ras GTPase-activating-like protein IQGAP1 OS=Homo sapiens OX=9606 GN=IQGAP1 PE=1 SV=1	2413.34	0	54	sp|P46940|IQGA1_HUMAN	1.21337e+06	1.33529e+06	1.08123e+06	1.21223e+06	1.26502e+06	1.30076e+06	1.27433e+06	1.14673e+06	1.28289e+06	0.0676481	0.0807781	0.0196975	-0.152921	0.0111689	0.161873	0	0	0	0.23095	0.89128	0.346425	0.917693	0.233029	0.286776
sp|Q14562|DHX8_HUMAN	Q14562	DHX8	ATP-dependent RNA helicase DHX8 OS=Homo sapiens OX=9606 GN=DHX8 PE=1 SV=1	429.87	0	16	sp|Q14562|DHX8_HUMAN	157703	158916	141727	149195	159086	166690	158310	145461	162888	0.00541847	0.0362999	0.0330061	-0.12258	0.040749	0.163246	0	0	0	0.207309	0.552453	0.319892	0.652979	0.135716	0.182187
sp|P09382|LEG1_HUMAN	P09382	LGALS1	Galectin-1 OS=Homo sapiens OX=9606 GN=LGALS1 PE=1 SV=2	581.63	0	10	sp|P09382|LEG1_HUMAN	1.37084e+06	1.30775e+06	1.3535e+06	1.34039e+06	1.50977e+06	1.50892e+06	1.3393e+06	1.34695e+06	1.50934e+06	0.0333125	0.0068773	0.000394816	0.00859987	0.172847	0.16423	0	0	0	0.920519	0.0497557	0.943895	0.11951	0.0755786	0.115514
sp|Q14697|GANAB_HUMAN	Q14697	GANAB	Neutral alpha-glucosidase AB OS=Homo sapiens OX=9606 GN=GANAB PE=1 SV=3	1611.79	0	36	sp|Q14697|GANAB_HUMAN	1.27987e+06	1.29921e+06	1.20619e+06	1.22622e+06	1.31062e+06	1.41547e+06	1.28954e+06	1.21621e+06	1.36304e+06	0.0106037	0.0116469	0.0543902	-0.0844795	0.0789452	0.164444	0.0106383	0.0212766	0	0.339606	0.322944	0.460409	0.432329	0.164498	0.214174
sp|P09132|SRP19_HUMAN	P09132	SRP19	Signal recognition particle 19 kDa protein OS=Homo sapiens OX=9606 GN=SRP19 PE=1 SV=3	52.26	0.000793021	1	sp|P09132|SRP19_HUMAN	3822.61	1562.05	3763.96	1069.92	3232.67	2194.72	2692.33	2416.94	2713.7	0.593709	0.788175	0.270459	-0.284118	0.124384	0.167075	0	0	0	0.737645	0.812173	0.822419	0.860014	0.852203	0.867297
sp|Q6DKJ4|NXN_HUMAN	Q6DKJ4	NXN	Nucleoredoxin OS=Homo sapiens OX=9606 GN=NXN PE=1 SV=2	45.95	0.000761615	1	sp|Q6DKJ4|NXN_HUMAN	10024.9	6292.34	8286.51	9090.84	10403.7	9113.49	8158.62	8688.68	9758.62	0.323501	0.0654584	0.0934911	0.128033	0.293961	0.16754	0	0	0	0.640938	0.301208	0.733763	0.410254	0.499464	0.545467
sp|P42167|LAP2B_HUMAN	P42167	TMPO	Lamina-associated polypeptide 2, isoforms beta/gamma OS=Homo sapiens OX=9606 GN=TMPO PE=1 SV=2	126.64	0	5	sp|P42167|LAP2B_HUMAN	45623.6	43182.8	34681.5	39884.8	45098.7	38681.7	44403.2	37283.2	41890.2	0.038869	0.0986846	0.10832	-0.255114	-0.0877501	0.168087	0	0	0	0.0788159	0.42962	0.156168	0.536665	0.174687	0.225179
sp|Q9BZL6|KPCD2_HUMAN	Q9BZL6	PRKD2	Serine/threonine-protein kinase D2 OS=Homo sapiens OX=9606 GN=PRKD2 PE=1 SV=3	47.26	0.000769823	2	sp|Q9BZL6|KPCD2_HUMAN	6649.62	6122.62	6264.36	4914.71	6588.24	5977.81	6386.12	5589.53	6283.02	0.0583515	0.170739	0.0686984	-0.201575	-0.0239557	0.168731	0	0	0	0.254884	0.795233	0.371509	0.848022	0.36214	0.412376
sp|Q9Y2T2|AP3M1_HUMAN	Q9Y2T2	AP3M1	AP-3 complex subunit mu-1 OS=Homo sapiens OX=9606 GN=AP3M1 PE=1 SV=1	97.58	0	3	sp|Q9Y2T2|AP3M1_HUMAN	31338.1	28294.6	27990	36196.5	31526.9	40656.2	29816.3	32093.2	36091.6	0.0721773	0.180814	0.178862	0.0961594	0.265809	0.169392	0	0	0	0.582089	0.146415	0.686379	0.24144	0.40347	0.452202
sp|Q15717|ELAV1_HUMAN	Q15717	ELAVL1	ELAV-like protein 1 OS=Homo sapiens OX=9606 GN=ELAVL1 PE=1 SV=2	267.6	0	7	sp|Q15717|ELAV1_HUMAN	125944	108616	114637	101818	119628	123808	117280	108227	121718	0.104472	0.0837499	0.0242852	-0.114476	0.0573223	0.169476	0	0	0	0.407211	0.581167	0.530867	0.676217	0.342663	0.392892
sp|Q2NL82|TSR1_HUMAN	Q2NL82	TSR1	Pre-rRNA-processing protein TSR1 homolog OS=Homo sapiens OX=9606 GN=TSR1 PE=1 SV=1	1250.37	0	30	sp|Q2NL82|TSR1_HUMAN	1.38978e+06	1.36395e+06	1.64364e+06	1.65335e+06	1.8498e+06	1.86827e+06	1.37686e+06	1.6485e+06	1.85904e+06	0.0132694	0.00416463	0.00702444	0.259822	0.433214	0.173404	0	0	0	0.0288397	0.00162265	0.0770632	0.0187926	0.00250728	0.00953151
sp|P31689|DNJA1_HUMAN	P31689	DNAJA1	DnaJ homolog subfamily A member 1 OS=Homo sapiens OX=9606 GN=DNAJA1 PE=1 SV=2	173.19	0	5	sp|P31689|DNJA1_HUMAN	45519.2	42324.8	54822.3	57050.5	66350.7	60119.9	43922	55936.4	63235.3	0.0514268	0.0281674	0.0696735	0.34951	0.524987	0.176944	0	0	0	0.0165033	0.0030347	0.0529097	0.025615	0.00414867	0.0135924
sp|Q9BYG3|MK67I_HUMAN	Q9BYG3	NIFK	MKI67 FHA domain-interacting nucleolar phosphoprotein OS=Homo sapiens OX=9606 GN=NIFK PE=1 SV=1	666.66	0	12	sp|Q9BYG3|MK67I_HUMAN	463281	456551	543627	559033	612145	635822	459916	551330	623984	0.0103471	0.0197592	0.0268311	0.261443	0.439916	0.178591	0	0.03125	0	0.029444	0.00179233	0.0779954	0.0193596	0.00295002	0.010709
sp|Q92769|HDAC2_HUMAN	Q92769	HDAC2	Histone deacetylase 2 OS=Homo sapiens OX=9606 GN=HDAC2 PE=1 SV=2	324.24	0	9	sp|Q92769|HDAC2_HUMAN	185484	177816	150737	167099	184331	175393	181650	158918	179862	0.0298461	0.0728007	0.0351371	-0.194473	-0.0143938	0.178611	0	0	0	0.112207	0.840011	0.203197	0.881923	0.114446	0.158906
sp|P39748|FEN1_HUMAN	P39748	FEN1	Flap endonuclease 1 OS=Homo sapiens OX=9606 GN=FEN1 PE=1 SV=1	289.21	0	8	sp|P39748|FEN1_HUMAN	232360	228516	223067	207189	251446	235525	230438	215128	243486	0.0117929	0.0521898	0.0462347	-0.100119	0.0787367	0.178644	0	0	0	0.310386	0.306309	0.429765	0.414892	0.154791	0.202858
sp|Q9NVP2|ASF1B_HUMAN	Q9NVP2	ASF1B	Histone chaperone ASF1B OS=Homo sapiens OX=9606 GN=ASF1B PE=1 SV=1	33.04	0.00971548	1	sp|Q9NVP2|ASF1B_HUMAN	6320.67	6594.12	7886.42	9686.83	9589.94	10304.5	6457.39	8786.63	9947.21	0.0299435	0.144888	0.0507924	0.437069	0.622732	0.178982	0	0	0	0.0295962	0.000818908	0.0782597	0.0150678	0.00812102	0.0212638
sp|Q15366|PCBP2_HUMAN	Q15366	PCBP2	Poly(rC)-binding protein 2 OS=Homo sapiens OX=9606 GN=PCBP2 PE=1 SV=1	274.55	0	5	sp|Q15366|PCBP2_HUMAN	336502	351190	331131	328872	365577	381929	343846	330001	373753	0.0302056	0.00484164	0.0309368	-0.0589692	0.120306	0.179612	0	0	0	0.503181	0.139817	0.619236	0.234441	0.102842	0.14647
sp|P28370|SMCA1_HUMAN	P28370	SMARCA1	Probable global transcription activator SNF2L1 OS=Homo sapiens OX=9606 GN=SMARCA1 PE=1 SV=2	72.5	0	2	sp|P28370|SMCA1_HUMAN	21421.5	19435.6	17573.1	13264.4	18831.7	16106.1	20428.6	15418.7	17468.9	0.0687363	0.197595	0.11033	-0.418418	-0.228497	0.180103	0	0	0	0.0698845	0.101752	0.142828	0.190736	0.126125	0.172205
sp|O95373|IPO7_HUMAN	O95373	IPO7	Importin-7 OS=Homo sapiens OX=9606 GN=IPO7 PE=1 SV=1	341.1	0	10	sp|O95373|IPO7_HUMAN	124091	122863	123246	116719	135707	136335	123477	119983	136021	0.00703022	0.0384608	0.00326463	-0.0419353	0.139594	0.181	0	0	0	0.636586	0.0739261	0.7299	0.152491	0.0866698	0.128457
sp|P04406|G3P_HUMAN	P04406	GAPDH	Glyceraldehyde-3-phosphate dehydrogenase OS=Homo sapiens OX=9606 GN=GAPDH PE=1 SV=3	1914.48	0	23	sp|P04406|G3P_HUMAN	1.21194e+07	1.26059e+07	1.2718e+07	1.32665e+07	1.4611e+07	1.48787e+07	1.23627e+07	1.29923e+07	1.47449e+07	0.0278306	0.029851	0.0128375	0.0716227	0.254443	0.182558	0	0.0111111	0	0.434689	0.0139865	0.556969	0.0545582	0.0297803	0.0549281
sp|P08708|RS17_HUMAN	P08708	RPS17	40S ribosomal protein S17 OS=Homo sapiens OX=9606 GN=RPS17 PE=1 SV=2	740.12	0	10	sp|P08708|RS17_HUMAN	900018	891373	943383	985766	1.08469e+06	1.10544e+06	895696	964575	1.09506e+06	0.00682442	0.0310695	0.0133949	0.106553	0.289887	0.183051	0	0	0	0.256157	0.00742258	0.371858	0.0399077	0.0171353	0.036941
sp|P11413|G6PD_HUMAN	P11413	G6PD	Glucose-6-phosphate 1-dehydrogenase OS=Homo sapiens OX=9606 GN=G6PD PE=1 SV=4	540.95	0	15	sp|P11413|G6PD_HUMAN	455703	457845	359217	326952	392682	386819	456774	343085	389751	0.00331592	0.0664986	0.0106375	-0.414508	-0.228966	0.183986	0	0	0	0.0103322	0.0166079	0.0386874	0.0602236	0.00731466	0.0197258
sp|P37108|SRP14_HUMAN	P37108	SRP14	Signal recognition particle 14 kDa protein OS=Homo sapiens OX=9606 GN=SRP14 PE=1 SV=2	208.08	0	5	sp|P37108|SRP14_HUMAN	95083.4	99725.5	110539	100385	124308	115628	97404.4	105462	119968	0.0336994	0.0680796	0.0511587	0.1134	0.300052	0.185923	0	0	0	0.296998	0.0134913	0.415075	0.0534643	0.0421842	0.0721916
sp|P32119|PRDX2_HUMAN	P32119	PRDX2	Peroxiredoxin-2 OS=Homo sapiens OX=9606 GN=PRDX2 PE=1 SV=5	65.42	0	4	sp|P32119|PRDX2_HUMAN	70624.4	61813.4	31700.5	26847.2	34645.8	31985.1	66218.9	29273.9	33315.4	0.0940866	0.11723	0.0564734	-1.1794	-0.989005	0.186576	0	0	0	0.000898674	0.000432299	0.0101714	0.0128512	0.000388112	0.0030874
sp|O43491|E41L2_HUMAN	O43491	EPB41L2	Band 4.1-like protein 2 OS=Homo sapiens OX=9606 GN=EPB41L2 PE=1 SV=1	1088.21	0	28	sp|O43491|E41L2_HUMAN	893868	852203	734112	703943	825400	813852	873035	719028	819626	0.0337461	0.0296681	0.00996269	-0.2799	-0.0906992	0.188919	0	0	0	0.0287021	0.224342	0.0769556	0.330515	0.0226328	0.0447267
sp|Q99496|RING2_HUMAN	Q99496	RNF2	E3 ubiquitin-protein ligase RING2 OS=Homo sapiens OX=9606 GN=RNF2 PE=1 SV=1	71.09	0	2	sp|Q99496|RING2_HUMAN	8402.11	7316.76	7547.68	6733.03	7849.03	8434.69	7859.44	7140.36	8141.86	0.0976478	0.0806739	0.0508632	-0.137333	0.0534469	0.189363	0	0	0	0.315109	0.611711	0.434292	0.70084	0.275593	0.328065
sp|Q9UPN3|MACF1_HUMAN	Q9UPN3	MACF1	Microtubule-actin cross-linking factor 1, isoforms 1/2/3/5 OS=Homo sapiens OX=9606 GN=MACF1 PE=1 SV=4	1601.32	0	46	sp|Q9UPN3|MACF1_HUMAN	379356	341692	351169	314027	397592	360957	360524	332598	379275	0.0738716	0.0789631	0.0683005	-0.116597	0.0734351	0.189464	0.0319149	0.0638298	0	0.34797	0.468718	0.467087	0.573987	0.266399	0.31891
sp|P39060|COIA1_HUMAN	P39060	COL18A1	Collagen alpha-1(XVIII) chain OS=Homo sapiens OX=9606 GN=COL18A1 PE=1 SV=5	246.92	0	8	sp|P39060|COIA1_HUMAN	112143	115318	86941.2	85315.4	90553.8	105900	113730	86128.3	98226.8	0.0197433	0.0133471	0.110471	-0.400982	-0.215704	0.18963	0	0	0	0.00711226	0.0917098	0.0312521	0.17748	0.0225187	0.0446194
sp|Q16630|CPSF6_HUMAN	Q16630	CPSF6	Cleavage and polyadenylation specificity factor subunit 6 OS=Homo sapiens OX=9606 GN=CPSF6 PE=1 SV=2	609.45	0	9	sp|Q16630|CPSF6_HUMAN	376767	352703	271735	254436	310119	290241	364735	263086	300180	0.0466518	0.046495	0.0468257	-0.471311	-0.281026	0.190297	0	0	0	0.00650687	0.01858	0.0300804	0.0650081	0.00553928	0.0162881
sp|Q9H6S0|YTDC2_HUMAN	Q9H6S0	YTHDC2	3'-5' RNA helicase YTHDC2 OS=Homo sapiens OX=9606 GN=YTHDC2 PE=1 SV=2	41.11	0.00367107	1	sp|Q9H6S0|YTDC2_HUMAN	4842.93	4590.46	6287.59	2895.74	4776.35	5711.69	4716.7	4591.67	5244.02	0.0378494	0.522338	0.126122	-0.144039	0.147653	0.191655	0	0	0	0.739337	0.248861	0.822464	0.355901	0.744848	0.77764
sp|P52943|CRIP2_HUMAN	P52943	CRIP2	Cysteine-rich protein 2 OS=Homo sapiens OX=9606 GN=CRIP2 PE=1 SV=1	299.22	0	4	sp|P52943|CRIP2_HUMAN	339434	333066	202258	182182	222336	216830	336250	192220	219583	0.0133922	0.0738537	0.0177323	-0.808681	-0.614817	0.192007	0	0.1	0	0.00101379	0.000435364	0.0111368	0.0128512	0.000353335	0.00290012
sp|P0DMV8|HS71A_HUMAN	P0DMV8	HSPA1A	Heat shock 70 kDa protein 1A OS=Homo sapiens OX=9606 GN=HSPA1A PE=1 SV=1	647.12	0	15	sp|P0DMV8|HS71A_HUMAN	457155	453739	404582	388555	463026	443075	455447	396569	453051	0.00530285	0.0285771	0.0311396	-0.199997	-0.00795114	0.192101	0	0	0	0.0666472	0.904892	0.138293	0.928184	0.0507008	0.0831471
sp|P62306|RUXF_HUMAN	P62306	SNRPF	Small nuclear ribonucleoprotein F OS=Homo sapiens OX=9606 GN=SNRPF PE=1 SV=1	94.63	0	2	sp|P62306|RUXF_HUMAN	35070.6	38906.7	39486.7	33777.8	45312.5	38391.4	36988.6	36632.2	41851.9	0.0733344	0.110197	0.116935	-0.0164179	0.175207	0.192181	0	0	0	0.90016	0.196465	0.928969	0.299951	0.340419	0.390619
sp|Q9NVA2|SEP11_HUMAN	Q9NVA2	SEPTIN11	Septin-11 OS=Homo sapiens OX=9606 GN=SEPTIN11 PE=1 SV=3	34.61	0	1	sp|Q9NVA2|SEP11_HUMAN	24172.6	18353.1	24317.5	19269.7	27313.5	22562.2	21262.8	21793.6	24937.8	0.193533	0.163781	0.13472	0.0394659	0.237064	0.194434	0	0	0	0.852764	0.250387	0.897836	0.357285	0.484361	0.532869
sp|P40937|RFC5_HUMAN	P40937	RFC5	Replication factor C subunit 5 OS=Homo sapiens OX=9606 GN=RFC5 PE=1 SV=1	239.32	0	7	sp|P40937|RFC5_HUMAN	73628.5	82894.9	78460.7	84701.3	92693.7	94044.9	78261.7	81581	93369.3	0.0837235	0.0540903	0.0102328	0.0614025	0.257136	0.194716	0	0	0	0.591794	0.0352536	0.695316	0.0955717	0.0744733	0.114116
sp|P11586|C1TC_HUMAN	P11586	MTHFD1	C-1-tetrahydrofolate synthase, cytoplasmic OS=Homo sapiens OX=9606 GN=MTHFD1 PE=1 SV=3	354.94	0	12	sp|P11586|C1TC_HUMAN	137107	141167	113811	124102	137469	134860	139137	118956	136165	0.0206306	0.0611752	0.0135522	-0.227275	-0.0310693	0.194921	0	0	0	0.0652298	0.636711	0.136298	0.721735	0.0546578	0.0882797
sp|P08238|HS90B_HUMAN	P08238	HSP90AB1	Heat shock protein HSP 90-beta OS=Homo sapiens OX=9606 GN=HSP90AB1 PE=1 SV=4	1406.62	0	27	sp|P08238|HS90B_HUMAN	3.17644e+06	3.01824e+06	3.25806e+06	2.94544e+06	3.60062e+06	3.50835e+06	3.09734e+06	3.10175e+06	3.55448e+06	0.0361172	0.0712683	0.0183566	0.000689393	0.19896	0.196558	0	0	0	0.994632	0.0360199	0.995474	0.0966134	0.0904391	0.132857
sp|P41091|IF2G_HUMAN	P41091	EIF2S3	Eukaryotic translation initiation factor 2 subunit 3 OS=Homo sapiens OX=9606 GN=EIF2S3 PE=1 SV=3	502.06	0	12	sp|P41091|IF2G_HUMAN	380712	328707	364249	366707	418289	421281	354710	365478	419785	0.103672	0.00475656	0.00503999	0.0470251	0.246891	0.199867	0	0	0	0.684615	0.0561472	0.772519	0.128882	0.0856856	0.127251
sp|Q08945|SSRP1_HUMAN	Q08945	SSRP1	FACT complex subunit SSRP1 OS=Homo sapiens OX=9606 GN=SSRP1 PE=1 SV=1	289.32	0	10	sp|Q08945|SSRP1_HUMAN	198304	199436	119411	128388	140670	143977	198870	123899	142323	0.00402595	0.0512364	0.0164317	-0.683598	-0.482743	0.200005	0	0	0	0.0013318	0.00107868	0.0132648	0.0155857	0.000491838	0.00352761
sp|P60891|PRPS1_HUMAN	P60891	PRPS1	Ribose-phosphate pyrophosphokinase 1 OS=Homo sapiens OX=9606 GN=PRPS1 PE=1 SV=2	315.13	0	9	sp|P60891|PRPS1_HUMAN	238275	233298	193273	178838	222206	205404	235787	186056	213805	0.0149248	0.0548575	0.0555676	-0.342754	-0.142222	0.200561	0	0	0	0.0172048	0.114107	0.0542724	0.205637	0.0204622	0.0415926
sp|P35580|MYH10_HUMAN	P35580	MYH10	Myosin-10 OS=Homo sapiens OX=9606 GN=MYH10 PE=1 SV=3	3510.11	0	75	sp|P35580|MYH10_HUMAN	2.79623e+06	2.76103e+06	1.57014e+06	1.50909e+06	1.79682e+06	1.74298e+06	2.77863e+06	1.53962e+06	1.7699e+06	0.00895759	0.0280368	0.0215122	-0.852056	-0.65084	0.2011	0	0.0333333	0	0.000440055	0.000350805	0.00776482	0.0128512	0.000110898	0.00164042
sp|P62318|SMD3_HUMAN	P62318	SNRPD3	Small nuclear ribonucleoprotein Sm D3 OS=Homo sapiens OX=9606 GN=SNRPD3 PE=1 SV=1	144.32	0	3	sp|P62318|SMD3_HUMAN	52937.1	56628.5	56830.5	48023.5	64188	56478.2	54782.8	52427	60333.1	0.0476472	0.118785	0.0903591	-0.0677015	0.137095	0.20264	0	0	0	0.604082	0.212045	0.705628	0.316797	0.297744	0.348613
sp|O00488|ZN593_HUMAN	O00488	ZNF593	Zinc finger protein 593 OS=Homo sapiens OX=9606 GN=ZNF593 PE=1 SV=2	127.48	0	4	sp|O00488|ZN593_HUMAN	89889.5	98225.7	119910	110625	137348	127952	94057.6	115267	132650	0.0626698	0.0569574	0.050086	0.293614	0.49652	0.20264	0	0	0	0.0406059	0.00323973	0.097847	0.0263424	0.00663268	0.0184874
sp|Q9UHX1|PUF60_HUMAN	Q9UHX1	PUF60	Poly(U)-binding-splicing factor PUF60 OS=Homo sapiens OX=9606 GN=PUF60 PE=1 SV=1	150.64	0	7	sp|Q9UHX1|PUF60_HUMAN	116202	139513	110495	105174	121797	126448	127857	107835	124123	0.128922	0.0348913	0.0264962	-0.240134	-0.0370026	0.202945	0	0	0	0.123997	0.753276	0.219492	0.813146	0.144833	0.192167
sp|Q9UIA9|XPO7_HUMAN	Q9UIA9	XPO7	Exportin-7 OS=Homo sapiens OX=9606 GN=XPO7 PE=1 SV=3	198.87	0	6	sp|Q9UIA9|XPO7_HUMAN	32257.7	33353.9	28626.3	27327.4	31607.4	32833.3	32805.8	27976.9	32220.4	0.023629	0.0328285	0.0269032	-0.229905	-0.0260365	0.20374	0	0	0	0.049442	0.703189	0.112773	0.779459	0.0379619	0.0661785
sp|O15258|RER1_HUMAN	O15258	RER1	Protein RER1 OS=Homo sapiens OX=9606 GN=RER1 PE=1 SV=1	82.54	0	2	sp|O15258|RER1_HUMAN	34448	34135	27382.5	28135.2	37310.9	26652.6	34291.5	27758.9	31981.7	0.00645315	0.0191738	0.235651	-0.305021	-0.120901	0.204299	0	0	0	0.017765	0.533442	0.0552936	0.63706	0.270157	0.322119
sp|O75369|FLNB_HUMAN	O75369	FLNB	Filamin-B OS=Homo sapiens OX=9606 GN=FLNB PE=1 SV=2	2788.8	0	69	sp|O75369|FLNB_HUMAN	2.42317e+06	2.41782e+06	1.90205e+06	1.86432e+06	2.18824e+06	2.15234e+06	2.42049e+06	1.88318e+06	2.17029e+06	0.00156452	0.0141676	0.0116977	-0.362201	-0.157462	0.204716	0	0	0	0.00963174	0.0539348	0.0374735	0.125958	0.00579867	0.0167567
sp|P61201|CSN2_HUMAN	P61201	COPS2	COP9 signalosome complex subunit 2 OS=Homo sapiens OX=9606 GN=COPS2 PE=1 SV=1	47.38	0.00077101	1	sp|P61201|CSN2_HUMAN	3326.67	3215.02	3007.65	3613.38	3955.73	3677.62	3270.85	3310.51	3816.67	0.0241366	0.12938	0.0515253	0.0115385	0.221904	0.20526	0	0	0	0.929501	0.0335688	0.951799	0.0930965	0.169394	0.219874
sp|Q8N766|EMC1_HUMAN	Q8N766	EMC1	ER membrane protein complex subunit 1 OS=Homo sapiens OX=9606 GN=EMC1 PE=1 SV=1	53.03	0.000799361	1	sp|Q8N766|EMC1_HUMAN	3035.74	949.677	3797.1	4260.53	6132.4	3162.38	1992.71	4028.82	4647.39	0.740233	0.0813386	0.451892	1.24419	1.37495	0.206065	0	0.5	0	0.10701	0.107403	0.195348	0.198344	0.136759	0.183245
sp|P56537|IF6_HUMAN	P56537	EIF6	Eukaryotic translation initiation factor 6 OS=Homo sapiens OX=9606 GN=EIF6 PE=1 SV=1	72.17	0	3	sp|P56537|IF6_HUMAN	50702.8	54626.3	52608.5	51277.8	63082	57063.6	52664.6	51943.1	60072.8	0.0526794	0.0181159	0.0708412	-0.0190159	0.18907	0.209779	0	0	0	0.837672	0.0892267	0.889469	0.173919	0.102043	0.145887
sp|P06733|ENOA_HUMAN	P06733	ENO1	Alpha-enolase OS=Homo sapiens OX=9606 GN=ENO1 PE=1 SV=2	2904.79	0	39	sp|P06733|ENOA_HUMAN	1.3119e+07	1.35417e+07	1.16116e+07	1.19191e+07	1.32211e+07	1.39944e+07	1.33304e+07	1.17653e+07	1.36078e+07	0.0224244	0.0184799	0.0401838	-0.180116	0.0293165	0.209892	0	0	0	0.087353	0.683325	0.168612	0.761289	0.0558017	0.089836
sp|O43809|CPSF5_HUMAN	O43809	NUDT21	Cleavage and polyadenylation specificity factor subunit 5 OS=Homo sapiens OX=9606 GN=NUDT21 PE=1 SV=1	318.08	0	8	sp|O43809|CPSF5_HUMAN	281258	278888	241916	218697	266531	266238	280073	230306	266385	0.00598512	0.0712865	0.000777915	-0.28407	-0.0722793	0.209956	0	0	0	0.0376572	0.283045	0.0925326	0.393367	0.0315985	0.0576412
sp|P57678|GEMI4_HUMAN	P57678	GEMIN4	Gem-associated protein 4 OS=Homo sapiens OX=9606 GN=GEMIN4 PE=1 SV=2	75.76	0	3	sp|P57678|GEMI4_HUMAN	14207.3	15615.8	16289.8	14179	18118.3	17128.2	14911.5	15234.4	17623.3	0.0667893	0.0979727	0.0397253	0.0290443	0.242094	0.210149	0	0	0	0.813474	0.0374676	0.87162	0.0990736	0.116206	0.16105
sp|Q10567|AP1B1_HUMAN	Q10567	AP1B1	AP-1 complex subunit beta-1 OS=Homo sapiens OX=9606 GN=AP1B1 PE=1 SV=2	58	0.0008285	3	sp|Q10567|AP1B1_HUMAN	26042	27805.9	23917.4	24743.3	28805.2	27544.8	26923.9	24330.4	28175	0.0463242	0.0240017	0.0316323	-0.145565	0.0659397	0.211658	0	0	0	0.165179	0.40197	0.273892	0.512847	0.0775879	0.117324
sp|O15260|SURF4_HUMAN	O15260	SURF4	Surfeit locus protein 4 OS=Homo sapiens OX=9606 GN=SURF4 PE=1 SV=3	288.73	0	5	sp|O15260|SURF4_HUMAN	133698	149839	117990	144210	141452	162535	141768	131100	151994	0.0805098	0.141419	0.098085	-0.117774	0.099338	0.21334	0	0	0	0.449751	0.404963	0.570397	0.514469	0.361524	0.412303
sp|Q15800|MSMO1_HUMAN	Q15800	MSMO1	Methylsterol monooxygenase 1 OS=Homo sapiens OX=9606 GN=MSMO1 PE=1 SV=1	130.68	0	3	sp|Q15800|MSMO1_HUMAN	27532.3	26039.6	15486.9	19215.1	19928.7	20321.7	26786	17351	20125.2	0.0394054	0.151935	0.0138079	-0.634272	-0.41198	0.213987	0	0	0	0.00989003	0.00287136	0.0380532	0.0250876	0.0080917	0.0212638
sp|P05204|HMGN2_HUMAN	P05204	HMGN2	Non-histone chromosomal protein HMG-17 OS=Homo sapiens OX=9606 GN=HMGN2 PE=1 SV=3	174.51	0	4	sp|P05204|HMGN2_HUMAN	129454	113089	144154	103904	144817	142913	121272	124029	143865	0.0954223	0.229475	0.00935873	0.01648	0.249734	0.214038	0	0	0	0.937172	0.0474372	0.956955	0.116182	0.349582	0.399598
sp|P11940|PABP1_HUMAN	P11940	PABPC1	Polyadenylate-binding protein 1 OS=Homo sapiens OX=9606 GN=PABPC1 PE=1 SV=2	815.88	0	22	sp|P11940|PABP1_HUMAN	471614	456301	464850	413603	526375	493452	463957	439226	509914	0.0233379	0.082502	0.0456556	-0.0812912	0.135705	0.215289	0	0	0	0.457346	0.117344	0.576117	0.208704	0.130631	0.176618
sp|P05556|ITB1_HUMAN	P05556	ITGB1	Integrin beta-1 OS=Homo sapiens OX=9606 GN=ITGB1 PE=1 SV=2	2595.75	0	42	sp|P05556|ITB1_HUMAN	514442	613984	1.69374e+07	1.63474e+07	1.9384e+07	1.92754e+07	564213	1.66424e+07	1.93297e+07	0.124751	0.0250679	0.00397281	4.88789	5.10407	0.215957	0.25	0.0390625	0	2.1717e-06	7.20454e-07	0.00162226	0.000538179	9.79246e-08	7.31496e-05
sp|Q9Y4I1|MYO5A_HUMAN	Q9Y4I1	MYO5A	Unconventional myosin-Va OS=Homo sapiens OX=9606 GN=MYO5A PE=1 SV=2	63.25	0	2	sp|Q9Y4I1|MYO5A_HUMAN	6972.21	7966.95	5876.72	9746.86	8048.37	10116.1	7469.58	7811.79	9082.24	0.0941664	0.350317	0.160986	0.0221527	0.275818	0.217395	0	0	0	0.940268	0.126764	0.958226	0.221245	0.558372	0.603624
sp|Q13547|HDAC1_HUMAN	Q13547	HDAC1	Histone deacetylase 1 OS=Homo sapiens OX=9606 GN=HDAC1 PE=1 SV=1	116.16	0	4	sp|Q13547|HDAC1_HUMAN	56117.9	56322.6	46659.8	48330.4	53493.3	56987.3	56220.2	47495.1	55240.3	0.00257528	0.0248732	0.044726	-0.243532	-0.0260877	0.217943	0	0	0	0.0371523	0.714332	0.0918965	0.78761	0.0317266	0.057734
sp|Q93008|USP9X_HUMAN	Q93008	USP9X	Probable ubiquitin carboxyl-terminal hydrolase FAF-X OS=Homo sapiens OX=9606 GN=USP9X PE=1 SV=3	91.26	0	4	sp|Q93008|USP9X_HUMAN	16778.8	15345.3	12488.6	12738.1	15779	13565.2	16062.1	12613.3	14672.1	0.0631107	0.0139862	0.106693	-0.347341	-0.133259	0.218129	0	0	0	0.0182579	0.272911	0.0567095	0.380699	0.0467159	0.0779558
sp|P00403|COX2_HUMAN	P00403	MT-CO2	Cytochrome c oxidase subunit 2 OS=Homo sapiens OX=9606 GN=MT-CO2 PE=1 SV=1	102.41	0	4	sp|P00403|COX2_HUMAN	38746.8	42497.9	34800.1	36498.3	43324.9	39636.4	40622.4	35649.2	41480.6	0.0652949	0.0336838	0.0628763	-0.187275	0.030275	0.218568	0	0	0	0.116045	0.74433	0.208378	0.80816	0.105386	0.149664
sp|P54619|AAKG1_HUMAN	P54619	PRKAG1	5'-AMP-activated protein kinase subunit gamma-1 OS=Homo sapiens OX=9606 GN=PRKAG1 PE=1 SV=1	43.96	0.00150263	2	sp|P54619|AAKG1_HUMAN	14412.8	17078.3	11413.8	14800.8	15555	14954.6	15745.5	13107.3	15254.8	0.119702	0.182719	0.0278313	-0.27153	-0.0407737	0.218892	0	0	0	0.197918	0.716766	0.309865	0.789129	0.260678	0.314329
sp|P62191|PRS4_HUMAN	P62191	PSMC1	26S proteasome regulatory subunit 4 OS=Homo sapiens OX=9606 GN=PSMC1 PE=1 SV=1	381.17	0	8	sp|P62191|PRS4_HUMAN	160204	156433	161863	148047	175132	185596	158318	154955	180364	0.0168434	0.0630449	0.0410206	-0.0323123	0.187579	0.219064	0	0.1	0	0.7388	0.0455026	0.822464	0.113113	0.0747218	0.114379
sp|Q9NZU5|LMCD1_HUMAN	Q9NZU5	LMCD1	LIM and cysteine-rich domains protein 1 OS=Homo sapiens OX=9606 GN=LMCD1 PE=1 SV=1	186.31	0	5	sp|Q9NZU5|LMCD1_HUMAN	81397.1	76008.2	40714.7	42355.6	48894.6	47808.9	78702.7	41535.2	48351.7	0.0484164	0.0279352	0.0158766	-0.921514	-0.702089	0.219234	0	0	0	0.000450301	0.000423933	0.00776482	0.0128512	0.000118378	0.0016627
sp|Q9Y223|GLCNE_HUMAN	Q9Y223	GNE	Bifunctional UDP-N-acetylglucosamine 2-epimerase/N-acetylmannosamine kinase OS=Homo sapiens OX=9606 GN=GNE PE=1 SV=1	62.6	0	3	sp|Q9Y223|GLCNE_HUMAN	16894.1	18999.6	16897	16618.6	22392.4	16666.2	17946.9	16757.8	19529.3	0.0829572	0.0117476	0.207334	-0.0964642	0.108721	0.220809	0	0	0	0.380868	0.554753	0.502665	0.655179	0.481123	0.530087
sp|O75534|CSDE1_HUMAN	O75534	CSDE1	Cold shock domain-containing protein E1 OS=Homo sapiens OX=9606 GN=CSDE1 PE=1 SV=2	56.51	0.000820345	2	sp|O75534|CSDE1_HUMAN	11424.8	11792.7	13292	12285.4	14230.3	15623.9	11608.7	12788.7	14927.1	0.0224066	0.0556552	0.0660176	0.138727	0.361331	0.22306	0	0	0	0.191923	0.00833844	0.302832	0.0423729	0.0200025	0.0409927
sp|Q14527|HLTF_HUMAN	Q14527	HLTF	Helicase-like transcription factor OS=Homo sapiens OX=9606 GN=HLTF PE=1 SV=2	62.32	0.000848176	1	sp|Q14527|HLTF_HUMAN	4380.97	5365.02	2888.45	4224.12	4192.11	4110.32	4873	3556.28	4151.22	0.142792	0.265576	0.0139314	-0.472945	-0.223953	0.223164	0	0	0	0.112038	0.126534	0.203138	0.221101	0.16501	0.214556
sp|Q13085|ACACA_HUMAN	Q13085	ACACA	Acetyl-CoA carboxylase 1 OS=Homo sapiens OX=9606 GN=ACACA PE=1 SV=2	699.46	0	23	sp|Q13085|ACACA_HUMAN	200340	201683	171738	176837	202782	204287	201012	174287	203535	0.00472261	0.0206877	0.00522805	-0.205958	0.0179924	0.223806	0	0	0	0.0588827	0.774048	0.126833	0.829576	0.028219	0.0528973
sp|Q7L7X3|TAOK1_HUMAN	Q7L7X3	TAOK1	Serine/threonine-protein kinase TAO1 OS=Homo sapiens OX=9606 GN=TAOK1 PE=1 SV=1	78.23	0	3	sp|Q7L7X3|TAOK1_HUMAN	24028.1	20442.9	15900.4	13894.8	17618.7	17215	22235.5	14897.6	17416.9	0.114011	0.0951961	0.0163902	-0.576358	-0.347776	0.225403	0	0	0	0.0120546	0.024226	0.0424754	0.0768309	0.0105897	0.0258093
sp|P19387|RPB3_HUMAN	P19387	POLR2C	DNA-directed RNA polymerase II subunit RPB3 OS=Homo sapiens OX=9606 GN=POLR2C PE=1 SV=2	244.47	0	7	sp|P19387|RPB3_HUMAN	48761.6	56435.4	45092	54826.2	56205.3	60764.5	52598.5	49959.1	58484.9	0.103162	0.137774	0.0551224	-0.0773048	0.155794	0.227317	0	0	0	0.625512	0.196755	0.721935	0.299951	0.286374	0.338751
sp|P08621|RU17_HUMAN	P08621	SNRNP70	U1 small nuclear ribonucleoprotein 70 kDa OS=Homo sapiens OX=9606 GN=SNRNP70 PE=1 SV=2	108.04	0	5	sp|P08621|RU17_HUMAN	55094.6	47938	49688.5	44255.8	53761.7	56237.1	51516.3	46972.1	54999.4	0.0982303	0.0817821	0.0318249	-0.132152	0.0975104	0.227611	0	0	0	0.333702	0.354637	0.454882	0.466397	0.183514	0.233934
sp|Q92616|GCN1_HUMAN	Q92616	GCN1	eIF-2-alpha kinase activator GCN1 OS=Homo sapiens OX=9606 GN=GCN1 PE=1 SV=6	716.5	0	19	sp|Q92616|GCN1_HUMAN	118625	115847	102134	116841	124061	132461	117236	109487	128261	0.0167552	0.0949842	0.04631	-0.101807	0.129001	0.228321	0	0	0	0.382846	0.128416	0.50394	0.222568	0.130122	0.176089
sp|P27708|PYR1_HUMAN	P27708	CAD	CAD protein OS=Homo sapiens OX=9606 GN=CAD PE=1 SV=3	521.92	0	14	sp|P27708|PYR1_HUMAN	144356	137050	118447	123463	135137	148282	140703	120955	141709	0.0367189	0.0293268	0.0655952	-0.218011	0.00921419	0.228468	0	0	0	0.0608656	0.912671	0.129451	0.933925	0.0610883	0.0968852
sp|P20339|RAB5A_HUMAN	P20339	RAB5A	Ras-related protein Rab-5A OS=Homo sapiens OX=9606 GN=RAB5A PE=1 SV=2	45.95	0.000761615	2	sp|P20339|RAB5A_HUMAN	7224.99	7285.42	4676.93	10028.2	8140.67	9088.77	7255.21	7352.55	8614.72	0.00588981	0.514638	0.0778213	-0.0832308	0.245612	0.22856	0	0	0	0.844037	0.0360922	0.892421	0.096634	0.656073	0.697135
sp|P41250|GARS_HUMAN	P41250	GARS1	Glycine--tRNA ligase OS=Homo sapiens OX=9606 GN=GARS1 PE=1 SV=3	143.16	0	5	sp|P41250|GARS_HUMAN	76750	81288.5	61296.8	66977.1	71538.4	78864.5	79019.3	64137	75201.4	0.0406132	0.0626246	0.0688856	-0.301869	-0.0725625	0.229604	0	0	0	0.0326385	0.421379	0.0840723	0.528581	0.0442978	0.0751202
sp|P19784|CSK22_HUMAN	P19784	CSNK2A2	Casein kinase II subunit alpha' OS=Homo sapiens OX=9606 GN=CSNK2A2 PE=1 SV=1	161.4	0	6	sp|P19784|CSK22_HUMAN	91870.3	91091.5	72036.5	77852.7	85885.3	89910.5	91480.9	74944.6	87897.9	0.00601969	0.0548766	0.0323814	-0.28872	-0.0580074	0.230004	0	0	0	0.0292306	0.407328	0.0777057	0.516156	0.0240277	0.0466703
sp|Q16836|HCDH_HUMAN	Q16836	HADH	Hydroxyacyl-coenzyme A dehydrogenase, mitochondrial OS=Homo sapiens OX=9606 GN=HADH PE=1 SV=3	69.75	0	3	sp|Q16836|HCDH_HUMAN	17841.8	17257.1	10159.9	10707.5	12852.2	11645.7	17549.5	10433.7	12249	0.0235579	0.037112	0.0696485	-0.750473	-0.520317	0.231411	0	0	0	0.000844188	0.00231994	0.00993084	0.0219366	0.000628634	0.00413735
sp|Q8IX18|DHX40_HUMAN	Q8IX18	DHX40	Probable ATP-dependent RNA helicase DHX40 OS=Homo sapiens OX=9606 GN=DHX40 PE=1 SV=2	85.83	0	1	sp|Q8IX18|DHX40_HUMAN	1419	1833.32	1540.17	1701.4	1542.8	2265.45	1626.16	1620.78	1904.13	0.180157	0.0703397	0.268361	0.00523714	0.213008	0.232438	0	0	0	0.975456	0.420116	0.983888	0.527884	0.589419	0.63489
sp|P22102|PUR2_HUMAN	P22102	GART	Trifunctional purine biosynthetic protein adenosine-3 OS=Homo sapiens OX=9606 GN=GART PE=1 SV=1	486.16	0	15	sp|P22102|PUR2_HUMAN	214544	207114	210394	232277	252178	268181	210829	221335	260179	0.0249218	0.0699085	0.0434923	0.0686216	0.302974	0.23327	0	0	0	0.505517	0.0104814	0.619559	0.0470773	0.0318339	0.0577884
sp|O75382|TRIM3_HUMAN	O75382	TRIM3	Tripartite motif-containing protein 3 OS=Homo sapiens OX=9606 GN=TRIM3 PE=1 SV=2	60.78	0.000840336	3	sp|O75382|TRIM3_HUMAN	9538.79	11589.2	8381.99	12597.5	10913.8	13760.2	10564	10489.8	12337	0.137248	0.284166	0.163141	-0.033079	0.220995	0.234009	0	0	0	0.898245	0.242518	0.928969	0.351087	0.554225	0.600008
sp|P05976|MYL1_HUMAN	P05976	MYL1	Myosin light chain 1/3, skeletal muscle isoform OS=Homo sapiens OX=9606 GN=MYL1 PE=1 SV=3	198.53	0	2	sp|P05976|MYL1_HUMAN	271683	247106	195161	185843	235834	213174	259395	190502	224504	0.0669958	0.0345877	0.0713716	-0.444152	-0.208625	0.236935	0	0.125	0	0.00927359	0.0804315	0.03675	0.161729	0.0122697	0.028567
sp|Q9UNM6|PSD13_HUMAN	Q9UNM6	PSMD13	26S proteasome non-ATPase regulatory subunit 13 OS=Homo sapiens OX=9606 GN=PSMD13 PE=1 SV=2	293.64	0	7	sp|Q9UNM6|PSD13_HUMAN	111033	95837.9	110261	98714.5	115805	130472	103436	104488	123139	0.103877	0.0781396	0.0842211	0.0162986	0.252892	0.236951	0.125	0.125	0.0625	0.89979	0.0831271	0.928969	0.16581	0.144579	0.192001
sp|Q15005|SPCS2_HUMAN	Q15005	SPCS2	Signal peptidase complex subunit 2 OS=Homo sapiens OX=9606 GN=SPCS2 PE=1 SV=3	80.16	0	1	sp|Q15005|SPCS2_HUMAN	9139.24	6136.11	6976.04	5418.02	8503.84	6105.58	7637.67	6197.03	7304.71	0.278034	0.177776	0.232155	-0.284611	-0.0555768	0.23725	0	0	0	0.323018	0.844189	0.442337	0.885065	0.572678	0.618194
sp|Q9Y2R5|RT17_HUMAN	Q9Y2R5	MRPS17	28S ribosomal protein S17, mitochondrial OS=Homo sapiens OX=9606 GN=MRPS17 PE=1 SV=1	73.63	0	2	sp|Q9Y2R5|RT17_HUMAN	21389.7	23244.7	22493	29268.5	32359.9	28664.5	22317.2	25880.7	30512.2	0.0587763	0.18512	0.0856375	0.202501	0.449826	0.237508	0	0	0	0.275815	0.00793359	0.392819	0.0412989	0.0766922	0.116323
sp|Q9BQ67|GRWD1_HUMAN	Q9BQ67	GRWD1	Glutamate-rich WD repeat-containing protein 1 OS=Homo sapiens OX=9606 GN=GRWD1 PE=1 SV=1	142.27	0	4	sp|Q9BQ67|GRWD1_HUMAN	57824.3	56823.7	59605.3	64365.5	75269.5	71011.1	57324	61985.4	73140.3	0.0123424	0.0543031	0.0411692	0.111779	0.350971	0.238739	0	0	0	0.268155	0.00537461	0.384476	0.0331461	0.014073	0.0315218
sp|P14324|FPPS_HUMAN	P14324	FDPS	Farnesyl pyrophosphate synthase OS=Homo sapiens OX=9606 GN=FDPS PE=1 SV=4	134.62	0	5	sp|P14324|FPPS_HUMAN	137002	121147	93044.7	102140	116428	114104	129075	97592.1	115266	0.086855	0.0658978	0.0142549	-0.402211	-0.16059	0.240126	0	0	0	0.0217825	0.13085	0.0630678	0.224701	0.020386	0.0414941
sp|P55884|EIF3B_HUMAN	P55884	EIF3B	Eukaryotic translation initiation factor 3 subunit B OS=Homo sapiens OX=9606 GN=EIF3B PE=1 SV=3	347.16	0	12	sp|P55884|EIF3B_HUMAN	200329	196001	187722	193386	229047	221263	198165	190554	225155	0.0154429	0.0210169	0.0244461	-0.0565744	0.184088	0.240718	0	0	0	0.515557	0.0392013	0.626293	0.10239	0.0315571	0.0576361
sp|P05023|AT1A1_HUMAN	P05023	ATP1A1	Sodium/potassium-transporting ATPase subunit alpha-1 OS=Homo sapiens OX=9606 GN=ATP1A1 PE=1 SV=1	313.75	0	9	sp|P05023|AT1A1_HUMAN	110465	103685	101725	95496.1	121135	112237	107075	98610.7	116686	0.0447781	0.0446684	0.0539233	-0.118801	0.123687	0.242817	0	0	0	0.255678	0.179486	0.371858	0.279617	0.0772822	0.117032
sp|Q12904|AIMP1_HUMAN	Q12904	AIMP1	Aminoacyl tRNA synthase complex-interacting multifunctional protein 1 OS=Homo sapiens OX=9606 GN=AIMP1 PE=1 SV=2	273.39	0	8	sp|Q12904|AIMP1_HUMAN	140180	142261	128090	135746	151461	161124	141221	131918	156293	0.0104183	0.0410403	0.0437194	-0.0988802	0.145648	0.244611	0	0	0	0.29927	0.0914282	0.416249	0.177164	0.0504254	0.0828773
sp|Q9BXS6|NUSAP_HUMAN	Q9BXS6	NUSAP1	Nucleolar and spindle-associated protein 1 OS=Homo sapiens OX=9606 GN=NUSAP1 PE=1 SV=1	32.92	0.00968858	1	sp|Q9BXS6|NUSAP_HUMAN	3297.96	2810.6	3392.53	3473.11	3906.17	4230.77	3054.28	3432.82	4068.47	0.11283	0.016599	0.0564156	0.17307	0.417113	0.245092	0	0.5	0	0.200055	0.0162416	0.311986	0.0591828	0.0252831	0.0483649
sp|E9PAV3|NACAM_HUMAN	E9PAV3	NACA	Nascent polypeptide-associated complex subunit alpha, muscle-specific form OS=Homo sapiens OX=9606 GN=NACA PE=1 SV=1	243.42	0	4	sp|E9PAV3|NACAM_HUMAN	315994	305546	262592	271436	321092	312609	310770	267014	316850	0.0237728	0.0234215	0.0189307	-0.218928	0.0280275	0.246887	0	0	0	0.0535919	0.675448	0.118793	0.753637	0.0248845	0.0478425
sp|Q9NR12|PDLI7_HUMAN	Q9NR12	PDLIM7	PDZ and LIM domain protein 7 OS=Homo sapiens OX=9606 GN=PDLIM7 PE=1 SV=1	266.34	0	8	sp|Q9NR12|PDLI7_HUMAN	212303	200024	184533	176896	222298	206805	206164	180714	214551	0.0421159	0.0298855	0.0510636	-0.189761	0.0572322	0.247612	0	0.0555556	0	0.0911215	0.486175	0.174757	0.592935	0.052005	0.0846356
sp|Q96MH2|HEXI2_HUMAN	Q96MH2	HEXIM2	Protein HEXIM2 OS=Homo sapiens OX=9606 GN=HEXIM2 PE=1 SV=1	67.82	0	1	sp|Q96MH2|HEXI2_HUMAN	5087.28	6930.26	5937.67	4010.74	5643.76	6171.6	6008.77	4974.2	5907.68	0.21688	0.273923	0.0631782	-0.28302	-0.00875082	0.248127	0	0	0	0.347586	0.961619	0.46699	0.97006	0.462282	0.512351
sp|P02795|MT2_HUMAN	P02795	MT2A	Metallothionein-2 OS=Homo sapiens OX=9606 GN=MT2A PE=1 SV=1	435.52	0	7	sp|P02795|MT2_HUMAN	1.06499e+06	936893	547346	380874	568620	534580	1.00094e+06	464110	551600	0.090493	0.253632	0.0436366	-1.12944	-0.857392	0.249155	0	0.111111	0	0.00584875	0.000615935	0.0284627	0.0140182	0.00425953	0.0138042
sp|O00487|PSDE_HUMAN	O00487	PSMD14	26S proteasome non-ATPase regulatory subunit 14 OS=Homo sapiens OX=9606 GN=PSMD14 PE=1 SV=1	100.64	0	3	sp|O00487|PSDE_HUMAN	50114.7	56236	50437.3	51080.5	63547.2	57127	53175.4	50758.9	60337.1	0.0813986	0.00896014	0.0752397	-0.0647326	0.182637	0.249385	0	0	0	0.541884	0.13284	0.649498	0.227075	0.102827	0.14647
sp|P62495|ERF1_HUMAN	P62495	ETF1	Eukaryotic peptide chain release factor subunit 1 OS=Homo sapiens OX=9606 GN=ETF1 PE=1 SV=3	97.6	0	2	sp|P62495|ERF1_HUMAN	20356	19441.4	21712	19161.3	24702.8	23893.3	19898.7	20436.7	24298	0.0325022	0.088256	0.0235552	0.0360516	0.288347	0.249681	0	0	0	0.743471	0.0104357	0.823019	0.0470773	0.0410505	0.0706261
sp|Q99497|PARK7_HUMAN	Q99497	PARK7	Protein/nucleic acid deglycase DJ-1 OS=Homo sapiens OX=9606 GN=PARK7 PE=1 SV=2	444.19	0	11	sp|Q99497|PARK7_HUMAN	308545	312055	318024	313497	374606	376598	310300	315761	375602	0.00799834	0.0101377	0.00374952	0.0251548	0.27556	0.250373	0	0	0	0.762388	0.00858154	0.835662	0.0424531	0.0118157	0.0277121
sp|Q14151|SAFB2_HUMAN	Q14151	SAFB2	Scaffold attachment factor B2 OS=Homo sapiens OX=9606 GN=SAFB2 PE=1 SV=1	37.97	0.00430416	1	sp|Q14151|SAFB2_HUMAN	9573.79	8104.89	10848.5	8723.51	13582.6	9702.12	8839.34	9786.01	11642.4	0.117506	0.153545	0.235684	0.143226	0.382052	0.25059	0	0	0	0.42072	0.121367	0.544675	0.213824	0.267715	0.319718
sp|Q7L014|DDX46_HUMAN	Q7L014	DDX46	Probable ATP-dependent RNA helicase DDX46 OS=Homo sapiens OX=9606 GN=DDX46 PE=1 SV=2	447.11	0	17	sp|Q7L014|DDX46_HUMAN	220422	220785	143637	133303	174134	155385	220603	138470	164760	0.00116571	0.0527697	0.0804653	-0.672884	-0.423432	0.250787	0	0.0294118	0	0.00144195	0.00592453	0.0140803	0.0344407	0.00157311	0.00712548
sp|P30050|RL12_HUMAN	P30050	RPL12	60S ribosomal protein L12 OS=Homo sapiens OX=9606 GN=RPL12 PE=1 SV=1	358.28	0	6	sp|P30050|RL12_HUMAN	392759	401107	403973	416840	495160	481817	396933	410406	488488	0.0148707	0.0221705	0.0193147	0.0480595	0.299372	0.25127	0	0	0	0.578195	0.00724126	0.682864	0.0395486	0.0115056	0.0271553
sp|Q13418|ILK_HUMAN	Q13418	ILK	Integrin-linked protein kinase OS=Homo sapiens OX=9606 GN=ILK PE=1 SV=2	155.26	0	6	sp|Q13418|ILK_HUMAN	27951.9	26538.1	24788.5	31898.8	33785	33708.7	27245	28343.6	33746.9	0.0366918	0.177385	0.00159859	0.0460782	0.309246	0.251729	0	0	0	0.777316	0.0076728	0.847054	0.0409251	0.128571	0.174781
sp|O75251|NDUS7_HUMAN	O75251	NDUFS7	NADH dehydrogenase [ubiquinone] iron-sulfur protein 7, mitochondrial OS=Homo sapiens OX=9606 GN=NDUFS7 PE=1 SV=3	97.3	0	2	sp|O75251|NDUS7_HUMAN	22284.3	23115.4	20984.4	20348.5	24520.4	24797.3	22699.8	20666.4	24658.8	0.0258895	0.0217591	0.00794215	-0.135322	0.119642	0.254815	0	0	0	0.16976	0.121226	0.279011	0.213824	0.029589	0.0546427
sp|Q15599|NHRF2_HUMAN	Q15599	SLC9A3R2	Na(+)/H(+) exchange regulatory cofactor NHE-RF2 OS=Homo sapiens OX=9606 GN=SLC9A3R2 PE=1 SV=2	89.84	0	3	sp|Q15599|NHRF2_HUMAN	47359.7	38049	34435.7	30480	39158.3	38727	42704.3	32457.8	38942.7	0.15417	0.0861778	0.0078306	-0.389876	-0.12443	0.262785	0	0	0	0.0593202	0.371397	0.127517	0.483153	0.0705931	0.109291
sp|O95782|AP2A1_HUMAN	O95782	AP2A1	AP-2 complex subunit alpha-1 OS=Homo sapiens OX=9606 GN=AP2A1 PE=1 SV=3	315.35	0	10	sp|O95782|AP2A1_HUMAN	89782.2	99469.6	72118.3	89895.5	93418.6	101021	94625.9	81006.9	97219.6	0.0723908	0.155176	0.0552925	-0.231035	0.0398019	0.263203	0	0	0	0.188669	0.670495	0.299227	0.749408	0.178943	0.228888
sp|Q9UBF2|COPG2_HUMAN	Q9UBF2	COPG2	Coatomer subunit gamma-2 OS=Homo sapiens OX=9606 GN=COPG2 PE=1 SV=1	320.14	0	9	sp|Q9UBF2|COPG2_HUMAN	81707.6	85987.8	58264.7	70904.8	76379.8	78663.4	83847.7	64584.7	77521.6	0.0360953	0.13839	0.0208301	-0.383049	-0.11286	0.263406	0	0	0	0.0412217	0.157374	0.0986942	0.253631	0.0440187	0.0748168
sp|Q9H6W3|RIOX1_HUMAN	Q9H6W3	RIOX1	Ribosomal oxygenase 1 OS=Homo sapiens OX=9606 GN=RIOX1 PE=1 SV=2	1114.06	0	24	sp|Q9H6W3|RIOX1_HUMAN	934800	976630	867907	924479	1.03733e+06	1.11643e+06	955715	896193	1.07688e+06	0.0309489	0.0446356	0.0519376	-0.0931444	0.171575	0.264974	0.016129	0.016129	0	0.342333	0.0746224	0.463266	0.153351	0.047669	0.0793068
sp|P62269|RS18_HUMAN	P62269	RPS18	40S ribosomal protein S18 OS=Homo sapiens OX=9606 GN=RPS18 PE=1 SV=3	380.83	0	10	sp|P62269|RS18_HUMAN	873896	804892	785348	686714	920049	849129	839394	736031	884589	0.0581295	0.0947577	0.0566906	-0.191608	0.0757197	0.265242	0	0	0	0.160376	0.40631	0.267113	0.515304	0.102445	0.146322
sp|P55060|XPO2_HUMAN	P55060	CSE1L	Exportin-2 OS=Homo sapiens OX=9606 GN=CSE1L PE=1 SV=3	1103.91	0	25	sp|P55060|XPO2_HUMAN	366485	411966	344874	425192	452136	474093	389226	385033	463114	0.0826267	0.147503	0.0335248	-0.0210494	0.252823	0.266388	0	0	0	0.891313	0.0405484	0.927959	0.104627	0.147456	0.194598
sp|Q92614|MY18A_HUMAN	Q92614	MYO18A	Unconventional myosin-XVIIIa OS=Homo sapiens OX=9606 GN=MYO18A PE=1 SV=3	1749.13	0	47	sp|Q92614|MY18A_HUMAN	863845	852192	589255	583743	700451	711423	858019	586499	705937	0.00960396	0.00664582	0.0109903	-0.548862	-0.28148	0.26741	0	0.00980392	0	0.00210804	0.00823025	0.0157471	0.0421096	0.000867359	0.00498398
sp|P51148|RAB5C_HUMAN	P51148	RAB5C	Ras-related protein Rab-5C OS=Homo sapiens OX=9606 GN=RAB5C PE=1 SV=2	216.22	0	6	sp|P51148|RAB5C_HUMAN	200847	184795	164166	147295	188523	186722	192821	155731	187623	0.0588656	0.0766062	0.00678612	-0.309081	-0.0381979	0.26878	0	0	0	0.0410569	0.622803	0.0986158	0.711367	0.0316503	0.0576654
sp|Q16658|FSCN1_HUMAN	Q16658	FSCN1	Fascin OS=Homo sapiens OX=9606 GN=FSCN1 PE=1 SV=3	396.66	0	12	sp|Q16658|FSCN1_HUMAN	315845	278604	264773	227007	305767	287250	297224	245890	296508	0.0885959	0.108603	0.0441575	-0.27497	-0.00134723	0.27006	0	0	0	0.0968847	0.988911	0.181841	0.991565	0.0938803	0.136304
sp|P17812|PYRG1_HUMAN	P17812	CTPS1	CTP synthase 1 OS=Homo sapiens OX=9606 GN=CTPS1 PE=1 SV=2	582.97	0	16	sp|P17812|PYRG1_HUMAN	220726	239593	204333	232051	257945	268780	230160	218192	263363	0.0579656	0.0898267	0.0290893	-0.0787386	0.195323	0.271451	0.0294118	0.0294118	0	0.510544	0.0561625	0.622429	0.128882	0.0760061	0.115752
sp|Q9Y6E0|STK24_HUMAN	Q9Y6E0	STK24	Serine/threonine-protein kinase 24 OS=Homo sapiens OX=9606 GN=STK24 PE=1 SV=1	86.75	0	4	sp|Q9Y6E0|STK24_HUMAN	19051	25548.3	17442.6	15181.8	20589.4	18797.9	22299.6	16312.2	19693.7	0.206027	0.0980058	0.0643234	-0.439068	-0.165308	0.271781	0	0	0	0.0740445	0.369703	0.14864	0.481548	0.107831	0.152268
sp|Q14839|CHD4_HUMAN	Q14839	CHD4	Chromodomain-helicase-DNA-binding protein 4 OS=Homo sapiens OX=9606 GN=CHD4 PE=1 SV=2	246.68	0	9	sp|Q14839|CHD4_HUMAN	67221.3	62545.8	54335.6	51992.6	68901	59482.9	64883.6	53164.1	64191.9	0.0509544	0.031162	0.103745	-0.286814	-0.0184171	0.271939	0	0	0	0.0315002	0.863397	0.082275	0.89827	0.0578477	0.0922353
sp|Q7L9L4|MOB1B_HUMAN	Q7L9L4	MOB1B	MOB kinase activator 1B OS=Homo sapiens OX=9606 GN=MOB1B PE=1 SV=3	63.67	0	2	sp|Q7L9L4|MOB1B_HUMAN	27900	25897.5	26058.3	22109.3	28585.3	29637	26898.7	24083.8	29111.1	0.0526411	0.115943	0.0255455	-0.16334	0.114799	0.273509	0	0	0	0.245361	0.181845	0.361509	0.282115	0.106158	0.150617
sp|Q86VM9|ZCH18_HUMAN	Q86VM9	ZC3H18	Zinc finger CCCH domain-containing protein 18 OS=Homo sapiens OX=9606 GN=ZC3H18 PE=1 SV=2	51.07	0.000785546	2	sp|Q86VM9|ZCH18_HUMAN	23072.3	19979.1	23048.1	19486.2	24561.5	26880.3	21525.7	21267.1	25720.9	0.101608	0.118429	0.0637469	-0.0187803	0.259146	0.274317	0	0	0	0.897326	0.063599	0.928969	0.138914	0.133397	0.179707
sp|Q07866|KLC1_HUMAN	Q07866	KLC1	Kinesin light chain 1 OS=Homo sapiens OX=9606 GN=KLC1 PE=1 SV=2	92.51	0	4	sp|Q07866|KLC1_HUMAN	15018.7	17636.2	17153	15807.1	22047.9	17838.9	16327.5	16480	19943.4	0.113357	0.0577468	0.149234	0.0168614	0.285178	0.27519	0	0	0	0.895057	0.118501	0.928969	0.210013	0.169558	0.219896
sp|Q86TG7|PEG10_HUMAN	Q86TG7	PEG10	Retrotransposon-derived protein PEG10 OS=Homo sapiens OX=9606 GN=PEG10 PE=1 SV=2	274.32	0	7	sp|Q86TG7|PEG10_HUMAN	74910.6	67879.6	118156	107481	136086	136978	71395.1	112819	136532	0.0696363	0.0669048	0.00462128	0.660242	0.937087	0.275236	0	0	0	0.00314927	0.000204252	0.0201069	0.0128512	0.000308501	0.00266417
sp|P61204|ARF3_HUMAN	P61204	ARF3	ADP-ribosylation factor 3 OS=Homo sapiens OX=9606 GN=ARF3 PE=1 SV=2	737.08	0	11	sp|P61204|ARF3_HUMAN	768874	890589	605892	792280	820236	873475	829731	699086	846856	0.103728	0.188527	0.0444536	-0.256218	0.0326497	0.276646	0	0	0	0.214894	0.757714	0.326936	0.815633	0.219506	0.271476
sp|O14974|MYPT1_HUMAN	O14974	PPP1R12A	Protein phosphatase 1 regulatory subunit 12A OS=Homo sapiens OX=9606 GN=PPP1R12A PE=1 SV=1	296.18	0	7	sp|O14974|MYPT1_HUMAN	68966.2	56618.4	42960.6	32838	48995.5	42928.6	62792.3	37899.3	45962.1	0.139048	0.188862	0.0933376	-0.734389	-0.446286	0.278271	0	0	0	0.0170451	0.0264229	0.0541816	0.0810592	0.0221063	0.0441535
sp|P62070|RRAS2_HUMAN	P62070	RRAS2	Ras-related protein R-Ras2 OS=Homo sapiens OX=9606 GN=RRAS2 PE=1 SV=1	42.41	0.00222552	1	sp|P62070|RRAS2_HUMAN	13607.8	8866.52	7411.59	6708.58	9327.22	7797.91	11237.2	7060.08	8562.57	0.298347	0.07041	0.126292	-0.639469	-0.365096	0.278358	0	0	0	0.0543142	0.199468	0.11986	0.303777	0.0895137	0.131904
sp|P55809|SCOT1_HUMAN	P55809	OXCT1	Succinyl-CoA:3-ketoacid coenzyme A transferase 1, mitochondrial OS=Homo sapiens OX=9606 GN=OXCT1 PE=1 SV=1	46.62	0.000765697	2	sp|P55809|SCOT1_HUMAN	8588.12	5462.46	8906.43	9815.49	11694	11067.6	7025.29	9360.96	11380.8	0.314603	0.0686681	0.0389165	0.449008	0.732039	0.281874	0	0	0	0.144845	0.0340563	0.248173	0.0940481	0.0534024	0.0866268
sp|Q14558|KPRA_HUMAN	Q14558	PRPSAP1	Phosphoribosyl pyrophosphate synthase-associated protein 1 OS=Homo sapiens OX=9606 GN=PRPSAP1 PE=1 SV=2	221.37	0	7	sp|Q14558|KPRA_HUMAN	72366.8	79594.6	56450.6	65502.1	77256	71055.4	75980.7	60976.3	74155.7	0.067265	0.104965	0.059125	-0.319735	-0.0347035	0.282308	0	0	0	0.0542958	0.70734	0.11986	0.781632	0.0585331	0.0932286
sp|Q9Y5B9|SP16H_HUMAN	Q9Y5B9	SUPT16H	FACT complex subunit SPT16 OS=Homo sapiens OX=9606 GN=SUPT16H PE=1 SV=1	423.81	0	12	sp|Q9Y5B9|SP16H_HUMAN	278403	282054	163478	154735	189029	198360	280228	159107	193695	0.00921326	0.038853	0.0340655	-0.817123	-0.533207	0.28379	0	0	0	0.000578728	0.000934514	0.0088333	0.0155857	0.00021463	0.00219628
sp|P51153|RAB13_HUMAN	P51153	RAB13	Ras-related protein Rab-13 OS=Homo sapiens OX=9606 GN=RAB13 PE=1 SV=1	93.57	0	2	sp|P51153|RAB13_HUMAN	18953.5	16643	14856.7	11708.2	16075.3	16279.7	17798.2	13282.5	16177.5	0.0917969	0.167613	0.00893041	-0.42937	-0.13473	0.284464	0	0	0	0.0535245	0.196668	0.118793	0.299951	0.062935	0.0991824
sp|P43490|NAMPT_HUMAN	P43490	NAMPT	Nicotinamide phosphoribosyltransferase OS=Homo sapiens OX=9606 GN=NAMPT PE=1 SV=1	188.74	0	6	sp|P43490|NAMPT_HUMAN	65625.6	84792.8	61422.2	86613.7	78740.5	101578	75209.2	74018	90159.2	0.180207	0.240659	0.179111	-0.032422	0.261709	0.284598	0	0	0	0.895546	0.237825	0.928969	0.345633	0.450934	0.501635
sp|O60841|IF2P_HUMAN	O60841	EIF5B	Eukaryotic translation initiation factor 5B OS=Homo sapiens OX=9606 GN=EIF5B PE=1 SV=4	297.67	0	10	sp|O60841|IF2P_HUMAN	127365	110760	113018	95089.9	131603	122006	119063	104054	126804	0.0986124	0.121832	0.0535154	-0.196245	0.0933644	0.28527	0	0	0	0.225471	0.39585	0.339571	0.506336	0.147227	0.19448
sp|P26196|DDX6_HUMAN	P26196	DDX6	Probable ATP-dependent RNA helicase DDX6 OS=Homo sapiens OX=9606 GN=DDX6 PE=1 SV=2	116.8	0	4	sp|P26196|DDX6_HUMAN	62847.8	66923.4	58690.7	62881.2	82138.8	66019.2	64885.6	60785.9	74079	0.0444139	0.0487477	0.153866	-0.0943064	0.183288	0.285327	0	0	0	0.3569	0.222507	0.476931	0.328808	0.17007	0.220369
sp|P46013|KI67_HUMAN	P46013	MKI67	Proliferation marker protein Ki-67 OS=Homo sapiens OX=9606 GN=MKI67 PE=1 SV=2	48.19	0.000776398	2	sp|P46013|KI67_HUMAN	8347.44	6837.63	7373.18	5239.73	9383.85	6014.31	7592.53	6306.45	7699.08	0.140612	0.239212	0.309469	-0.281526	-0.00812471	0.287858	0	0	0	0.262398	0.975655	0.378766	0.979589	0.555424	0.600871
sp|O75340|PDCD6_HUMAN	O75340	PDCD6	Programmed cell death protein 6 OS=Homo sapiens OX=9606 GN=PDCD6 PE=1 SV=1	47.22	0.000769231	2	sp|O75340|PDCD6_HUMAN	10525.5	9558.46	6663.04	8603.89	9560.91	9100.18	10042	7633.47	9330.54	0.0680972	0.179785	0.034916	-0.405716	-0.10478	0.289622	0	0	0	0.0634738	0.256666	0.13394	0.363468	0.0764789	0.116323
sp|O00410|IPO5_HUMAN	O00410	IPO5	Importin-5 OS=Homo sapiens OX=9606 GN=IPO5 PE=1 SV=4	1173.54	0	21	sp|O00410|IPO5_HUMAN	332487	345792	341562	356230	420637	433524	339139	348896	427081	0.0277408	0.0297287	0.0213368	0.0408783	0.332744	0.291711	0	0	0	0.64639	0.00570522	0.737181	0.0340064	0.00848356	0.0217672
sp|Q9UBE0|SAE1_HUMAN	Q9UBE0	SAE1	SUMO-activating enzyme subunit 1 OS=Homo sapiens OX=9606 GN=SAE1 PE=1 SV=1	90.16	0	4	sp|Q9UBE0|SAE1_HUMAN	19031.5	20383	13970.8	19216.3	19273.5	21391.4	19707.2	16593.6	20332.5	0.0484925	0.223529	0.0736548	-0.265503	0.0439504	0.293162	0	0.125	0	0.221124	0.633613	0.334224	0.719611	0.230738	0.284659
sp|O75396|SC22B_HUMAN	O75396	SEC22B	Vesicle-trafficking protein SEC22b OS=Homo sapiens OX=9606 GN=SEC22B PE=1 SV=4	103.47	0	3	sp|O75396|SC22B_HUMAN	15984.9	19003.8	14534.1	12431	19812.9	13248.6	17494.3	13482.5	16530.8	0.122023	0.110296	0.280788	-0.374806	-0.105354	0.294063	0	0	0	0.0573152	0.665587	0.124642	0.746537	0.30247	0.353315
sp|O95104|SCAF4_HUMAN	O95104	SCAF4	SR-related and CTD-associated factor 4 OS=Homo sapiens OX=9606 GN=SCAF4 PE=1 SV=3	52.09	0.000792393	2	sp|O95104|SCAF4_HUMAN	16020.5	15368.4	10018.5	14374.1	16047.1	13869.1	15694.4	12196.3	14958.1	0.0293773	0.252522	0.102958	-0.38687	-0.0728492	0.29448	0	0	0	0.126211	0.48791	0.222357	0.593114	0.188533	0.23931
sp|P35080|PROF2_HUMAN	P35080	PFN2	Profilin-2 OS=Homo sapiens OX=9606 GN=PFN2 PE=1 SV=3	97.72	0	2	sp|P35080|PROF2_HUMAN	114926	115383	85338.1	83953.7	103370	104346	115155	84645.9	103858	0.00280586	0.0115645	0.00664139	-0.444104	-0.14897	0.295103	0	0	0	0.00461707	0.0619078	0.0247237	0.137023	0.00209785	0.00863253
sp|O00303|EIF3F_HUMAN	O00303	EIF3F	Eukaryotic translation initiation factor 3 subunit F OS=Homo sapiens OX=9606 GN=EIF3F PE=1 SV=1	181.43	0	4	sp|O00303|EIF3F_HUMAN	61005.5	51686.9	52655.7	60752.6	71393.8	67788.2	56346.2	56704.1	69591	0.116942	0.100969	0.0366367	0.0103988	0.309048	0.295447	0	0	0	0.942607	0.0399863	0.959302	0.103356	0.081252	0.121269
sp|P11142|HSP7C_HUMAN	P11142	HSPA8	Heat shock cognate 71 kDa protein OS=Homo sapiens OX=9606 GN=HSPA8 PE=1 SV=1	1660.94	0	35	sp|P11142|HSP7C_HUMAN	3.31093e+06	3.20585e+06	3.14692e+06	2.87308e+06	3.74411e+06	3.64606e+06	3.25839e+06	3.01e+06	3.69509e+06	0.0228031	0.0643303	0.0187626	-0.115701	0.181509	0.295843	0	0	0	0.274865	0.041191	0.391939	0.105376	0.0294619	0.0545428
sp|P43243|MATR3_HUMAN	P43243	MATR3	Matrin-3 OS=Homo sapiens OX=9606 GN=MATR3 PE=1 SV=2	385.46	0	12	sp|P43243|MATR3_HUMAN	191954	223353	184359	202181	232422	242523	207653	193270	237472	0.106922	0.0652042	0.0300787	-0.100958	0.197392	0.297142	0	0	0	0.443653	0.111806	0.565544	0.203687	0.0810838	0.121261
sp|P08134|RHOC_HUMAN	P08134	RHOC	Rho-related GTP-binding protein RhoC OS=Homo sapiens OX=9606 GN=RHOC PE=1 SV=1	51.66	0.000790514	1	sp|P08134|RHOC_HUMAN	33175.2	36168.2	24467.4	30705	36257.4	31621.2	34671.7	27586.2	33939.3	0.0610401	0.159886	0.0965924	-0.337744	-0.0328269	0.299011	0	0	0	0.081676	0.7583	0.160347	0.815633	0.112667	0.157367
sp|O43776|SYNC_HUMAN	O43776	NARS1	Asparagine--tRNA ligase, cytoplasmic OS=Homo sapiens OX=9606 GN=NARS1 PE=1 SV=1	209.02	0	6	sp|O43776|SYNC_HUMAN	50196.9	53466	54049.9	47050.8	61041.7	63373.4	51831.4	50550.3	62207.5	0.0445981	0.0979042	0.0265043	-0.0388541	0.263726	0.299368	0	0	0	0.740633	0.0175118	0.822625	0.0624406	0.0451105	0.0758954
sp|O00429|DNM1L_HUMAN	O00429	DNM1L	Dynamin-1-like protein OS=Homo sapiens OX=9606 GN=DNM1L PE=1 SV=2	1118.56	0	20	sp|O00429|DNM1L_HUMAN	197453	220833	165819	203042	218791	235813	209143	184431	227302	0.0790499	0.142711	0.0529512	-0.186537	0.121366	0.301531	0	0.0217391	0	0.256368	0.242886	0.371858	0.351279	0.13914	0.185769
sp|Q53GS9|SNUT2_HUMAN	Q53GS9	USP39	U4/U6.U5 tri-snRNP-associated protein 2 OS=Homo sapiens OX=9606 GN=USP39 PE=1 SV=2	224.78	0	8	sp|Q53GS9|SNUT2_HUMAN	70005.1	71516.6	71869.9	90784.1	102999	97838.9	70760.8	81327	100419	0.0151036	0.164452	0.036332	0.191044	0.504611	0.304222	0	0	0	0.250726	0.00124927	0.367833	0.0163924	0.0260235	0.0493959
sp|O00629|IMA3_HUMAN	O00629	KPNA4	Importin subunit alpha-3 OS=Homo sapiens OX=9606 GN=KPNA4 PE=1 SV=1	107.51	0	3	sp|O00629|IMA3_HUMAN	31078.6	32991.1	31558.9	41350.3	42867.2	47201	32034.9	36454.6	45034.1	0.0422133	0.189923	0.0680471	0.173971	0.490345	0.304918	0	0	0	0.340292	0.00338652	0.460921	0.0269395	0.0509093	0.083215
sp|Q9Y5A9|YTHD2_HUMAN	Q9Y5A9	YTHDF2	YTH domain-containing family protein 2 OS=Homo sapiens OX=9606 GN=YTHDF2 PE=1 SV=2	60.25	0.00083682	3	sp|Q9Y5A9|YTHD2_HUMAN	18268.7	18130.9	17319.6	14162.4	19920	18994.6	18199.8	15741	19457.3	0.00535502	0.141828	0.0336296	-0.216676	0.0959913	0.305783	0	0	0	0.166927	0.201232	0.275568	0.305529	0.0895252	0.131904
sp|Q7Z5K2|WAPL_HUMAN	Q7Z5K2	WAPL	Wings apart-like protein homolog OS=Homo sapiens OX=9606 GN=WAPL PE=1 SV=1	38.04	0.00430725	1	sp|Q7Z5K2|WAPL_HUMAN	820.675	1855.68	746.74	1355.66	1045.24	1553.75	1338.18	1051.2	1299.5	0.546908	0.409599	0.276696	-0.294582	0.0463783	0.305916	0	0	0	0.602096	0.923964	0.703859	0.942254	0.770567	0.800575
sp|Q15019|SEPT2_HUMAN	Q15019	SEPTIN2	Septin-2 OS=Homo sapiens OX=9606 GN=SEPTIN2 PE=1 SV=1	341.82	0	9	sp|Q15019|SEPT2_HUMAN	130229	130326	109400	113275	137518	137959	130277	111338	137739	0.000528622	0.0246091	0.00226438	-0.226861	0.0803476	0.306992	0	0	0	0.0456638	0.239263	0.10643	0.34671	0.0107976	0.026103
sp|Q9BW19|KIFC1_HUMAN	Q9BW19	KIFC1	Kinesin-like protein KIFC1 OS=Homo sapiens OX=9606 GN=KIFC1 PE=1 SV=2	62.58	0	1	sp|Q9BW19|KIFC1_HUMAN	4647.28	2978.35	2936.4	5508.09	5905.22	4555.7	3812.82	4222.25	5230.46	0.309512	0.430686	0.182442	0.112349	0.479382	0.308928	0	0	0	0.792964	0.141095	0.858469	0.235839	0.467094	0.516917
sp|Q12905|ILF2_HUMAN	Q12905	ILF2	Interleukin enhancer-binding factor 2 OS=Homo sapiens OX=9606 GN=ILF2 PE=1 SV=2	286.78	0	7	sp|Q12905|ILF2_HUMAN	123342	123788	126167	118041	158121	144659	123565	122104	151390	0.00255034	0.0470532	0.062877	-0.0179563	0.291578	0.310162	0	0	0	0.84176	0.015402	0.890816	0.0572402	0.0193764	0.0400946
sp|Q13200|PSMD2_HUMAN	Q13200	PSMD2	26S proteasome non-ATPase regulatory subunit 2 OS=Homo sapiens OX=9606 GN=PSMD2 PE=1 SV=3	522.77	0	14	sp|Q13200|PSMD2_HUMAN	157064	141233	137856	146174	180979	171634	149149	142015	176306	0.0750521	0.0414135	0.037481	-0.0692931	0.242861	0.312043	0	0.0333333	0	0.522135	0.0415575	0.631635	0.106131	0.0328634	0.059083
sp|O43396|TXNL1_HUMAN	O43396	TXNL1	Thioredoxin-like protein 1 OS=Homo sapiens OX=9606 GN=TXNL1 PE=1 SV=3	126.48	0	4	sp|O43396|TXNL1_HUMAN	42500.2	32986.3	43873.6	37180.6	53296.9	47477.4	37743.2	40527.1	50387.1	0.178241	0.116777	0.081667	0.109284	0.425978	0.314169	0	0	0	0.560974	0.0458176	0.668871	0.113518	0.0980428	0.141453
sp|Q6UXN9|WDR82_HUMAN	Q6UXN9	WDR82	WD repeat-containing protein 82 OS=Homo sapiens OX=9606 GN=WDR82 PE=1 SV=1	151.21	0	3	sp|Q6UXN9|WDR82_HUMAN	36252	35067.8	35480.5	31980.1	40971.6	43025.7	35659.9	33730.3	41998.6	0.0234805	0.0733819	0.0345836	-0.0820042	0.235806	0.316297	0	0	0	0.437189	0.021376	0.558735	0.0706541	0.02674	0.0506332
sp|Q15181|IPYR_HUMAN	Q15181	PPA1	Inorganic pyrophosphatase OS=Homo sapiens OX=9606 GN=PPA1 PE=1 SV=2	132.96	0	5	sp|Q15181|IPYR_HUMAN	57224.3	75114.9	71735.2	69156.7	86083	89384.5	66169.6	70445.9	87733.8	0.191183	0.0258818	0.026609	0.103411	0.420013	0.316616	0	0	0	0.55292	0.0460991	0.661379	0.114027	0.0671384	0.104702
sp|P54727|RD23B_HUMAN	P54727	RAD23B	UV excision repair protein RAD23 homolog B OS=Homo sapiens OX=9606 GN=RAD23B PE=1 SV=1	199.22	0	4	sp|P54727|RD23B_HUMAN	98733.4	99518.8	83373.4	64319.5	90168.3	94006.8	99126.1	73846.4	92087.5	0.00560244	0.182449	0.0294749	-0.436832	-0.106561	0.318478	0	0	0	0.0463499	0.159348	0.107526	0.254682	0.0508211	0.0831617
sp|Q9Y570|PPME1_HUMAN	Q9Y570	PPME1	Protein phosphatase methylesterase 1 OS=Homo sapiens OX=9606 GN=PPME1 PE=1 SV=3	428.45	0	10	sp|Q9Y570|PPME1_HUMAN	222473	210047	203430	185563	243102	242784	216260	194497	242943	0.0406304	0.0649582	0.000926675	-0.153951	0.168446	0.320874	0	0	0	0.180134	0.0588126	0.288567	0.133171	0.024946	0.0478425
sp|P26639|SYTC_HUMAN	P26639	TARS1	Threonine--tRNA ligase 1, cytoplasmic OS=Homo sapiens OX=9606 GN=TARS1 PE=1 SV=3	654.96	0	21	sp|P26639|SYTC_HUMAN	299048	289285	287771	269872	351559	345100	294167	278821	348330	0.0234669	0.0453942	0.0131122	-0.0778383	0.243956	0.321113	0	0	0	0.414152	0.0153979	0.537103	0.0572402	0.0133042	0.0301728
sp|Q9H694|BICC1_HUMAN	Q9H694	BICC1	Protein bicaudal C homolog 1 OS=Homo sapiens OX=9606 GN=BICC1 PE=1 SV=2	54.66	0.00081103	2	sp|Q9H694|BICC1_HUMAN	18682.5	18460.8	12136.8	15158.8	17772.8	16358.1	18571.6	13647.8	17065.5	0.00844018	0.156573	0.0586209	-0.453303	-0.123235	0.322412	0	0	0	0.0298738	0.159334	0.0788543	0.254682	0.0345595	0.0614197
sp|P36957|ODO2_HUMAN	P36957	DLST	Dihydrolipoyllysine-residue succinyltransferase component of 2-oxoglutarate dehydrogenase complex, mitochondrial OS=Homo sapiens OX=9606 GN=DLST PE=1 SV=4	90.62	0	3	sp|P36957|ODO2_HUMAN	12128.4	10592.5	8260.98	5729.35	9190.49	8321.85	11360.5	6995.17	8756.17	0.0956012	0.25591	0.0701476	-0.720302	-0.374122	0.323942	0	0	0	0.0279107	0.0202718	0.075541	0.0688319	0.0361866	0.0635285
sp|Q13637|RAB32_HUMAN	Q13637	RAB32	Ras-related protein Rab-32 OS=Homo sapiens OX=9606 GN=RAB32 PE=1 SV=3	125.29	0	4	sp|Q13637|RAB32_HUMAN	33947.6	38635	37963.6	33741.8	43542.6	46221.1	36291.3	35852.7	44881.8	0.0913301	0.0832661	0.0421986	-0.0170317	0.308881	0.324051	0	0	0	0.892196	0.0269366	0.928231	0.0815392	0.0440688	0.0748169
sp|Q07666|KHDR1_HUMAN	Q07666	KHDRBS1	KH domain-containing, RNA-binding, signal transduction-associated protein 1 OS=Homo sapiens OX=9606 GN=KHDRBS1 PE=1 SV=1	214.02	0	6	sp|Q07666|KHDR1_HUMAN	146639	130139	138268	138192	167792	178668	138389	138230	173230	0.0843091	0.000388428	0.0443961	0.000914388	0.325822	0.325619	0	0.0625	0	0.993022	0.0203945	0.99502	0.0689645	0.0201841	0.041167
sp|Q99613|EIF3C_HUMAN	Q99613	EIF3C	Eukaryotic translation initiation factor 3 subunit C OS=Homo sapiens OX=9606 GN=EIF3C PE=1 SV=1	822.88	0	19	sp|Q99613|EIF3C_HUMAN	402271	379064	318389	261904	378470	349237	390668	290146	363854	0.0420061	0.137659	0.0568107	-0.435391	-0.103112	0.326577	0	0	0	0.0282987	0.248915	0.0763144	0.355901	0.0309365	0.0566735
sp|Q07960|RHG01_HUMAN	Q07960	ARHGAP1	Rho GTPase-activating protein 1 OS=Homo sapiens OX=9606 GN=ARHGAP1 PE=1 SV=1	265.35	0	8	sp|Q07960|RHG01_HUMAN	158685	159025	99977.4	92363.4	124097	117430	158855	96170.4	120764	0.00151333	0.0559823	0.0390406	-0.72518	-0.396078	0.328521	0	0	0	0.0011359	0.00317771	0.0118673	0.0263396	0.000583902	0.003915
sp|Q96TA1|NIBA2_HUMAN	Q96TA1	NIBAN2	Protein Niban 2 OS=Homo sapiens OX=9606 GN=NIBAN2 PE=1 SV=3	545.44	0	16	sp|Q96TA1|NIBA2_HUMAN	260686	283233	198205	217009	248043	273804	271959	207607	260923	0.0586238	0.0640433	0.0698132	-0.389775	-0.0602844	0.32977	0	0	0	0.017219	0.525657	0.0542724	0.629777	0.018225	0.0385668
sp|Q9NVJ2|ARL8B_HUMAN	Q9NVJ2	ARL8B	ADP-ribosylation factor-like protein 8B OS=Homo sapiens OX=9606 GN=ARL8B PE=1 SV=1	155.56	0	5	sp|Q9NVJ2|ARL8B_HUMAN	58983.6	60300.9	40448	44754.5	53126.3	54167.9	59642.3	42601.2	53647.1	0.015618	0.0714802	0.0137293	-0.487197	-0.152814	0.332606	0	0	0	0.0064648	0.0621452	0.0300804	0.137237	0.00384627	0.0129714
sp|P33176|KINH_HUMAN	P33176	KIF5B	Kinesin-1 heavy chain OS=Homo sapiens OX=9606 GN=KIF5B PE=1 SV=1	383.16	0	7	sp|P33176|KINH_HUMAN	61570.8	61016	59730.9	53891.2	71147.6	72011	61293.4	56811.1	71579.3	0.0064004	0.0726844	0.00852929	-0.111452	0.2238	0.33337	0	0	0	0.298772	0.0178953	0.416249	0.0629072	0.0187114	0.039275
sp|O14980|XPO1_HUMAN	O14980	XPO1	Exportin-1 OS=Homo sapiens OX=9606 GN=XPO1 PE=1 SV=1	1476.28	0	32	sp|O14980|XPO1_HUMAN	391712	428463	334898	417577	464207	483893	410087	376237	474050	0.0633695	0.155388	0.0293652	-0.131601	0.210247	0.333398	0	0.0135135	0	0.412175	0.0495143	0.535003	0.11951	0.101402	0.145388
sp|P05198|IF2A_HUMAN	P05198	EIF2S1	Eukaryotic translation initiation factor 2 subunit 1 OS=Homo sapiens OX=9606 GN=EIF2S1 PE=1 SV=3	299.35	0	8	sp|P05198|IF2A_HUMAN	128677	114684	111991	108860	142298	136073	121680	110425	139186	0.0813126	0.0200527	0.0316258	-0.13778	0.195942	0.333937	0	0	0	0.232557	0.0801952	0.347447	0.161478	0.0278395	0.0524129
sp|P84085|ARF5_HUMAN	P84085	ARF5	ADP-ribosylation factor 5 OS=Homo sapiens OX=9606 GN=ARF5 PE=1 SV=2	225.45	0	5	sp|P84085|ARF5_HUMAN	146825	143243	109717	101975	141008	125967	145034	105846	133488	0.017467	0.051718	0.0796746	-0.455282	-0.121869	0.334741	0	0	0	0.00626912	0.209799	0.029453	0.314698	0.00815539	0.0212638
sp|Q14498|RBM39_HUMAN	Q14498	RBM39	RNA-binding protein 39 OS=Homo sapiens OX=9606 GN=RBM39 PE=1 SV=2	578.37	0	12	sp|Q14498|RBM39_HUMAN	330816	332137	232382	246775	296690	307941	331477	239578	302315	0.00281796	0.0424822	0.0263156	-0.469058	-0.133101	0.335556	0	0	0	0.00483594	0.0935921	0.0254398	0.179726	0.00259129	0.00977625
sp|P68104|EF1A1_HUMAN	P68104	EEF1A1	Elongation factor 1-alpha 1 OS=Homo sapiens OX=9606 GN=EEF1A1 PE=1 SV=1	2110.13	0	34	sp|P68104|EF1A1_HUMAN	1.21741e+07	1.37451e+07	1.22592e+07	1.26616e+07	1.49895e+07	1.65079e+07	1.29596e+07	1.24604e+07	1.57487e+07	0.0857165	0.0228303	0.0681711	-0.0542019	0.282191	0.337883	0	0	0.0175439	0.617523	0.041917	0.716289	0.106867	0.0328389	0.059083
sp|P26368|U2AF2_HUMAN	P26368	U2AF2	Splicing factor U2AF 65 kDa subunit OS=Homo sapiens OX=9606 GN=U2AF2 PE=1 SV=4	717.72	0	14	sp|P26368|U2AF2_HUMAN	691300	720694	502724	541911	629465	691705	705997	522317	660585	0.0294407	0.053051	0.0666241	-0.435438	-0.0972078	0.338817	0	0.0277778	0	0.00798992	0.278238	0.0335307	0.387407	0.00802704	0.0212631
sp|P68400|CSK21_HUMAN	P68400	CSNK2A1	Casein kinase II subunit alpha OS=Homo sapiens OX=9606 GN=CSNK2A1 PE=1 SV=1	346.53	0	8	sp|P68400|CSK21_HUMAN	224500	228424	164500	167902	211570	209032	226462	166201	210301	0.0122515	0.0144763	0.00853509	-0.446359	-0.106782	0.339528	0	0	0	0.00468913	0.144213	0.0250199	0.23966	0.00193751	0.00813103
sp|Q15418|KS6A1_HUMAN	Q15418	RPS6KA1	Ribosomal protein S6 kinase alpha-1 OS=Homo sapiens OX=9606 GN=RPS6KA1 PE=1 SV=2	61.27	0.000841751	2	sp|Q15418|KS6A1_HUMAN	17588.3	19404.7	12177.2	17137.5	17655.3	19467.8	18496.5	14657.4	18561.6	0.0694403	0.239296	0.0690471	-0.354835	0.00509057	0.340693	0	0	0	0.146129	0.957849	0.24979	0.96691	0.163372	0.213354
sp|P36776|LONM_HUMAN	P36776	LONP1	Lon protease homolog, mitochondrial OS=Homo sapiens OX=9606 GN=LONP1 PE=1 SV=2	425.65	0	11	sp|P36776|LONM_HUMAN	138179	150574	107726	124747	141280	153131	144376	116237	147206	0.0607075	0.103543	0.0569243	-0.315315	0.0281592	0.340766	0	0	0	0.0531483	0.750952	0.118336	0.811223	0.0399375	0.0689787
sp|Q14444|CAPR1_HUMAN	Q14444	CAPRIN1	Caprin-1 OS=Homo sapiens OX=9606 GN=CAPRIN1 PE=1 SV=2	149.16	0	5	sp|Q14444|CAPR1_HUMAN	50803.5	42491.9	63548.3	71714	86763.2	84544.3	46647.7	67631.2	85653.8	0.125992	0.0853749	0.0183184	0.538996	0.882337	0.340828	0	0.2	0	0.0159739	0.00101926	0.052107	0.0155857	0.00174282	0.00768077
sp|P46821|MAP1B_HUMAN	P46821	MAP1B	Microtubule-associated protein 1B OS=Homo sapiens OX=9606 GN=MAP1B PE=1 SV=2	530.27	0	16	sp|P46821|MAP1B_HUMAN	152102	168041	159429	166605	210601	202945	160072	163017	206773	0.0704087	0.0311241	0.0261815	0.0277449	0.370877	0.34303	0	0	0	0.784937	0.00853152	0.852313	0.0424531	0.0101255	0.0249467
sp|P26641|EF1G_HUMAN	P26641	EEF1G	Elongation factor 1-gamma OS=Homo sapiens OX=9606 GN=EEF1G PE=1 SV=3	503.42	0	15	sp|P26641|EF1G_HUMAN	522013	500191	509151	465202	618435	620391	511102	487177	619413	0.0301902	0.0637883	0.00223248	-0.0703064	0.277617	0.346456	0.0277778	0.0277778	0	0.489308	0.0102528	0.606661	0.0465582	0.0130284	0.0298076
sp|P52907|CAZA1_HUMAN	P52907	CAPZA1	F-actin-capping protein subunit alpha-1 OS=Homo sapiens OX=9606 GN=CAPZA1 PE=1 SV=3	121.25	0	4	sp|P52907|CAZA1_HUMAN	114045	112244	92735.4	88951.4	114285	116779	113145	90843.4	115532	0.0112558	0.0294543	0.0152687	-0.316985	0.0300816	0.346838	0	0	0	0.016941	0.641684	0.0539657	0.72572	0.00551887	0.0162881
sp|Q5VYK3|ECM29_HUMAN	Q5VYK3	ECPAS	Proteasome adapter and scaffold protein ECM29 OS=Homo sapiens OX=9606 GN=ECPAS PE=1 SV=2	351.48	0	8	sp|Q5VYK3|ECM29_HUMAN	39869.9	34583.7	25530.2	30189.2	35840.7	35264.2	37226.8	27859.7	35552.5	0.100408	0.11825	0.0114648	-0.419578	-0.0627942	0.35177	0	0	0	0.0368202	0.53307	0.0915296	0.63706	0.0319778	0.0579792
sp|P17480|UBF1_HUMAN	P17480	UBTF	Nucleolar transcription factor 1 OS=Homo sapiens OX=9606 GN=UBTF PE=1 SV=1	143.39	0	7	sp|P17480|UBF1_HUMAN	97798.2	78743.5	48034.8	36660.3	56458.2	51667.7	88270.8	42347.5	54062.9	0.152641	0.189927	0.0626567	-1.06433	-0.700261	0.352362	0	0	0	0.00525205	0.00527855	0.0265985	0.0331351	0.00445303	0.0142651
sp|P53396|ACLY_HUMAN	P53396	ACLY	ATP-citrate synthase OS=Homo sapiens OX=9606 GN=ACLY PE=1 SV=3	1151.97	0	26	sp|P53396|ACLY_HUMAN	731759	753622	607830	603124	772865	776801	742690	605477	774833	0.0208163	0.00549621	0.00359245	-0.294544	0.0612763	0.355814	0	0	0	0.0200681	0.365632	0.059655	0.477077	0.00488687	0.0150226
sp|P62820|RAB1A_HUMAN	P62820	RAB1A	Ras-related protein Rab-1A OS=Homo sapiens OX=9606 GN=RAB1A PE=1 SV=3	105.59	0	3	sp|P62820|RAB1A_HUMAN	44830.8	45569	33352.1	29922.2	39253.3	41773.8	45199.9	31637.2	40513.5	0.0115489	0.076659	0.0439919	-0.516774	-0.158567	0.356783	0	0	0	0.00560742	0.0739999	0.0277068	0.152491	0.00413702	0.013584
sp|Q9P0L0|VAPA_HUMAN	Q9P0L0	VAPA	Vesicle-associated membrane protein-associated protein A OS=Homo sapiens OX=9606 GN=VAPA PE=1 SV=3	98.16	0	3	sp|Q9P0L0|VAPA_HUMAN	29674.5	30063.1	26241.1	22248.2	29892.6	32257.9	29868.8	24244.6	31075.2	0.00920067	0.116456	0.0538225	-0.30585	0.0561121	0.3581	0	0	0	0.0555707	0.466844	0.121793	0.572162	0.0342208	0.0610965
sp|Q15084|PDIA6_HUMAN	Q15084	PDIA6	Protein disulfide-isomerase A6 OS=Homo sapiens OX=9606 GN=PDIA6 PE=1 SV=1	486.98	0	11	sp|Q15084|PDIA6_HUMAN	212278	220012	161349	187998	225674	222142	216145	174673	223908	0.0253013	0.107877	0.0111545	-0.311322	0.0510914	0.358248	0	0	0	0.0488064	0.452508	0.111944	0.558255	0.02379	0.0463999
sp|Q7L2H7|EIF3M_HUMAN	Q7L2H7	EIF3M	Eukaryotic translation initiation factor 3 subunit M OS=Homo sapiens OX=9606 GN=EIF3M PE=1 SV=1	73.7	0	4	sp|Q7L2H7|EIF3M_HUMAN	19708.3	20266.8	15531.7	22300.7	25804.9	22713.5	19987.5	18916.2	24259.2	0.0197554	0.253033	0.0901093	-0.102807	0.276635	0.358907	0	0	0	0.635105	0.0325961	0.728761	0.0911957	0.202809	0.254619
sp|Q6PKG0|LARP1_HUMAN	Q6PKG0	LARP1	La-related protein 1 OS=Homo sapiens OX=9606 GN=LARP1 PE=1 SV=2	42.15	0.00296077	2	sp|Q6PKG0|LARP1_HUMAN	6545.99	5572.96	7567.03	4460.63	6314	9145.75	6059.48	6013.83	7729.87	0.113547	0.365251	0.25904	-0.0560405	0.3313	0.362161	0	0	0	0.85722	0.187759	0.901257	0.289786	0.458621	0.508671
sp|Q13151|ROA0_HUMAN	Q13151	HNRNPA0	Heterogeneous nuclear ribonucleoprotein A0 OS=Homo sapiens OX=9606 GN=HNRNPA0 PE=1 SV=1	316.04	0	7	sp|Q13151|ROA0_HUMAN	98370.3	113610	101402	102135	126863	134760	105990	101769	130811	0.101671	0.00509555	0.0426852	-0.0549077	0.30664	0.362195	0	0	0	0.63363	0.0329956	0.728187	0.0919691	0.0239271	0.0465906
sp|P02452|CO1A1_HUMAN	P02452	COL1A1	Collagen alpha-1(I) chain OS=Homo sapiens OX=9606 GN=COL1A1 PE=1 SV=5	148.95	0	4	sp|P02452|CO1A1_HUMAN	78370.1	70218.2	14446.5	13565.8	13308	22754.3	74294.2	14006.2	18031.1	0.0775869	0.0444667	0.370446	-2.40573	-2.09186	0.364427	0	0	0	1.81016e-05	0.00147189	0.00179589	0.0180617	0.000469615	0.0034189
sp|P25398|RS12_HUMAN	P25398	RPS12	40S ribosomal protein S12 OS=Homo sapiens OX=9606 GN=RPS12 PE=1 SV=3	591.22	0	8	sp|P25398|RS12_HUMAN	370109	380684	378066	439464	522495	531419	375397	408765	526957	0.0199188	0.10621	0.011975	0.11892	0.489362	0.366414	0	0	0	0.339582	0.00109538	0.460409	0.0155857	0.00764793	0.0205473
sp|Q86UP2|KTN1_HUMAN	Q86UP2	KTN1	Kinectin OS=Homo sapiens OX=9606 GN=KTN1 PE=1 SV=1	531.38	0	11	sp|Q86UP2|KTN1_HUMAN	73015.4	66080.7	61067	53743.9	74601.8	73444	69548	57405.5	74022.9	0.0705059	0.0902047	0.0110603	-0.277967	0.0917131	0.366784	0	0	0	0.069821	0.298856	0.142828	0.408874	0.0274817	0.0519061
sp|P62330|ARF6_HUMAN	P62330	ARF6	ADP-ribosylation factor 6 OS=Homo sapiens OX=9606 GN=ARF6 PE=1 SV=2	96.79	0	3	sp|P62330|ARF6_HUMAN	66000.6	70825.8	52884.9	63184.9	72029.1	77720.2	68413.2	58034.9	74874.6	0.0498725	0.125497	0.053746	-0.242159	0.130057	0.367555	0	0	0	0.123501	0.168956	0.218873	0.265856	0.0514837	0.0840618
sp|P46459|NSF_HUMAN	P46459	NSF	Vesicle-fusing ATPase OS=Homo sapiens OX=9606 GN=NSF PE=1 SV=3	52.65	0.000794913	3	sp|P46459|NSF_HUMAN	17405.7	17836.7	14270.1	15068.3	20120	17787.2	17621.2	14669.2	18953.6	0.0172956	0.0384717	0.0870274	-0.264949	0.10253	0.369682	0	0	0	0.0330617	0.296128	0.0850158	0.406632	0.0200389	0.0410111
sp|O00232|PSD12_HUMAN	O00232	PSMD12	26S proteasome non-ATPase regulatory subunit 12 OS=Homo sapiens OX=9606 GN=PSMD12 PE=1 SV=3	252.69	0	7	sp|O00232|PSD12_HUMAN	62356.1	57266.9	58629.8	55041.2	73149.4	73899.7	59811.5	56835.5	73524.5	0.0601654	0.044646	0.00721558	-0.0730422	0.299091	0.371433	0	0.0714286	0	0.481434	0.0134658	0.599736	0.0534643	0.0107863	0.026103
sp|P63261|ACTG_HUMAN	P63261	ACTG1	Actin, cytoplasmic 2 OS=Homo sapiens OX=9606 GN=ACTG1 PE=1 SV=1	2520.07	0	29	sp|P63261|ACTG_HUMAN	1.81427e+07	1.81088e+07	1.75046e+07	1.73723e+07	2.2607e+07	2.25284e+07	1.81258e+07	1.74384e+07	2.25677e+07	0.00132075	0.00536575	0.00246177	-0.0557836	0.316215	0.37199	0	0	0	0.510203	0.00508826	0.622429	0.0323484	0.00346832	0.0120504
sp|P35240|MERL_HUMAN	P35240	NF2	Merlin OS=Homo sapiens OX=9606 GN=NF2 PE=1 SV=1	73.75	0	3	sp|P35240|MERL_HUMAN	12506.7	12762.7	15270	12492.2	19004.5	16940.1	12634.7	13881.1	17972.3	0.0143283	0.141504	0.0812216	0.128541	0.506071	0.372654	0	0	0	0.374195	0.00317634	0.497373	0.0263396	0.0208277	0.0422206
sp|Q9BQE3|TBA1C_HUMAN	Q9BQE3	TUBA1C	Tubulin alpha-1C chain OS=Homo sapiens OX=9606 GN=TUBA1C PE=1 SV=1	381.32	0	3	sp|Q9BQE3|TBA1C_HUMAN	1.32905e+06	1.56924e+06	1.13746e+06	1.57471e+06	1.72157e+06	1.79029e+06	1.44915e+06	1.35608e+06	1.75593e+06	0.117196	0.227998	0.0276731	-0.109784	0.281728	0.372792	0	0	0	0.615025	0.0507199	0.715056	0.121241	0.171131	0.221551
sp|P42356|PI4KA_HUMAN	P42356	PI4KA	Phosphatidylinositol 4-kinase alpha OS=Homo sapiens OX=9606 GN=PI4KA PE=1 SV=4	65.12	0	1	sp|P42356|PI4KA_HUMAN	1709.79	2632.97	1935.8	2295.19	2057.94	3434.69	2171.38	2115.49	2746.31	0.300631	0.120126	0.354478	-0.00948469	0.325435	0.376503	0	0	0	0.971436	0.391025	0.981288	0.500964	0.537374	0.583034
sp|O00148|DX39A_HUMAN	O00148	DDX39A	ATP-dependent RNA helicase DDX39A OS=Homo sapiens OX=9606 GN=DDX39A PE=1 SV=2	269.15	0	8	sp|O00148|DX39A_HUMAN	80442.4	91554.9	78369.3	120169	121609	136142	85998.7	99269.2	128875	0.0913703	0.297745	0.079736	0.177345	0.584312	0.376559	0	0	0	0.501783	0.0043814	0.618178	0.0297537	0.101241	0.145356
sp|Q9Y5M8|SRPRB_HUMAN	Q9Y5M8	SRPRB	Signal recognition particle receptor subunit beta OS=Homo sapiens OX=9606 GN=SRPRB PE=1 SV=3	67.4	0	2	sp|Q9Y5M8|SRPRB_HUMAN	26443.5	27710.2	20203.6	15708.3	24654.8	22157	27076.9	17955.9	23405.9	0.0330811	0.177024	0.0754595	-0.603596	-0.211848	0.382413	0	0	0	0.0163915	0.0600787	0.0528274	0.134771	0.019776	0.0406401
sp|Q04917|1433F_HUMAN	Q04917	YWHAH	14-3-3 protein eta OS=Homo sapiens OX=9606 GN=YWHAH PE=1 SV=4	114.8	0	4	sp|Q04917|1433F_HUMAN	93574.9	80908	75549.5	51995.1	88874.3	77547.4	87241.4	63772.3	83210.8	0.102667	0.261171	0.0962535	-0.473304	-0.0677803	0.383842	0	0.125	0	0.096276	0.588105	0.181154	0.681107	0.127821	0.174079
sp|Q96T76|MMS19_HUMAN	Q96T76	MMS19	MMS19 nucleotide excision repair protein homolog OS=Homo sapiens OX=9606 GN=MMS19 PE=1 SV=2	206.37	0	7	sp|Q96T76|MMS19_HUMAN	27888.3	29058	26889.2	26185.7	31220.3	38072.1	28473.2	26537.5	34646.2	0.0290487	0.0187466	0.13984	-0.101395	0.276312	0.384667	0	0.0714286	0	0.279263	0.0751301	0.396219	0.154182	0.0447534	0.0756352
sp|Q9P287|BCCIP_HUMAN	Q9P287	BCCIP	BRCA2 and CDKN1A-interacting protein OS=Homo sapiens OX=9606 GN=BCCIP PE=1 SV=1	86.02	0	3	sp|Q9P287|BCCIP_HUMAN	28367	33018.8	30981.1	34090.5	41161	43798.1	30692.9	32535.8	42479.6	0.107169	0.0675773	0.0438959	0.0866264	0.472321	0.384741	0	0	0	0.509328	0.00856044	0.622429	0.0424531	0.0140399	0.0314949
sp|Q14974|IMB1_HUMAN	Q14974	KPNB1	Importin subunit beta-1 OS=Homo sapiens OX=9606 GN=KPNB1 PE=1 SV=2	1145.88	0	23	sp|Q14974|IMB1_HUMAN	495919	488703	492402	460235	625707	618644	492311	476319	622175	0.0103642	0.047754	0.00802676	-0.0484268	0.337768	0.385395	0	0	0	0.598614	0.00415587	0.700885	0.029426	0.00477564	0.0148333
sp|Q9UHI6|DDX20_HUMAN	Q9UHI6	DDX20	Probable ATP-dependent RNA helicase DDX20 OS=Homo sapiens OX=9606 GN=DDX20 PE=1 SV=2	90.83	0	3	sp|Q9UHI6|DDX20_HUMAN	14479.4	14358.2	13080.4	15200.2	18178.7	18847.4	14418.8	14140.3	18513	0.00594105	0.106003	0.0255397	-0.0321936	0.360367	0.388732	0	0	0	0.782042	0.0037215	0.850962	0.028223	0.0149577	0.03291
sp|A8MWD9|RUXGL_HUMAN	A8MWD9	SNRPGP15	Putative small nuclear ribonucleoprotein G-like protein 15 OS=Homo sapiens OX=9606 GN=SNRPGP15 PE=5 SV=2	41.94	0.00295639	2	sp|A8MWD9|RUXGL_HUMAN	15077.3	13172	11108.2	9877.58	13318.6	14186.6	14124.7	10492.9	13752.6	0.0953815	0.0829315	0.0446256	-0.428002	-0.0359428	0.390293	0	0	0	0.0231415	0.723182	0.06548	0.793853	0.0176896	0.0378086
sp|P63173|RL38_HUMAN	P63173	RPL38	60S ribosomal protein L38 OS=Homo sapiens OX=9606 GN=RPL38 PE=1 SV=2	179.06	0	3	sp|P63173|RL38_HUMAN	206390	177751	156141	157220	208145	202724	192070	156680	205435	0.105433	0.00487162	0.0186586	-0.289799	0.100939	0.390855	0	0	0	0.0557198	0.349507	0.121882	0.460868	0.0191384	0.0399341
sp|P67775|PP2AA_HUMAN	P67775	PPP2CA	Serine/threonine-protein phosphatase 2A catalytic subunit alpha isoform OS=Homo sapiens OX=9606 GN=PPP2CA PE=1 SV=1	235.82	0	8	sp|P67775|PP2AA_HUMAN	200178	214817	201231	191889	255086	260416	207498	196560	257751	0.0498867	0.0336071	0.0146196	-0.0776367	0.313704	0.39101	0	0	0	0.429975	0.0095992	0.55235	0.0448163	0.00655798	0.0184166
sp|Q7Z6Z7|HUWE1_HUMAN	Q7Z6Z7	HUWE1	E3 ubiquitin-protein ligase HUWE1 OS=Homo sapiens OX=9606 GN=HUWE1 PE=1 SV=3	694.84	0	21	sp|Q7Z6Z7|HUWE1_HUMAN	169963	188932	124740	132019	160685	176094	179447	128380	168390	0.0747468	0.0400951	0.0647034	-0.481706	-0.0912498	0.391388	0	0.0238095	0.0238095	0.00809404	0.371836	0.0337415	0.483153	0.00720631	0.0195682
sp|P62316|SMD2_HUMAN	P62316	SNRPD2	Small nuclear ribonucleoprotein Sm D2 OS=Homo sapiens OX=9606 GN=SNRPD2 PE=1 SV=1	37.15	0.0042735	1	sp|P62316|SMD2_HUMAN	33714.1	35509.2	26375.8	20007	33118.6	27768.5	34611.6	23191.4	30443.6	0.0366726	0.194186	0.124264	-0.590911	-0.190226	0.392546	0	0	0	0.02218	0.152968	0.0637249	0.248502	0.0371344	0.0649635
sp|P04181|OAT_HUMAN	P04181	OAT	Ornithine aminotransferase, mitochondrial OS=Homo sapiens OX=9606 GN=OAT PE=1 SV=1	253.54	0	7	sp|P04181|OAT_HUMAN	99910.6	110177	59146	74096	89842.6	85123.1	105044	66621	87482.8	0.06911	0.158677	0.038147	-0.664357	-0.262721	0.393022	0	0	0	0.0106936	0.029748	0.0394475	0.0853956	0.0100147	0.0248125
sp|P82673|RT35_HUMAN	P82673	MRPS35	28S ribosomal protein S35, mitochondrial OS=Homo sapiens OX=9606 GN=MRPS35 PE=1 SV=1	55.62	0.000815661	1	sp|P82673|RT35_HUMAN	2688.25	2962.89	1929.5	3150.32	3399.65	3289.6	2825.57	2539.91	3344.63	0.0687298	0.339874	0.023268	-0.19497	0.244815	0.397066	0	0	0	0.504701	0.0329073	0.619559	0.0918945	0.267512	0.319718
sp|Q12906|ILF3_HUMAN	Q12906	ILF3	Interleukin enhancer-binding factor 3 OS=Homo sapiens OX=9606 GN=ILF3 PE=1 SV=3	109.16	0	4	sp|Q12906|ILF3_HUMAN	48298.5	37342.2	40652.8	38644.6	54439.5	50686	42820.3	39648.7	52562.7	0.180924	0.0358158	0.0504941	-0.0995817	0.306728	0.406767	0	0	0	0.554061	0.100634	0.661775	0.188878	0.0710505	0.109885
sp|Q15738|NSDHL_HUMAN	Q15738	NSDHL	Sterol-4-alpha-carboxylate 3-dehydrogenase, decarboxylating OS=Homo sapiens OX=9606 GN=NSDHL PE=1 SV=2	93.49	0	5	sp|Q15738|NSDHL_HUMAN	38581.1	39807.8	25261.4	32269.7	39655.8	36900.1	39194.4	28765.6	38277.9	0.0221314	0.172277	0.0509063	-0.456914	-0.0348944	0.41217	0	0	0	0.0364065	0.645557	0.0908035	0.728445	0.0320204	0.0579861
sp|Q8TCT9|HM13_HUMAN	Q8TCT9	HM13	Minor histocompatibility antigen H13 OS=Homo sapiens OX=9606 GN=HM13 PE=1 SV=1	220.85	0	7	sp|Q8TCT9|HM13_HUMAN	403874	391783	262618	276210	354358	365240	397829	269414	359799	0.0214911	0.0356743	0.0213862	-0.562615	-0.144955	0.417366	0	0	0	0.00244786	0.0781205	0.0173322	0.157932	0.00101429	0.00559168
sp|Q9Y230|RUVB2_HUMAN	Q9Y230	RUVBL2	RuvB-like 2 OS=Homo sapiens OX=9606 GN=RUVBL2 PE=1 SV=3	234.22	0	6	sp|Q9Y230|RUVB2_HUMAN	74680.8	73363.1	71984	81514.8	103932	101973	74022	76749.4	102952	0.0125879	0.0878093	0.013459	0.0494725	0.475945	0.423751	0	0	0	0.647632	0.00115768	0.738033	0.016148	0.0044202	0.0142323
sp|Q96K37|S35E1_HUMAN	Q96K37	SLC35E1	Solute carrier family 35 member E1 OS=Homo sapiens OX=9606 GN=SLC35E1 PE=1 SV=2	39.39	0.00362582	1	sp|Q96K37|S35E1_HUMAN	1038.15	1458.95	785.296	1187.49	1238.79	1416.49	1248.55	986.394	1327.64	0.238321	0.288318	0.0946476	-0.349858	0.106154	0.428628	0	0	0	0.285185	0.6089	0.40157	0.698691	0.274026	0.326471
sp|Q09666|AHNK_HUMAN	Q09666	AHNAK	Neuroblast differentiation-associated protein AHNAK OS=Homo sapiens OX=9606 GN=AHNAK PE=1 SV=2	3712.66	0	108	sp|Q09666|AHNK_HUMAN	2.71802e+06	2.86054e+06	2.18681e+06	2.3284e+06	3.00018e+06	3.09041e+06	2.78928e+06	2.2576e+06	3.0453e+06	0.0361303	0.0443483	0.0209526	-0.305337	0.127005	0.43179	0	0.00416667	0	0.0251223	0.122044	0.0701545	0.214764	0.00472953	0.0148132
sp|P61160|ARP2_HUMAN	P61160	ACTR2	Actin-related protein 2 OS=Homo sapiens OX=9606 GN=ACTR2 PE=1 SV=1	221.55	0	9	sp|P61160|ARP2_HUMAN	104509	110357	110110	110659	148472	149909	107433	110384	149190	0.0384848	0.00351695	0.00680912	0.0396284	0.474234	0.434618	0	0	0	0.654296	0.00158594	0.743926	0.0185109	0.00143427	0.00678099
sp|Q96AG4|LRC59_HUMAN	Q96AG4	LRRC59	Leucine-rich repeat-containing protein 59 OS=Homo sapiens OX=9606 GN=LRRC59 PE=1 SV=1	54.08	0.000806452	3	sp|Q96AG4|LRC59_HUMAN	72807.7	67740.1	56198.5	49288.4	70759.5	71876.9	70273.9	52743.5	71318.2	0.0509903	0.0926409	0.0110787	-0.41616	0.0221758	0.435278	0	0	0	0.0185527	0.764064	0.0567987	0.820052	0.00833543	0.0215375
sp|P48643|TCPE_HUMAN	P48643	CCT5	T-complex protein 1 subunit epsilon OS=Homo sapiens OX=9606 GN=CCT5 PE=1 SV=1	777.56	0	19	sp|P48643|TCPE_HUMAN	255723	275048	244758	273631	334063	367103	265385	259194	350583	0.051492	0.0787674	0.0666396	-0.0353402	0.40102	0.435722	0.0227273	0.0681818	0	0.748318	0.00784495	0.825693	0.0409803	0.0109837	0.0263583
sp|Q9Y696|CLIC4_HUMAN	Q9Y696	CLIC4	Chloride intracellular channel protein 4 OS=Homo sapiens OX=9606 GN=CLIC4 PE=1 SV=4	456.4	0	11	sp|Q9Y696|CLIC4_HUMAN	603618	608348	396453	409237	524844	566708	605983	402845	545776	0.00551982	0.0224395	0.0542385	-0.589225	-0.152018	0.438086	0	0	0	0.00171972	0.093341	0.0144067	0.179474	0.00105624	0.00565598
sp|A9QM74|IMA8_HUMAN	A9QM74	KPNA7	Importin subunit alpha-8 OS=Homo sapiens OX=9606 GN=KPNA7 PE=1 SV=1	53.38	0.000804505	1	sp|A9QM74|IMA8_HUMAN	32805.6	32947.4	34726.2	37345.2	50309.1	47353.3	32876.5	36035.7	48831.2	0.00304964	0.0513898	0.0428011	0.131421	0.57009	0.438377	0	0	0	0.19962	0.000825368	0.311633	0.0150678	0.00141934	0.00675317
sp|P13639|EF2_HUMAN	P13639	EEF2	Elongation factor 2 OS=Homo sapiens OX=9606 GN=EEF2 PE=1 SV=4	2246.05	0	50	sp|P13639|EF2_HUMAN	2.14364e+06	2.09455e+06	2.19258e+06	2.09241e+06	2.87907e+06	2.92957e+06	2.1191e+06	2.14249e+06	2.90432e+06	0.0163809	0.0330584	0.0122965	0.0155415	0.454792	0.438911	0.0166667	0.0166667	0	0.858247	0.00141469	0.901703	0.0176129	0.00155515	0.00712548
sp|P46783|RS10_HUMAN	P46783	RPS10	40S ribosomal protein S10 OS=Homo sapiens OX=9606 GN=RPS10 PE=1 SV=1	172.88	0	5	sp|P46783|RS10_HUMAN	96029.8	85399	70401.5	75136.5	97984.6	99629.9	90714.4	72769	98807.2	0.082865	0.04601	0.0117745	-0.316291	0.125716	0.441293	0	0	0	0.0373913	0.203082	0.0921826	0.3074	0.00921184	0.0232474
sp|P61978|HNRPK_HUMAN	P61978	HNRNPK	Heterogeneous nuclear ribonucleoprotein K OS=Homo sapiens OX=9606 GN=HNRNPK PE=1 SV=1	719.93	0	16	sp|P61978|HNRPK_HUMAN	577806	588122	512024	483140	670972	683964	582964	497582	677468	0.0125129	0.0410465	0.01356	-0.229023	0.216737	0.445218	0	0	0	0.0511042	0.021014	0.114611	0.0703315	0.00339079	0.0118361
sp|P55084|ECHB_HUMAN	P55084	HADHB	Trifunctional enzyme subunit beta, mitochondrial OS=Homo sapiens OX=9606 GN=HADHB PE=1 SV=3	175.59	0	6	sp|P55084|ECHB_HUMAN	76263.7	76266.4	56669.8	57138.9	74191.9	81002.9	76265	56904.3	77597.4	2.47143e-05	0.00582905	0.062065	-0.422496	0.0235956	0.44747	0	0	0	0.00543827	0.762673	0.0270826	0.819147	0.00283048	0.0105319
sp|Q9NUU7|DD19A_HUMAN	Q9NUU7	DDX19A	ATP-dependent RNA helicase DDX19A OS=Homo sapiens OX=9606 GN=DDX19A PE=1 SV=1	315.37	0	10	sp|Q9NUU7|DD19A_HUMAN	108289	97304.8	74033.5	72594.5	97673.9	102369	102797	73314	100022	0.0755564	0.0138794	0.0331938	-0.485643	-0.0378206	0.448151	0	0	0	0.00692508	0.670303	0.0311629	0.749408	0.00332466	0.0116872
sp|Q13454|TUSC3_HUMAN	Q13454	TUSC3	Tumor suppressor candidate 3 OS=Homo sapiens OX=9606 GN=TUSC3 PE=1 SV=1	77.01	0	3	sp|Q13454|TUSC3_HUMAN	30786.9	26033.7	19179.9	33516.6	39187.2	32750.7	28410.3	26348.3	35968.9	0.118305	0.384752	0.126534	-0.159112	0.339606	0.449045	0	0	0	0.631713	0.0647274	0.726543	0.140556	0.290307	0.341916
sp|Q9UIS9|MBD1_HUMAN	Q9UIS9	MBD1	Methyl-CpG-binding domain protein 1 OS=Homo sapiens OX=9606 GN=MBD1 PE=1 SV=2	48.61	0.000777001	2	sp|Q9UIS9|MBD1_HUMAN	20228.9	19549.3	15405.3	13975.1	20514.5	19600.1	19889.1	14690.2	20057.3	0.0241612	0.0688428	0.0322374	-0.438626	0.0119872	0.449277	0	0	0	0.00933408	0.862518	0.0367945	0.89798	0.00380393	0.0128868
sp|P15559|NQO1_HUMAN	P15559	NQO1	NAD(P)H dehydrogenase [quinone] 1 OS=Homo sapiens OX=9606 GN=NQO1 PE=1 SV=1	113.25	0	5	sp|P15559|NQO1_HUMAN	114780	106211	91163.6	90050.6	128397	119385	110495	90607.1	123891	0.0548368	0.00868633	0.0514373	-0.285232	0.165212	0.451371	0	0	0	0.0304639	0.102335	0.0801034	0.191589	0.00586518	0.0169162
sp|P56134|ATPK_HUMAN	P56134	ATP5MF	ATP synthase subunit f, mitochondrial OS=Homo sapiens OX=9606 GN=ATP5MF PE=1 SV=3	65.14	0	2	sp|P56134|ATPK_HUMAN	28609.8	34187.3	22362.1	24307.9	32644.7	31339.9	31398.5	23335	31992.3	0.125607	0.0589617	0.0288389	-0.423744	0.0324409	0.45523	0	0	0	0.0286006	0.77936	0.076936	0.833475	0.0156114	0.0340985
sp|P06576|ATPB_HUMAN	P06576	ATP5F1B	ATP synthase subunit beta, mitochondrial OS=Homo sapiens OX=9606 GN=ATP5F1B PE=1 SV=3	995.66	0	19	sp|P06576|ATPB_HUMAN	1.04243e+06	1.09933e+06	836198	954425	1.18149e+06	1.2781e+06	1.07088e+06	895311	1.2298e+06	0.037569	0.0933746	0.0555458	-0.260982	0.199015	0.457959	0	0	0	0.0695238	0.0552559	0.142481	0.128187	0.0133866	0.0303025
sp|P30041|PRDX6_HUMAN	P30041	PRDX6	Peroxiredoxin-6 OS=Homo sapiens OX=9606 GN=PRDX6 PE=1 SV=3	549.43	0	15	sp|P30041|PRDX6_HUMAN	507512	539885	381583	416734	534352	562793	523699	399158	548572	0.04371	0.0622704	0.0366598	-0.392486	0.067149	0.45872	0	0	0	0.0143148	0.396469	0.0483254	0.506693	0.00492364	0.0151046
sp|P35237|SPB6_HUMAN	P35237	SERPINB6	Serpin B6 OS=Homo sapiens OX=9606 GN=SERPINB6 PE=1 SV=3	212.69	0	6	sp|P35237|SPB6_HUMAN	52833.1	51776.2	33328.8	36406.7	48025.7	48264.4	52304.6	34867.8	48145	0.0142884	0.0624195	0.00350504	-0.586377	-0.119482	0.465493	0	0	0	0.0028552	0.112069	0.0188747	0.203687	0.00111841	0.00585974
sp|P21291|CSRP1_HUMAN	P21291	CSRP1	Cysteine and glycine-rich protein 1 OS=Homo sapiens OX=9606 GN=CSRP1 PE=1 SV=3	135.01	0	5	sp|P21291|CSRP1_HUMAN	93401.1	75261	57445.4	58683.9	80501.8	79935.9	84331.1	58064.7	80218.9	0.152103	0.015083	0.00498798	-0.530093	-0.0637391	0.466281	0	0	0	0.0171066	0.630431	0.0542047	0.716792	0.0115554	0.02723
sp|Q6DD88|ATLA3_HUMAN	Q6DD88	ATL3	Atlastin-3 OS=Homo sapiens OX=9606 GN=ATL3 PE=1 SV=1	256.03	0	8	sp|Q6DD88|ATLA3_HUMAN	94243	97064.3	61586.2	91385.2	100791	110571	95653.6	76485.7	105681	0.0208566	0.275491	0.065442	-0.35038	0.142437	0.466457	0	0	0	0.18021	0.131773	0.288567	0.225768	0.118027	0.163271
sp|Q01650|LAT1_HUMAN	Q01650	SLC7A5	Large neutral amino acids transporter small subunit 1 OS=Homo sapiens OX=9606 GN=SLC7A5 PE=1 SV=2	260.12	0	4	sp|Q01650|LAT1_HUMAN	208974	186019	192972	157507	250495	233830	197497	175239	242163	0.0821889	0.143104	0.0486617	-0.177486	0.295734	0.466651	0	0	0	0.279843	0.0280761	0.396481	0.0821059	0.0346154	0.0614197
sp|P30101|PDIA3_HUMAN	P30101	PDIA3	Protein disulfide-isomerase A3 OS=Homo sapiens OX=9606 GN=PDIA3 PE=1 SV=4	585.08	0	16	sp|P30101|PDIA3_HUMAN	676986	590964	485732	410534	639638	599668	633975	448133	619653	0.0959455	0.118654	0.0456116	-0.502268	-0.0303884	0.467535	0	0	0	0.0202583	0.765277	0.0599325	0.820764	0.0145306	0.0323529
sp|Q9UN86|G3BP2_HUMAN	Q9UN86	G3BP2	Ras GTPase-activating protein-binding protein 2 OS=Homo sapiens OX=9606 GN=G3BP2 PE=1 SV=2	86.95	0	3	sp|Q9UN86|G3BP2_HUMAN	15154.3	13179.3	16990.3	14092.2	21875.4	21241.4	14166.8	15541.3	21558.4	0.0985803	0.131858	0.0207942	0.130807	0.609095	0.472146	0.166667	0.166667	0.166667	0.408639	0.00238155	0.531596	0.0222377	0.00964946	0.0241075
sp|Q15942|ZYX_HUMAN	Q15942	ZYX	Zyxin OS=Homo sapiens OX=9606 GN=ZYX PE=1 SV=1	65.28	0	2	sp|Q15942|ZYX_HUMAN	22013.1	20712.6	16258.5	17830.1	23758.9	23604.5	21362.8	17044.3	23681.7	0.0430463	0.0651995	0.00461201	-0.326679	0.149331	0.474483	0	0	0	0.0268068	0.0840574	0.0737557	0.166775	0.00465406	0.0146119
sp|Q9Y265|RUVB1_HUMAN	Q9Y265	RUVBL1	RuvB-like 1 OS=Homo sapiens OX=9606 GN=RUVBL1 PE=1 SV=1	107.53	0	4	sp|Q9Y265|RUVB1_HUMAN	31219.3	27977.8	27858.2	25156.9	37132.1	36534.8	29598.5	26507.6	36833.5	0.0774413	0.0720577	0.0114663	-0.158831	0.31761	0.474613	0	0	0	0.217254	0.0157317	0.329855	0.0582329	0.00899616	0.0228965
sp|Q9H6S3|ES8L2_HUMAN	Q9H6S3	EPS8L2	Epidermal growth factor receptor kinase substrate 8-like protein 2 OS=Homo sapiens OX=9606 GN=EPS8L2 PE=1 SV=2	374.16	0	12	sp|Q9H6S3|ES8L2_HUMAN	195760	204275	173702	167208	237813	236005	200017	170455	236909	0.0301031	0.0269384	0.00539493	-0.23067	0.244526	0.474945	0	0.0416667	0	0.0489533	0.0160172	0.112	0.0588475	0.00235186	0.00915412
sp|O95793|STAU1_HUMAN	O95793	STAU1	Double-stranded RNA-binding protein Staufen homolog 1 OS=Homo sapiens OX=9606 GN=STAU1 PE=1 SV=2	161.41	0	4	sp|O95793|STAU1_HUMAN	47070.3	43242.5	42336.6	44405.3	57850.7	62910.8	45156.4	43370.9	60380.8	0.0599388	0.0337274	0.0592576	-0.0573164	0.419188	0.477361	0	0	0	0.565978	0.00668582	0.672723	0.0374106	0.00464363	0.0146119
sp|P39019|RS19_HUMAN	P39019	RPS19	40S ribosomal protein S19 OS=Homo sapiens OX=9606 GN=RPS19 PE=1 SV=2	235.6	0	7	sp|P39019|RS19_HUMAN	161212	139532	129998	98450.1	172314	146117	150372	114224	159215	0.101948	0.195295	0.116347	-0.406804	0.0813026	0.479117	0	0	0	0.083572	0.547481	0.163425	0.647753	0.0738122	0.113336
sp|Q9NRP0|OSTC_HUMAN	Q9NRP0	OSTC	Oligosaccharyltransferase complex subunit OSTC OS=Homo sapiens OX=9606 GN=OSTC PE=1 SV=1	44.77	0.00151057	1	sp|Q9NRP0|OSTC_HUMAN	10452.9	11897.1	9532.02	9883.81	14371.7	12721.9	11175	9707.91	13546.8	0.0913831	0.025624	0.0861153	-0.200256	0.278022	0.480721	0	0	0	0.124304	0.057083	0.219775	0.130003	0.0149791	0.03291
sp|P20337|RAB3B_HUMAN	P20337	RAB3B	Ras-related protein Rab-3B OS=Homo sapiens OX=9606 GN=RAB3B PE=1 SV=2	237.15	0	5	sp|P20337|RAB3B_HUMAN	69147.6	73789.4	51844.2	59868.1	75760.7	80289.8	71468.5	55856.2	78025.3	0.0459255	0.101579	0.0410446	-0.358562	0.126787	0.482225	0	0	0	0.0324193	0.154548	0.0839419	0.249616	0.0101218	0.0249467
sp|P52209|6PGD_HUMAN	P52209	PGD	6-phosphogluconate dehydrogenase, decarboxylating OS=Homo sapiens OX=9606 GN=PGD PE=1 SV=3	348.31	0	11	sp|P52209|6PGD_HUMAN	212318	207857	166530	154441	225487	223590	210088	160486	224539	0.0150128	0.053264	0.00597391	-0.389489	0.0960419	0.484519	0	0	0	0.0109564	0.179789	0.0397441	0.279797	0.00219584	0.00879513
sp|P78344|IF4G2_HUMAN	P78344	EIF4G2	Eukaryotic translation initiation factor 4 gamma 2 OS=Homo sapiens OX=9606 GN=EIF4G2 PE=1 SV=1	62.16	0.000847458	3	sp|P78344|IF4G2_HUMAN	8794.93	9974.2	8790.96	9120.77	12942.2	12169.7	9384.57	8955.86	12555.9	0.0888554	0.0260406	0.0435061	-0.0648487	0.422178	0.487465	0	0	0	0.559828	0.00897613	0.668037	0.0428461	0.00565415	0.016419
sp|Q52LJ0|FA98B_HUMAN	Q52LJ0	FAM98B	Protein FAM98B OS=Homo sapiens OX=9606 GN=FAM98B PE=1 SV=2	59.51	0.000833333	1	sp|Q52LJ0|FA98B_HUMAN	5732.92	6285.02	3717.33	4201.96	6089.87	5018.63	6008.97	3959.64	5554.25	0.0649695	0.0865438	0.136378	-0.60293	-0.11874	0.488223	0	0	0	0.00535733	0.383912	0.0268223	0.494026	0.0114364	0.0270775
sp|P00492|HPRT_HUMAN	P00492	HPRT1	Hypoxanthine-guanine phosphoribosyltransferase OS=Homo sapiens OX=9606 GN=HPRT1 PE=1 SV=2	300.62	0	8	sp|P00492|HPRT_HUMAN	100889	106403	73512	67913.3	97006.7	101526	103646	70712.6	99266.5	0.0376184	0.055985	0.0321941	-0.55225	-0.0621533	0.489339	0	0.0625	0	0.00375468	0.411852	0.0216277	0.520565	0.00160356	0.00722921
sp|P49458|SRP09_HUMAN	P49458	SRP9	Signal recognition particle 9 kDa protein OS=Homo sapiens OX=9606 GN=SRP9 PE=1 SV=2	140.12	0	4	sp|P49458|SRP09_HUMAN	36493.9	34057.8	31832.7	36886.3	51330.3	45321.6	35275.9	34359.5	48325.9	0.0488314	0.104	0.0879198	-0.0410244	0.452183	0.492089	0	0	0	0.735645	0.00725322	0.820802	0.0395486	0.0122758	0.028567
sp|P20700|LMNB1_HUMAN	P20700	LMNB1	Lamin-B1 OS=Homo sapiens OX=9606 GN=LMNB1 PE=1 SV=2	153.78	0	3	sp|P20700|LMNB1_HUMAN	10181.8	9714.98	12278	11170	19107.1	13886.2	9948.4	11724	16496.7	0.0331816	0.066822	0.223785	0.235714	0.711742	0.492708	0	0.166667	0	0.0663747	0.0132002	0.138111	0.0528715	0.0191889	0.0399402
[truncated: 327 more rows]
